# Supplementary material for: Know your enemy – transcriptome of myxozoan Tetracapsuloides bryosalmonae reveals potential drug targets against proliferative kidney disease in salmonids
Source: Parasitology. 2021 Jan 22;148(6):726–39. doi: 10.1017/S003118202100010X (PMC8056827; doi:10.1017/S003118202100010X)
Supplement: Supplementary file 1 [file S003118202100010Xsup.zip]

Archive with 3 entries (3 files):
- S003118202100010Xsup001.jpg
- S003118202100010Xsup002.docx
- S003118202100010Xsup003.xlsx
