# Supplementary material for: Know your enemy – transcriptome of myxozoan Tetracapsuloides bryosalmonae reveals potential drug targets against proliferative kidney disease in salmonids
Source: Parasitology. 2021 Jan 22;148(6):726–39. doi: 10.1017/S003118202100010X (PMC8056827; doi:10.1017/S003118202100010X)
Supplement: Supplementary file 1 [file S003118202100010Xsup.zip › S003118202100010Xsup003.xlsx]

## Sheet: Table S1
Supplementary table 1: Information about both host (Salmo trutta) and parasite (Tetracapsuloides bryosalmonae) nucleotide sequences retrieved from NCBI and ENA.
Organism	Source	Num of sequences	Sequence IDs
Salmo trutta	NCBI	3177	KM396261.1; KM396260.1; KM396259.1; KM396258.1; KM396257.1; KM396256.1; KM396255.1; KM396254.1; KM396253.1; D58400.1; L49425.1; L49424.1; EU436166.1; EU436165.1; EU194607.1; EU194606.1; EU194605.1; EU194604.1; EU194603.1; EU194602.1; EU194601.1; EU194600.1; EU194599.1; EU194598.1; EU194597.1; EU194596.1; EU194595.1; EU194594.1; EU194593.1; EU194592.1; EU194591.1; EU194590.1; EU194589.1; MG751096.…
			KJ835297.1; KJ835296.1; KJ835295.1; KJ835293.1; KJ835292.1; KJ835291.1; KJ835290.1; KJ835289.1; KJ835288.1; KJ835287.1; KJ835285.1; KJ835284.1; KJ835283.1; KJ835185.1; KJ835184.1; KJ835183.1; KJ835182.1; KJ835181.1; KJ835180.1; KJ835179.1; KJ835178.1; KJ835173.1; KJ835172.1; KJ835171.1; KJ835170.1; KJ835169.1; KJ835168.1; KJ835167.1; KJ835164.1; KJ835163.1; KJ835162.1; KJ835161.1; KJ835160.1; KJ8…
			JX646916.1; JX646915.1; JX646914.1; JX646913.1; JX646912.1; JX646911.1; JX646910.1; JX646909.1; JX646908.1; JX646907.1; JX646906.1; JX646905.1; JX646904.1; JX646903.1; JX646902.1; JX646901.1; JX646900.1; KJ128604.1; KJ128603.1; KJ652401.1; KJ652400.1; KJ652399.1; KJ652398.1; KJ652397.1; KJ652396.1; KJ652395.1; KJ652394.1; KJ652393.1; KJ652392.1; KJ652391.1; KJ652390.1; KJ652389.1; KJ652388.1; KJ6…
Tetracapsuloides bryosalmonae	ENA	458	JQ424920.1; JQ424921.1; JQ424924.1; JQ424925.1; JQ424930.1; JQ424922.1; JQ424926.1; JQ424928.1; JQ424931.1; JQ424918.1; JQ424933.1; JQ424923.1; JQ424929.1; JQ424919.1; JQ424927.1; JQ424932.1; MG775220.1; MG775222.1; MG775221.1; MG775223.1; EU570235.1; KF805631.1; FN555713.1; FN555714.1; FN555716.1; FN555720.1; FN555722.1; FN555734.1; FN555741.1; FN555742.1; FN555752.1; FN555758.1; FN555761.1; FN5…
Tetracapsuloides bryosalmonae	NCBI	283	U59916.1; FN555741.1; FN555714.1; FN555740.1; FN555788.1; FN555776.1; FN555731.1; FN555774.1; FN555744.1; FN555756.1; FN555718.1; FN555770.1; FN555754.1; FN555767.1; FN555786.1; FN555725.1; FN555721.1; FN555719.1; FN555716.1; FN555793.1; FN555762.1; FN555722.1; FN555726.1; FN555771.1; FN555749.1; FN555757.1; FN555779.1; FN555717.1; FN555765.1; FN555724.1; FN555781.1; FN555783.1; FN555755.1; FN555…

## Sheet: Table S2
Supplementary table 2: BUSCO analysis along with already reported CEGMA estimates (Yahalomi et al. 2020) of eight myxozoans.
Order	Organism	Source	Data source	Original publication	Num. of sequences	Length (bases)	Mean GC%	Genomic GC published	Mean Length	Reported CEGMA (248 genes)	Missing	Fragmented	Complete Single	Complete Duplicated	Complete All	Total Found	Missing (%)	Fragmented (%)	Complete Single (%)	Complete Duplicated (%)	Complete All (%)	Total Found (%)
1	Tetracapsuloides bryosalmonae (T)	This study	Transcriptome	this study	3427	2011902	0.31503		587.074		723	113	128	14	142	255	0.739264	0.115542	0.130879	0.0143149	0.145194	0.260736
2	Tetracapsuloides bryosalmonae (T)	figshare	Transcriptome	Faber et al. 2020	7362	9762738	0.3308		1326.1		506	99	334	39	373	472	0.517382	0.101227	0.341513	0.0398773	0.381391	0.482618
3	Thelohanellus kitauei (G)	CDS	CDS extracted from Genome	Yang et al. 2014	15020	10804662	0.389884	0.375	719.352	0.468	570	88	300	20	320	408	0.582822	0.0899796	0.306748	0.0204499	0.327198	0.417178
4	Kudoa iwatai (G)	HISAT2, Stringtie	CDS extracted from Genome	Chang et al. 2015 (for RNA sequencing reads)	23896	32973421	0.278673	0.236	1379.87	0.73	507	60	120	291	411	471	0.518405	0.0613497	0.122699	0.297546	0.420245	0.481595
5	Kudoa iwatai (T)	TSA	Transcriptome	Chang et al. 2015	22174	30048324	0.274206		1355.12	0.766	436	43	282	217	499	542	0.445808	0.0439673	0.288344	0.221881	0.510225	0.554192	0.0725971
6	Henneguya salminicola (G)	CDS	CDS extracted from Genome	Yahalomi et al. 2020	8187	5776293	0.331437	0.29	705.545	0.536	563	86	323	6	329	415	0.575665	0.0879346	0.330266	0.00613497	0.336401	0.424335
7	Henneguya salminicola (T)	TSA	Transcriptome	Yahalomi et al. 2020	31825	18299034	0.307862		574.989	0.266	537	175	253	13	266	441	0.54908	0.178937	0.258691	0.0132924	0.271984	0.45092	0.0265849
8	Myxobolus squamalis (G)	CDS	CDS extracted from Genome	Yahalomi et al. 2020	5723	3778098	0.348581	0.27	660.16	0.375	641	107	221	9	230	337	0.655419	0.109407	0.225971	0.00920245	0.235174	0.344581
9	Myxobolus squamalis (T)	TSA	Transcriptome	Yahalomi et al. 2020	11236	7235426	0.337417		643.95	0.238	509	194	272	3	275	469	0.52045	0.198364	0.278119	0.00306748	0.281186	0.47955	0.134969
10	Myxobolus cerebralis (T)	TSA	Transcriptome	Chang et al. 2015	52821	42904520	0.321885		812.263	0.391	469	106	112	291	403	509	0.47955	0.108384	0.114519	0.297546	0.412065	0.52045
11	Sphaerospora molnari (T)	Dryad	Transcriptome	Hartigan et al. 2020	29765	27152602	0.352		912.2		400	38	301	239	540	578	0.408998	0.0388548	0.307771	0.244376	0.552147	0.591002
12	Ceratonova shasta only (T)	Dryad	Transcriptome	Alama-Bermejo et al. 2020	39407	22418698	0.2801		569	0.5	628	31	220	99	319	350	0.642127	0.0316973	0.224949	0.101227	0.326176	0.357873
13	Ceratonova shasta + NHP assembly (T)	Dryad	Transcriptome	Alama-Bermejo et al. 2020	56876	32922881	0.2932		579	0.71	468	49	310	151	461	510	0.478528	0.0501022	0.316973	0.154397	0.47137	0.521472

## Sheet: Table S3
Supplementary table 3: Summary of BUSCO results using 978 Metazoa single-copy genes. For the selection of Ids, 1=True and 0=False. S=Single copy complete, D=Duplicated complete,F=Fragmented and M=Missing. T=transcriptome, G=CDS extracted from GFF file.
OrthoGroupID	Missing In All Myxozoa	Present In All Myxozoa	Myxobolus spp. missing (G intersect Ts)	K. iwatai missing (G intersect T)	H. salminicola missing (G intersect T)	C. shasta missing (T)	M. cerebralis (T)	S. molnari (T)	C. shasta (T, Clean)	C. shasta (T, NeClean)	M. squamalis (T)	K. iwatai (T)	H. salminicola (T)	T. bryosalmonae missing (In both this study and Faber et al. 2020)	T. bryosalmonae	T. bryosalmonae Faber et al. 2020	T. kitauei (G)	M. squamalis (G)	K. iwatai (G)	H. salminicola (T)
EOG091G00GQ	0	1	0	0	0	0	F	F	F	F	F	F	F	0	F	F	F	F	F	S
EOG091G00Q0	0	1	0	0	0	0	D	S	M	D	F	S	S	0	S	D	F	S	D	S
EOG091G00UD	0	1	0	0	0	0	D	S	C	C	S	S	S	0	F	S	S	S	D	S
EOG091G011X	0	1	0	0	0	0	D	S	M	C	F	S	F	0	F	S	F	F	D	S
EOG091G017G	0	1	0	0	0	0	D	S	M	C	F	S	S	0	F	S	S	S	S	S
EOG091G017T	0	1	0	0	0	0	D	D	M	C	S	S	S	0	F	S	S	S	S	S
EOG091G01GC	0	1	0	0	0	0	D	S	C	C	S	S	F	0	F	S	S	S	D	S
EOG091G01IW	0	1	0	0	0	0	D	S	D	D	S	S	D	0	D	S	S	S	D	S
EOG091G01TH	0	1	0	0	0	0	D	S	C	C	F	D	S	0	F	S	S	M	S	S
EOG091G01XQ	0	1	0	0	0	0	D	D	M	C	S	S	S	0	S	S	S	S	D	S
EOG091G0262	0	1	0	0	0	0	S	S	C	C	S	D	S	0	D	S	S	S	D	S
EOG091G0291	0	1	0	0	0	0	D	S	D	D	S	S	S	0	S	S	S	S	D	S
EOG091G02B4	0	1	0	0	0	0	D	D	M	C	F	F	F	0	F	S	F	M	F	S
EOG091G02IP	0	1	0	0	0	0	S	D	D	C	S	D	S	0	F	S	S	D	D	D
EOG091G02LY	0	1	0	0	0	0	D	S	D	D	S	D	F	0	F	S	F	S	S	F
EOG091G02MR	0	1	0	0	0	0	D	D	D	D	S	D	S	0	S	S	S	F	D	S
EOG091G02ZI	0	1	0	0	0	0	D	D	D	D	S	S	F	0	S	M	S	F	D	F
EOG091G0307	0	1	0	0	0	0	D	D	D	D	M	D	S	0	S	D	D	D	D	D
EOG091G036A	0	1	0	0	0	0	F	S	D	D	F	S	F	0	F	S	S	S	S	S
EOG091G036C	0	1	0	0	0	0	F	D	C	C	S	D	F	0	F	S	F	F	D	F
EOG091G038T	0	0	0	0	0	1	M	D	M	M	M	D	M	0	F	S	F	S	D	S
EOG091G03B9	0	1	0	0	0	0	S	S	C	C	S	D	F	0	S	D	F	S	D	S
EOG091G03BV	0	1	0	0	0	0	D	S	C	C	S	D	S	0	S	S	S	D	S	S
EOG091G03G3	0	1	0	0	0	0	D	D	D	D	S	D	S	0	F	M	F	M	F	F
EOG091G03I1	0	1	0	0	0	0	D	S	C	C	F	D	F	0	F	D	S	S	D	S
EOG091G03M4	0	1	0	0	0	0	M	D	D	D	F	F	S	0	F	S	S	S	S	F
EOG091G03PD	0	1	0	0	0	0	S	D	C	C	S	D	F	0	F	D	S	M	D	S
EOG091G03TX	0	1	0	0	0	0	F	S	C	C	F	S	F	0	S	S	S	S	S	S
EOG091G03XO	0	1	0	0	0	0	S	D	C	C	F	S	S	0	F	D	F	F	S	S
EOG091G040G	0	1	0	0	0	0	D	S	C	C	F	S	S	0	F	S	S	S	S	S
EOG091G04EX	0	1	0	0	0	0	F	S	D	D	S	D	S	0	F	S	D	M	D	S
EOG091G04GW	0	1	0	0	0	0	D	F	C	C	F	S	F	0	F	S	F	S	D	F
EOG091G053A	0	1	0	0	0	0	S	D	M	C	S	S	F	0	D	S	F	S	D	F
EOG091G059G	0	1	0	0	0	0	F	S	C	C	F	D	F	0	S	S	F	F	D	F
EOG091G05AA	0	1	0	0	0	0	S	D	C	C	S	S	S	0	S	D	F	S	D	S
EOG091G05K5	0	0	0	0	0	1	D	S	M	M	F	D	S	0	F	S	S	S	D	M
EOG091G05N4	0	1	0	0	0	0	S	S	D	D	M	S	M	0	S	S	S	M	S	S
EOG091G05NK	0	1	0	0	0	0	F	D	D	D	S	S	S	0	S	S	F	F	D	S
EOG091G05T4	0	1	0	0	0	0	D	D	M	D	S	D	S	0	F	D	D	S	S	S
EOG091G05TG	0	1	0	0	0	0	D	D	C	C	F	S	S	0	F	S	F	S	D	F
EOG091G05ZE	0	1	0	0	0	0	F	S	C	C	S	S	S	0	F	S	F	S	D	M
EOG091G06CB	0	0	0	0	0	1	F	S	M	M	S	D	F	0	F	S	S	S	D	M
EOG091G06J6	0	1	0	0	0	0	D	S	C	C	S	D	D	0	S	S	S	S	S	S
EOG091G06LW	0	1	0	0	0	0	D	D	C	C	S	D	S	0	F	S	S	S	D	S
EOG091G06U0	0	1	0	0	0	0	S	S	C	C	F	D	S	0	F	S	S	F	D	S
EOG091G075F	0	1	0	0	0	0	D	D	C	C	S	D	S	0	F	S	F	S	F	S
EOG091G079R	0	1	0	0	0	0	F	D	M	C	S	S	S	0	S	D	F	S	D	S
EOG091G07OD	0	1	0	0	0	0	S	S	C	C	S	D	F	0	S	S	S	S	D	F
EOG091G07PV	0	1	0	0	0	0	D	S	D	D	S	S	S	0	F	S	S	S	D	S
EOG091G07S9	0	1	0	0	0	0	D	D	C	C	S	D	F	0	D	S	S	S	D	S
EOG091G07Z0	0	1	0	0	0	0	D	S	C	C	S	S	S	0	F	S	S	S	D	S
EOG091G07Z5	0	1	0	0	0	0	F	S	C	C	F	S	F	0	F	F	S	S	S	S
EOG091G0977	0	1	0	0	0	0	S	D	C	C	S	S	S	0	F	S	S	S	F	S
EOG091G09HG	0	1	0	0	0	0	D	D	D	D	S	S	D	0	D	S	D	S	D	D
EOG091G09RJ	0	1	0	0	0	0	M	D	C	C	F	S	M	0	F	S	S	F	F	S
EOG091G09UB	0	0	0	0	0	1	D	D	M	M	S	D	F	0	F	S	S	S	D	S
EOG091G0A19	0	1	0	0	0	0	D	S	M	C	M	S	F	0	F	S	S	M	S	M
EOG091G0A5N	0	1	0	0	0	0	D	S	C	D	F	F	F	0	S	D	S	F	S	S
EOG091G0AEL	0	1	0	0	0	0	F	D	C	C	F	S	S	0	S	S	S	F	D	S
EOG091G0AKW	0	1	0	0	0	0	S	F	M	C	F	S	S	0	F	S	S	S	D	S
EOG091G0B2N	0	1	0	0	0	0	D	S	C	C	F	S	F	0	F	S	S	S	D	S
EOG091G0BDT	0	1	0	0	0	0	F	D	C	D	S	S	S	0	F	S	S	S	D	S
EOG091G0BHV	0	1	0	0	0	0	D	D	M	D	F	D	S	0	S	M	F	S	D	M
EOG091G0BQF	0	1	0	0	0	0	D	S	C	C	S	D	S	0	F	S	S	S	D	S
EOG091G0BUD	0	1	0	0	0	0	D	D	C	C	S	D	S	0	S	S	D	S	D	S
EOG091G0BUH	0	1	0	0	0	0	D	S	C	C	S	S	F	0	S	S	S	F	D	S
EOG091G0C2M	0	1	0	0	0	0	F	D	F	F	S	S	F	0	F	S	S	S	D	F
EOG091G0C7Y	0	0	0	0	0	1	F	D	M	M	F	F	F	0	S	S	F	F	M	F
EOG091G0C8H	0	1	0	0	0	0	D	S	M	D	S	S	S	0	S	S	S	S	S	S
EOG091G0CF7	0	1	0	0	0	0	F	D	M	C	F	D	F	0	S	S	F	F	S	F
EOG091G0CFP	0	1	0	0	0	0	D	D	D	D	F	D	S	0	D	S	S	S	D	S
EOG091G0CQ2	0	1	0	0	0	0	D	D	C	C	S	D	S	0	S	D	S	S	D	S
EOG091G0CW2	0	1	0	0	0	0	S	D	M	C	F	S	F	0	F	S	S	F	S	F
EOG091G0D26	0	0	0	0	0	1	F	D	M	M	F	S	M	0	F	M	S	F	F	S
EOG091G0DQ3	0	1	0	0	0	0	F	S	F	F	F	D	F	0	D	F	F	F	D	F
EOG091G0DTE	0	1	0	0	0	0	D	S	C	C	M	M	M	0	S	M	F	M	S	S
EOG091G0DYW	0	1	0	0	0	0	D	S	D	D	S	S	S	0	F	F	S	S	S	S
EOG091G0EH8	0	1	0	0	0	0	D	D	F	C	S	S	S	0	S	D	S	S	D	S
EOG091G0EHZ	0	1	0	0	0	0	S	S	M	C	S	S	D	0	F	M	S	S	S	S
EOG091G0ELO	0	1	0	0	0	0	F	S	M	C	S	D	S	0	F	M	S	M	F	M
EOG091G0EVK	0	1	0	0	0	0	F	D	M	D	S	D	S	0	F	F	S	M	D	S
EOG091G0FAM	0	1	0	0	0	0	F	S	C	C	S	D	S	0	F	F	F	M	D	F
EOG091G0FPM	0	1	0	0	0	0	F	S	C	C	F	D	S	0	F	F	D	F	S	M
EOG091G0FQ2	0	1	0	0	0	0	D	S	C	D	S	D	F	0	F	M	S	S	D	F
EOG091G0GOU	0	1	0	0	0	0	D	S	C	C	F	D	F	0	F	M	S	S	S	S
EOG091G0GUK	0	1	0	0	0	0	D	S	F	F	S	D	S	0	S	D	S	D	D	S
EOG091G0H14	0	0	0	0	0	1	D	F	M	M	M	D	F	0	S	F	S	M	F	F
EOG091G0H6A	0	1	0	0	0	0	D	D	C	C	F	S	F	0	F	S	S	M	D	S
EOG091G0H8F	0	1	0	0	0	0	F	D	M	D	S	S	F	0	F	S	F	M	F	F
EOG091G0HOK	0	1	0	0	0	0	F	D	F	C	F	F	F	0	F	S	F	F	F	S
EOG091G0HTU	0	1	0	0	0	0	D	S	C	C	S	S	F	0	S	D	S	D	D	S
EOG091G0I2Z	0	1	0	0	0	0	S	D	C	C	F	S	F	0	F	M	F	F	F	F
EOG091G0I8J	0	1	0	0	0	0	F	F	C	C	S	S	S	0	S	S	S	F	F	S
EOG091G0ID9	0	1	0	0	0	0	D	D	C	C	S	D	S	0	S	F	S	F	S	M
EOG091G0IDG	0	1	0	0	0	0	D	D	M	C	F	S	S	0	S	S	F	F	D	S
EOG091G0IQ7	0	1	0	0	0	0	S	D	D	D	F	D	F	0	S	S	S	F	D	F
EOG091G0IYB	0	1	0	0	0	0	F	S	C	D	S	D	S	0	S	S	S	S	D	S
EOG091G0IZX	0	1	0	0	0	0	S	D	D	D	F	S	F	0	S	M	S	S	S	S
EOG091G0JI0	0	1	0	0	0	0	D	S	C	C	S	S	S	0	F	S	S	S	S	S
EOG091G0JI1	0	1	0	0	0	0	D	S	M	D	S	S	S	0	S	S	S	S	D	S
EOG091G0K1G	0	1	0	0	0	0	D	S	M	C	S	S	S	0	S	D	S	F	D	S
EOG091G0K95	0	1	0	0	0	0	D	D	C	C	F	S	F	0	S	F	F	S	D	F
EOG091G0KVW	0	1	0	0	0	0	S	D	D	D	S	D	D	0	S	S	S	F	D	S
EOG091G0L5I	0	1	0	0	0	0	D	S	M	C	S	S	S	0	S	F	S	S	D	F
EOG091G0L84	0	1	0	0	0	0	D	D	C	C	S	S	D	0	F	S	S	F	S	D
EOG091G0LFF	0	1	0	0	0	0	D	D	D	C	S	S	F	0	S	D	S	S	F	S
EOG091G0LIN	0	1	0	0	0	0	D	S	C	C	M	S	F	0	S	M	S	M	D	M
EOG091G0MDD	0	1	0	0	0	0	S	S	D	D	F	S	S	0	S	S	S	F	D	S
EOG091G0MI7	0	1	0	0	0	0	S	D	D	D	F	S	S	0	D	M	S	S	D	S
EOG091G0MVL	0	1	0	0	0	0	D	D	C	C	F	S	F	0	F	S	S	S	D	S
EOG091G0MY0	0	1	0	0	0	0	S	S	C	C	S	S	S	0	S	M	S	F	D	S
EOG091G0MY8	0	1	0	0	0	0	F	S	F	F	S	S	S	0	S	S	S	S	S	S
EOG091G0NMJ	0	1	0	0	0	0	D	D	M	C	S	S	F	0	S	S	F	S	S	S
EOG091G0NOA	0	1	0	0	0	0	D	D	M	C	S	S	F	0	S	S	S	F	F	S
EOG091G0OI8	0	1	0	0	0	0	D	S	D	D	F	S	S	0	S	S	S	S	D	S
EOG091G0OWI	0	1	0	0	0	0	D	S	C	D	S	S	F	0	S	S	S	M	F	S
EOG091G0PUZ	0	0	0	0	0	1	S	S	M	M	S	S	S	0	S	S	S	F	S	S
EOG091G0PXB	0	1	0	0	0	0	D	S	M	C	F	S	S	0	D	F	F	F	D	F
EOG091G0QGZ	0	1	0	0	0	0	D	S	M	C	S	S	S	0	S	S	S	S	S	S
EOG091G0QJA	0	1	0	0	0	0	S	S	C	C	S	S	S	0	S	F	S	S	D	S
EOG091G0QRW	0	1	0	0	0	0	D	S	C	C	S	S	F	0	S	S	S	F	D	S
EOG091G0R04	0	1	0	0	0	0	S	S	C	C	S	S	S	0	S	M	S	S	D	S
EOG091G0RA2	0	1	0	0	0	0	F	S	C	C	F	S	F	0	S	D	S	M	D	M
EOG091G0RT1	0	1	0	0	0	0	S	D	D	D	F	D	S	0	S	S	F	M	M	S
EOG091G0TA6	0	1	0	0	0	0	D	S	C	C	F	S	F	0	S	S	S	S	S	S
EOG091G0TRW	0	1	0	0	0	0	D	S	C	C	F	D	S	0	F	M	S	M	D	S
EOG091G0U75	0	1	0	0	0	0	D	D	M	F	S	S	S	0	F	F	S	D	M	S
EOG091G0UB5	0	1	0	0	0	0	F	S	M	C	M	S	F	0	S	M	S	M	S	F
EOG091G0W8V	0	1	0	0	0	0	D	S	D	D	S	S	S	0	S	S	S	S	S	S
EOG091G0WLL	0	1	0	0	0	0	S	D	C	D	S	S	S	0	S	F	S	S	D	S
EOG091G0X8F	0	1	0	0	0	0	D	D	C	C	F	S	S	0	F	D	S	S	D	S
EOG091G0YP6	0	0	0	0	0	1	M	S	M	M	S	S	F	0	S	F	S	S	S	F
EOG091G0YU6	0	1	0	0	0	0	D	S	C	C	F	S	S	0	S	S	S	F	D	S
EOG091G0Z7J	0	1	0	0	0	0	M	S	D	D	S	D	S	0	S	S	S	S	D	S
EOG091G0ZUA	0	1	0	0	0	0	F	D	C	C	S	D	S	0	S	F	S	M	D	S
EOG091G0ZWE	0	1	0	0	0	0	S	S	F	C	M	F	S	0	S	M	S	S	F	S
EOG091G11O6	0	1	0	0	0	0	D	D	M	C	S	S	S	0	S	F	S	S	D	S
EOG091G13IJ	0	1	0	0	0	0	D	D	C	C	S	S	S	0	S	S	S	S	D	S
EOG091G19WY	0	0	0	0	0	1	D	S	M	M	S	S	S	0	D	M	S	S	S	S
EOG091G1CLN	0	1	0	0	0	0	D	S	M	C	S	S	D	0	S	M	S	S	D	M
EOG091G00GM	0	1	0	0	0	0	D	S	M	C	S	D	F	0	M	S	S	S	D	S
EOG091G00QT	0	1	0	0	0	0	D	S	C	C	F	F	F	0	M	S	S	S	F	S
EOG091G00Z3	0	1	0	0	0	0	D	S	C	F	S	D	F	0	M	S	S	S	D	S
EOG091G01LC	0	1	0	0	0	0	S	D	D	C	S	S	F	0	M	S	S	S	D	S
EOG091G01S9	0	1	0	0	0	0	S	S	M	C	F	D	S	0	M	S	S	S	D	S
EOG091G01VH	0	1	0	0	0	0	D	S	F	D	S	D	S	0	M	S	S	S	D	S
EOG091G01XI	0	1	0	0	0	0	D	S	D	D	S	S	F	0	M	S	S	S	D	S
EOG091G020Y	0	1	0	0	0	0	F	D	C	C	S	S	F	0	M	S	F	S	D	S
EOG091G024J	0	1	0	0	0	0	F	D	M	D	F	F	S	0	M	S	S	F	F	F
EOG091G02HY	0	1	0	0	0	0	F	S	F	F	F	D	F	0	M	S	S	F	F	F
EOG091G02O6	0	0	0	0	0	1	D	S	M	M	S	S	S	0	M	S	S	S	D	S
EOG091G03FL	0	1	0	0	0	0	F	D	D	D	S	D	S	0	M	D	S	D	F	S
EOG091G03QC	0	1	0	0	0	0	D	D	M	C	S	D	M	0	M	S	S	F	D	S
EOG091G03TZ	0	1	0	0	0	0	F	S	C	C	S	D	S	0	M	S	S	S	D	S
EOG091G03ZS	0	1	0	0	0	0	S	S	M	C	F	S	S	0	M	S	D	M	S	M
EOG091G046H	0	1	0	0	0	0	S	S	C	C	S	S	S	0	M	S	S	S	S	S
EOG091G04LC	0	1	0	0	0	0	D	D	C	C	F	S	S	0	M	S	S	S	S	S
EOG091G0525	0	1	0	0	0	0	D	D	C	C	S	F	F	0	M	S	S	M	D	S
EOG091G053D	0	1	0	0	0	0	S	S	M	D	S	S	F	0	M	S	S	S	M	S
EOG091G0554	0	1	0	0	0	0	F	S	C	C	F	F	F	0	M	S	S	F	F	S
EOG091G057L	0	1	0	0	0	0	D	S	C	C	S	S	S	0	M	S	S	S	S	S
EOG091G05OR	0	1	0	0	0	0	M	S	D	D	F	S	F	0	M	S	S	S	D	S
EOG091G05OW	0	1	0	0	0	0	F	S	M	D	S	D	S	0	M	S	S	S	D	S
EOG091G05RA	0	1	0	0	0	0	F	S	F	F	F	D	M	0	M	F	S	F	F	F
EOG091G0628	0	1	0	0	0	0	D	D	C	C	F	D	S	0	M	S	S	M	D	S
EOG091G065D	0	1	0	0	0	0	F	D	C	C	S	S	S	0	M	S	S	M	S	F
EOG091G06MR	0	1	0	0	0	0	S	D	C	C	S	S	S	0	M	S	F	S	D	S
EOG091G06OP	0	1	0	0	0	0	S	D	D	D	F	F	F	0	M	S	F	M	S	F
EOG091G06S3	0	1	0	0	0	0	S	S	C	C	S	D	S	0	M	S	S	S	D	S
EOG091G06Y7	0	1	0	0	0	0	D	S	C	C	F	S	F	0	M	F	F	F	D	F
EOG091G078D	0	1	0	0	0	0	D	D	M	C	F	D	S	0	M	F	S	F	D	S
EOG091G07CE	0	1	0	0	0	0	D	S	M	C	M	S	F	0	M	D	S	S	S	S
EOG091G07KC	0	1	0	0	0	0	D	S	C	C	F	D	M	0	M	S	S	F	S	F
EOG091G07KL	0	1	0	0	0	0	D	D	C	C	D	D	F	0	M	S	D	F	S	S
EOG091G07VQ	0	0	0	0	0	1	S	D	M	M	F	D	S	0	M	S	S	S	D	F
EOG091G0803	0	1	0	0	0	0	D	S	C	C	F	F	S	0	M	S	S	M	D	S
EOG091G085U	0	1	0	0	0	0	D	S	F	F	S	S	F	0	M	S	F	F	D	F
EOG091G087E	0	1	0	0	0	0	D	D	F	F	S	D	F	0	M	S	F	S	M	M
EOG091G089T	0	0	0	0	0	1	D	S	M	M	S	S	S	0	M	S	S	S	F	S
EOG091G08BK	0	1	0	0	0	0	F	D	D	D	M	S	F	0	M	D	S	M	D	M
EOG091G08D1	0	0	0	0	0	1	S	S	M	M	F	S	S	0	M	S	S	M	M	S
EOG091G08FX	0	1	0	0	0	0	S	F	M	D	S	S	F	0	M	D	S	M	F	F
EOG091G08JE	0	1	0	0	0	0	F	D	D	D	S	F	F	0	M	S	F	S	D	S
EOG091G08LT	0	1	0	0	0	0	D	D	D	D	S	D	S	0	M	S	S	S	D	S
EOG091G08ZR	0	1	0	0	0	0	S	S	C	D	S	D	F	0	M	S	S	S	D	S
EOG091G095O	0	0	0	0	0	1	M	F	M	M	F	F	S	0	M	F	F	M	F	S
EOG091G099D	0	1	0	0	0	0	D	D	F	C	S	S	F	0	M	F	F	M	S	M
EOG091G09D8	0	0	0	0	0	1	F	S	M	M	F	S	F	0	M	S	F	M	D	F
EOG091G09FV	0	1	0	0	0	0	F	S	M	C	S	S	F	0	M	S	S	S	D	S
EOG091G09HR	0	1	0	0	0	0	D	D	D	D	M	D	F	0	M	S	F	M	D	F
EOG091G09MD	0	1	0	0	0	0	S	S	M	D	F	S	F	0	M	S	S	F	D	F
EOG091G09MU	0	1	0	0	0	0	D	S	D	F	S	D	S	0	M	S	S	M	S	S
EOG091G09O7	0	1	0	0	0	0	M	D	D	D	M	D	S	0	M	S	S	S	D	S
EOG091G09SS	0	1	0	0	0	0	D	S	D	D	F	D	S	0	M	S	S	M	S	S
EOG091G09U9	0	1	0	0	0	0	D	D	D	C	S	D	F	0	M	S	F	S	S	F
EOG091G0A0M	0	1	0	0	0	0	D	S	C	C	S	D	S	0	M	S	S	S	D	S
EOG091G0A2L	0	1	0	0	0	0	M	D	C	C	S	D	S	0	M	S	S	S	M	S
EOG091G0AHJ	0	1	0	0	0	0	D	D	C	C	F	S	F	0	M	F	S	F	D	F
EOG091G0AOO	0	1	0	0	0	0	S	D	C	C	F	D	F	0	M	F	F	F	D	S
EOG091G0BG4	0	1	0	0	0	0	S	D	C	C	S	D	S	0	M	S	S	S	D	S
EOG091G0BTX	0	1	0	0	0	0	F	D	C	C	M	D	F	0	M	D	F	M	S	F
EOG091G0BX3	0	1	0	0	0	0	S	S	C	C	S	M	S	0	M	S	S	S	D	S
EOG091G0C6I	0	1	0	0	0	0	D	D	D	C	S	S	F	0	M	S	S	M	D	S
EOG091G0CH6	0	0	0	0	0	1	D	D	M	M	S	D	S	0	M	S	S	S	D	S
EOG091G0CID	0	1	0	0	0	0	F	S	M	C	F	D	F	0	M	S	D	F	D	S
EOG091G0CTU	0	1	0	0	0	0	D	S	C	C	F	S	F	0	M	F	S	F	S	F
EOG091G0D0W	0	1	0	0	0	0	D	D	D	D	S	S	S	0	M	S	S	S	M	S
EOG091G0D8I	0	1	0	0	0	0	D	S	C	C	F	S	S	0	M	S	D	S	D	S
EOG091G0DQS	0	1	0	0	0	0	D	D	M	F	M	D	F	0	M	F	F	M	F	S
EOG091G0DUX	0	1	0	0	0	0	D	S	D	D	F	S	F	0	M	F	S	M	M	M
EOG091G0EMF	0	1	0	0	0	0	S	D	M	C	S	F	S	0	M	F	S	M	F	M
EOG091G0ES6	0	1	0	0	0	0	S	S	C	C	F	S	F	0	M	S	F	M	D	S
EOG091G0EZ8	0	1	0	0	0	0	S	S	C	C	S	F	S	0	M	S	S	S	M	D
EOG091G0GBB	0	1	0	0	0	0	M	S	M	D	F	S	F	0	M	S	S	F	D	S
EOG091G0HAI	0	1	0	0	0	0	D	D	D	D	S	D	S	0	M	S	S	S	D	S
EOG091G0HXI	0	1	0	0	0	0	D	D	C	C	S	F	S	0	M	D	S	F	D	S
EOG091G0HXJ	0	1	0	0	0	0	D	D	C	C	F	S	S	0	M	S	S	M	D	S
EOG091G0HYF	0	1	0	0	0	0	D	S	M	C	S	S	S	0	M	S	S	S	D	S
EOG091G0ILS	0	1	0	0	0	0	D	D	D	C	S	S	S	0	M	S	S	S	D	S
EOG091G0IRO	0	1	0	0	0	0	S	D	D	D	S	S	S	0	M	S	S	F	D	S
EOG091G0IUT	0	0	0	0	0	1	D	D	M	M	S	S	F	0	M	D	S	S	D	F
EOG091G0IVB	0	1	0	0	0	0	D	D	D	D	F	D	F	0	M	S	S	F	D	S
EOG091G0IX8	0	0	0	0	0	1	D	S	M	M	M	D	M	0	M	S	S	M	D	S
EOG091G0J56	0	1	0	0	0	0	M	S	C	C	S	D	S	0	M	S	S	M	D	S
EOG091G0J7A	0	0	0	0	0	1	M	D	M	M	F	D	S	0	M	S	S	M	D	M
EOG091G0JUY	0	1	0	0	0	0	S	S	C	C	F	S	F	0	M	S	S	F	S	S
EOG091G0K2R	0	1	0	0	0	0	D	S	C	C	S	S	F	0	M	F	S	F	D	S
EOG091G0KRB	0	0	0	0	0	1	D	D	M	M	M	S	S	0	M	S	S	M	D	S
EOG091G0KRZ	0	1	0	0	0	0	S	D	M	D	S	S	S	0	M	S	S	S	D	S
EOG091G0L66	0	1	0	0	0	0	D	S	M	C	F	D	S	0	M	S	S	S	D	S
EOG091G0LKE	0	0	0	0	0	1	S	S	M	M	M	D	S	0	M	S	F	M	F	F
EOG091G0LRI	0	1	0	0	0	0	F	S	C	C	F	F	S	0	M	S	S	F	D	S
EOG091G0M12	0	0	0	0	0	1	D	S	M	M	S	D	S	0	M	S	F	S	D	S
EOG091G0MRS	0	1	0	0	0	0	D	S	D	D	S	S	S	0	M	D	S	D	D	S
EOG091G0MVR	0	1	0	0	0	0	D	S	C	C	S	S	F	0	M	S	S	M	D	S
EOG091G0N0A	0	1	0	0	0	0	D	D	D	D	S	S	S	0	M	S	S	S	D	M
EOG091G0NKD	0	0	0	0	0	1	M	S	M	M	S	D	F	0	M	S	S	F	F	S
EOG091G0NNO	0	1	0	0	0	0	F	S	C	C	M	S	M	0	M	F	S	M	D	S
EOG091G0P5N	0	1	0	0	0	0	D	D	C	C	F	D	S	0	M	F	S	M	F	M
EOG091G0Q02	0	1	0	0	0	0	D	S	F	F	F	S	S	0	M	F	S	F	D	S
EOG091G0Q58	0	0	0	0	0	1	D	S	M	M	S	D	S	0	M	S	S	S	D	S
EOG091G0RRE	0	1	0	0	0	0	S	D	M	F	F	D	F	0	M	S	F	M	M	M
EOG091G0RWW	0	1	0	0	0	0	F	D	M	D	F	D	S	0	M	S	S	M	F	S
EOG091G0SB2	0	1	0	0	0	0	M	S	D	D	S	D	F	0	M	F	S	F	D	M
EOG091G0TNU	0	1	0	0	0	0	D	D	C	C	S	S	S	0	M	S	S	D	S	S
EOG091G0TQF	0	1	0	0	0	0	D	S	M	C	S	S	S	0	M	S	S	M	D	S
EOG091G0TSE	0	1	0	0	0	0	D	S	C	C	M	S	S	0	M	D	S	S	D	S
EOG091G0UQZ	0	0	0	0	0	1	S	S	M	M	S	D	M	0	M	F	S	F	S	S
EOG091G0UYL	0	1	0	0	0	0	D	F	M	C	F	S	S	0	M	S	S	S	D	S
EOG091G0X3B	0	1	0	0	0	0	D	S	C	C	F	S	S	0	M	S	S	S	S	F
EOG091G0XZC	0	0	0	0	0	1	S	S	M	M	S	D	F	0	M	S	D	S	D	F
EOG091G0ZLQ	0	1	0	0	0	0	D	S	C	C	S	D	F	0	M	S	S	S	S	S
EOG091G10O5	0	1	0	0	0	0	D	S	M	C	F	D	S	0	M	S	F	S	D	S
EOG091G112U	0	1	0	0	0	0	D	S	M	C	S	S	S	0	M	S	S	S	S	S
EOG091G115J	0	1	0	0	0	0	F	D	M	D	F	S	F	0	M	S	S	F	D	M
EOG091G1467	0	1	0	0	0	0	D	S	D	D	S	S	S	0	M	S	D	F	D	S
EOG091G146E	0	1	0	0	0	0	D	S	M	C	S	S	S	0	M	F	S	S	D	S
EOG091G1817	0	1	0	0	0	0	S	D	C	D	F	S	S	0	M	S	F	S	D	S
EOG091G05IK	0	0	0	0	0	0	S	M	C	C	F	D	S	0	F	S	S	M	D	M
EOG091G0WT4	0	0	0	0	0	1	S	M	M	M	M	D	S	0	S	S	S	M	M	S
EOG091G01EW	0	0	0	0	0	0	M	S	C	C	S	D	S	1	M	M	S	S	S	F
EOG091G02O5	0	0	0	0	0	0	D	M	D	D	S	S	S	0	M	S	F	S	F	S
EOG091G03RW	0	0	0	0	0	0	D	M	D	D	S	S	F	0	M	S	F	S	S	S
EOG091G05EU	0	0	0	0	0	0	F	D	C	C	S	F	S	1	M	M	S	S	M	F
EOG091G05LX	0	0	0	0	0	0	F	F	C	C	F	F	F	1	M	M	F	F	D	S
EOG091G09KX	0	0	0	0	0	0	F	S	C	C	S	D	S	1	M	M	S	S	S	S
EOG091G09T6	0	0	0	0	0	0	D	D	D	D	S	M	S	1	M	M	S	M	F	S
EOG091G0AE9	0	0	0	0	0	0	D	S	M	C	S	D	S	1	M	M	S	M	F	S
EOG091G0C9Y	0	0	0	0	0	0	F	D	M	C	S	D	F	1	M	M	S	F	D	F
EOG091G0CEK	0	0	0	0	0	0	F	D	M	D	S	S	S	1	M	M	S	M	D	S
EOG091G0CNT	0	0	0	0	0	0	D	S	M	C	F	S	F	1	M	M	S	M	S	S
EOG091G0D8N	0	0	0	0	0	0	D	M	C	C	S	S	F	1	M	M	S	M	M	M
EOG091G0DTP	0	0	0	0	0	0	D	S	M	D	F	S	S	1	M	M	S	M	D	S
EOG091G0E3V	0	0	0	0	0	0	F	S	D	C	F	S	F	1	M	M	S	S	D	M
EOG091G0FZN	0	0	0	0	0	0	F	F	M	F	F	D	F	1	M	M	F	F	D	F
EOG091G0GZ4	0	0	0	0	0	0	F	S	C	C	S	S	S	1	M	M	F	S	F	S
EOG091G0H5Q	0	0	0	0	0	0	S	S	C	C	S	S	F	1	M	M	S	M	M	S
EOG091G0HAT	0	0	0	0	0	0	D	S	C	F	M	D	F	1	M	M	S	M	M	S
EOG091G0JBM	0	0	0	0	0	1	D	S	M	M	F	D	F	1	M	M	S	M	D	S
EOG091G0JTG	0	0	0	0	0	0	S	S	D	C	F	S	F	1	M	M	S	F	M	S
EOG091G0K82	0	0	0	0	0	0	F	S	M	C	M	D	F	1	M	M	D	M	D	S
EOG091G0K9M	0	0	0	0	0	0	D	S	C	C	F	D	S	1	M	M	S	F	S	S
EOG091G0KC3	0	0	0	0	0	0	D	D	M	C	S	D	S	1	M	M	F	F	F	S
EOG091G0KGO	0	0	0	0	0	1	D	D	M	M	S	S	D	1	M	M	D	S	F	M
EOG091G0KPB	0	0	0	0	0	1	D	S	M	M	F	D	S	1	M	M	S	M	S	M
EOG091G0LMY	0	0	0	0	0	0	D	D	M	D	M	D	S	1	M	M	S	M	D	S
EOG091G0LO1	0	0	0	0	0	0	D	S	M	C	S	S	F	1	M	M	S	S	D	S
EOG091G0MB2	0	0	0	0	0	0	D	D	M	C	M	S	S	1	M	M	S	M	D	S
EOG091G0MF6	0	0	0	0	0	0	D	S	C	C	M	S	F	1	M	M	S	M	M	M
EOG091G0MJA	0	0	0	0	0	0	D	D	M	C	S	S	F	1	M	M	S	M	S	M
EOG091G0MMY	0	0	0	0	0	0	D	M	C	C	D	S	S	0	M	F	S	S	S	S
EOG091G0N2F	0	0	0	0	0	1	S	M	M	M	M	D	F	1	M	M	F	M	D	F
EOG091G0PL0	0	0	0	0	0	1	S	M	M	M	S	S	S	0	M	S	S	S	D	S
EOG091G0QKK	0	0	0	0	0	1	S	D	M	M	D	D	S	1	M	M	S	M	D	S
EOG091G0QNW	0	0	0	0	0	0	D	S	C	C	F	F	S	1	M	M	S	F	M	S
EOG091G0R6Z	0	0	0	0	0	0	D	S	C	C	S	S	S	1	M	M	S	F	D	S
EOG091G0RTZ	0	0	0	0	0	0	D	D	D	D	S	D	M	1	M	M	S	M	F	S
EOG091G0TZX	0	0	0	0	0	0	D	S	C	C	S	S	S	1	M	M	D	M	S	S
EOG091G0UKA	0	0	0	0	0	1	D	S	M	M	S	D	F	1	M	M	S	S	S	F
EOG091G0W26	0	0	0	0	0	0	D	S	M	C	F	D	S	1	M	M	S	M	D	S
EOG091G0X1Z	0	0	0	0	0	0	S	S	M	D	M	D	F	1	M	M	D	M	S	M
EOG091G0XHF	0	0	0	0	0	0	S	S	C	C	S	D	S	1	M	M	S	F	S	S
EOG091G0Z4E	0	0	0	0	0	0	S	S	D	D	M	S	S	1	M	M	S	M	S	S
EOG091G11CG	0	0	0	0	0	0	D	D	C	C	M	S	S	1	M	M	S	M	D	S
EOG091G1422	0	0	0	0	0	0	D	S	M	C	M	S	S	1	M	M	S	M	D	S
EOG091G14DH	0	0	0	0	0	0	D	D	C	C	M	D	F	1	M	M	S	M	S	F
EOG091G00AH	0	0	1	1	1	1	M	M	M	M	M	M	M	0	F	S	M	M	M	M
EOG091G00CM	0	0	1	1	1	1	M	M	M	M	M	M	M	0	M	S	M	M	M	M
EOG091G00MA	0	0	0	0	0	0	M	S	C	C	F	S	F	0	M	S	M	S	D	S
EOG091G00VZ	0	0	0	1	0	0	S	M	D	D	F	M	S	0	M	S	M	M	M	M
EOG091G019V	0	0	1	1	1	1	M	M	M	M	M	M	M	0	M	D	M	M	M	M
EOG091G01MK	0	0	1	1	0	1	M	M	M	M	M	M	F	0	M	S	M	M	M	M
EOG091G01WY	0	0	0	0	1	0	F	D	M	F	F	S	M	0	M	F	M	M	S	M
EOG091G01XD	0	0	0	0	0	0	D	D	D	D	S	D	S	0	M	S	M	S	S	F
EOG091G01Z2	0	0	0	1	0	1	S	S	M	M	S	M	S	0	M	F	S	S	M	S
EOG091G020E	0	0	1	1	1	1	M	M	M	M	M	M	M	0	M	S	M	M	M	M
EOG091G026F	0	0	0	0	1	0	F	S	C	C	M	S	M	0	M	S	M	F	D	M
EOG091G026I	0	0	1	1	1	1	M	S	M	M	M	M	M	0	M	S	M	M	M	M
EOG091G027G	0	0	1	1	1	0	M	S	M	C	M	M	M	0	S	S	M	M	M	M
EOG091G028G	0	0	0	0	1	0	D	S	C	C	F	S	M	0	M	S	S	S	S	M
EOG091G029K	0	0	1	1	1	1	M	M	M	M	M	M	M	0	M	F	M	M	M	M
EOG091G02BK	0	0	0	1	0	1	S	D	M	M	S	M	M	0	F	F	M	M	M	F
EOG091G02FR	0	0	0	0	0	0	D	D	D	D	F	D	F	0	M	F	M	F	D	F
EOG091G02NH	0	0	1	1	1	1	M	M	M	M	M	M	M	0	M	S	S	M	M	M
EOG091G02P2	0	0	0	1	0	0	D	M	C	C	M	M	M	1	M	M	M	M	M	S
EOG091G02UC	0	0	1	1	1	1	M	M	M	M	M	M	M	0	M	S	M	M	M	M
EOG091G02V5	0	0	0	0	0	0	M	D	M	F	M	D	S	0	M	S	M	S	D	S
EOG091G031X	0	0	0	1	1	1	D	S	M	M	M	M	M	1	M	M	M	M	M	M
EOG091G0321	0	0	0	0	0	1	S	M	M	M	F	D	F	0	M	S	M	M	M	M
EOG091G0349	0	0	1	0	1	0	M	M	M	C	M	S	M	1	M	M	M	M	M	M
EOG091G036T	0	0	0	0	0	1	F	M	M	M	M	F	F	0	M	F	M	M	F	M
EOG091G038X	0	0	1	0	1	1	M	M	M	M	M	D	M	0	F	F	M	M	M	M
EOG091G03AN	0	0	0	1	1	1	S	D	M	M	S	M	M	0	M	S	S	M	M	M
EOG091G03C7	0	0	1	1	1	0	M	M	M	D	M	M	M	0	S	D	M	M	M	M
EOG091G03D7	0	0	1	1	1	1	M	M	M	M	M	M	M	0	M	S	M	M	M	M
EOG091G03LI	0	0	0	0	0	0	F	D	C	C	F	S	F	0	M	S	M	S	S	S
EOG091G03O0	0	0	0	0	0	0	S	D	D	D	F	D	F	0	M	S	M	M	M	S
EOG091G03P0	0	0	0	1	1	0	M	M	M	F	F	M	M	1	M	M	M	F	M	M
EOG091G03SE	0	0	1	0	1	1	M	S	M	M	M	S	M	0	M	F	M	M	M	M
EOG091G03Y8	0	0	1	1	1	1	M	M	M	M	M	M	M	0	F	S	M	M	M	M
EOG091G03Z1	0	0	1	0	1	0	M	D	C	C	M	S	M	0	M	S	M	M	D	M
EOG091G040D	0	0	1	0	1	1	M	M	M	M	M	D	M	0	M	F	M	M	D	M
EOG091G040L	0	0	0	1	1	1	F	M	M	M	M	M	M	0	F	M	F	M	M	M
EOG091G049W	0	0	1	1	1	1	M	D	M	M	M	M	M	0	M	S	M	M	M	M
EOG091G04CK	0	0	0	0	0	0	D	D	C	C	S	S	F	0	M	F	M	F	S	S
EOG091G04D1	0	0	0	0	1	0	D	D	M	F	M	D	M	0	M	S	M	M	F	M
EOG091G04FV	0	0	1	1	1	1	M	M	M	M	M	M	M	0	M	S	M	M	M	M
EOG091G04GK	0	0	0	1	0	1	F	M	M	M	F	M	M	1	M	M	M	M	M	F
EOG091G04IK	0	0	0	0	0	0	M	F	D	D	M	S	M	0	M	S	M	S	M	S
EOG091G04WH	0	0	1	0	1	1	M	M	M	M	M	F	M	0	M	F	M	M	F	M
EOG091G050A	0	0	1	1	1	1	M	M	M	M	M	M	M	1	M	M	S	M	M	M
EOG091G050Q	0	0	1	0	1	0	M	D	F	F	M	S	M	0	M	S	M	M	D	M
EOG091G0530	0	0	0	0	0	0	D	M	C	C	S	S	F	0	S	D	M	S	D	S
EOG091G053R	0	0	0	1	0	1	S	D	M	M	S	M	S	0	M	S	M	M	M	S
EOG091G05AH	0	0	0	0	0	1	F	S	M	M	F	S	F	0	F	D	M	M	D	F
EOG091G05CI	0	0	0	1	0	1	M	M	M	M	F	M	M	1	M	M	M	F	M	F
EOG091G05D7	0	0	1	1	1	1	M	D	M	M	M	M	M	0	M	S	M	M	M	M
EOG091G05FE	0	0	1	1	0	1	M	M	M	M	M	M	S	0	M	F	S	M	M	S
EOG091G05GZ	0	0	0	1	1	1	M	M	M	M	S	M	M	1	M	M	M	M	M	M
EOG091G05IH	0	0	0	1	0	1	S	M	M	M	S	M	S	0	F	S	M	M	M	M
EOG091G05KR	0	0	0	0	0	0	D	D	M	C	F	S	S	0	F	S	M	S	D	S
EOG091G05NZ	0	0	1	0	1	0	M	M	D	D	M	D	M	0	M	S	M	M	M	M
EOG091G05Q0	0	0	0	0	0	0	D	D	C	D	F	F	F	0	M	F	M	M	D	F
EOG091G05Q6	0	0	0	0	0	0	F	D	D	D	F	D	F	1	M	M	M	S	D	M
EOG091G05SE	0	0	0	0	0	0	D	S	M	D	S	D	D	0	F	S	M	S	D	S
EOG091G060D	0	0	1	1	1	1	M	M	M	M	M	M	M	0	F	M	M	M	M	M
EOG091G0627	0	0	1	1	1	1	M	M	M	M	M	M	M	1	M	M	S	M	M	M
EOG091G062X	0	0	1	1	0	1	M	M	M	M	M	M	M	1	M	M	M	M	M	D
EOG091G069C	0	0	0	0	0	0	F	D	C	C	F	D	S	0	F	F	M	F	D	S
EOG091G06EF	0	0	0	0	1	0	M	D	C	C	S	D	M	0	M	S	S	S	S	M
EOG091G06HP	0	0	1	0	1	0	M	S	F	C	M	S	M	0	F	S	M	M	D	M
EOG091G06I8	0	0	0	0	0	0	M	M	C	C	M	F	S	0	M	F	M	S	M	S
EOG091G06JJ	0	0	0	0	0	1	D	M	M	M	M	S	F	0	M	S	M	M	M	S
EOG091G06M8	0	0	1	1	1	1	M	D	M	M	M	M	M	1	M	M	M	M	M	M
EOG091G06ON	0	0	0	0	0	0	S	D	D	D	S	S	F	0	M	S	M	S	F	S
EOG091G06P4	0	0	0	0	0	0	D	S	M	C	F	D	S	0	M	S	M	F	D	F
EOG091G06QP	0	0	1	1	0	1	M	F	M	M	M	M	M	0	M	S	M	M	M	S
EOG091G06Y3	0	0	1	0	1	0	M	F	D	D	M	D	M	0	M	F	M	M	F	M
EOG091G06YD	0	0	0	1	0	0	D	M	M	D	M	M	S	0	M	S	S	S	M	S
EOG091G073F	0	0	0	0	1	0	M	M	C	C	S	S	M	0	S	S	M	F	D	M
EOG091G074G	0	0	1	0	1	0	M	D	D	D	M	D	M	0	M	S	M	M	D	M
EOG091G075K	0	0	0	1	0	1	D	D	M	M	F	M	D	0	S	S	S	S	M	S
EOG091G0781	0	0	0	0	1	1	F	S	M	M	M	D	M	0	M	S	M	M	M	M
EOG091G07D9	0	0	1	0	1	0	M	D	M	C	M	D	M	0	M	S	M	M	M	M
EOG091G07EJ	0	0	1	0	1	0	M	M	M	C	M	D	M	1	M	M	M	M	M	M
EOG091G07IK	0	0	0	0	0	0	D	D	M	C	S	S	S	0	S	S	M	S	F	S
EOG091G07IY	0	0	0	0	0	0	S	D	M	D	S	D	F	0	M	S	M	S	M	F
EOG091G07N8	0	0	0	0	0	1	F	S	M	M	M	D	M	1	M	M	M	M	M	S
EOG091G07NJ	0	0	0	1	0	1	F	D	M	M	M	M	F	0	F	F	F	S	M	S
EOG091G07QN	0	0	1	0	1	0	M	S	C	C	M	S	M	0	M	S	M	M	D	M
EOG091G0814	0	0	1	1	1	1	M	D	M	M	M	M	M	1	M	M	M	M	M	M
EOG091G081H	0	0	0	1	0	1	D	D	M	M	S	M	S	1	M	M	S	S	M	M
EOG091G088L	0	0	0	0	0	0	D	S	F	C	F	D	F	0	S	S	M	F	D	F
EOG091G08IJ	0	0	1	1	0	1	M	M	M	M	M	M	M	0	M	S	M	M	M	F
EOG091G08L8	0	0	0	0	1	0	F	D	M	C	S	D	M	0	F	S	M	M	M	M
EOG091G08NN	0	0	1	0	1	0	M	S	C	C	M	S	M	0	F	S	S	M	D	M
EOG091G08O3	0	0	1	0	1	0	M	S	F	C	M	D	M	0	M	S	S	M	D	M
EOG091G08PW	0	0	0	1	0	1	M	S	M	M	F	M	F	0	F	S	M	M	M	S
EOG091G08SM	0	0	0	0	1	0	M	D	M	C	S	S	M	0	F	S	S	S	D	M
EOG091G08UU	0	0	1	1	1	1	M	M	M	M	M	M	M	0	F	S	M	M	M	M
EOG091G08Y9	0	0	1	0	1	0	M	S	M	C	M	D	M	1	M	M	M	M	M	M
EOG091G090D	0	0	1	1	1	1	M	M	M	M	M	M	M	0	M	F	M	M	M	M
EOG091G096V	0	0	0	0	0	0	D	F	F	F	M	F	S	0	F	M	M	M	M	S
EOG091G0990	0	0	0	0	1	0	D	M	M	D	S	D	M	0	M	S	F	S	F	M
EOG091G09BP	0	0	1	1	1	1	M	M	M	M	M	M	M	0	M	S	M	M	M	M
EOG091G09GO	0	0	1	1	1	1	M	M	M	M	M	M	M	0	S	S	M	M	M	M
EOG091G09KI	0	0	1	0	0	0	M	M	C	D	M	S	S	0	M	D	M	M	D	S
EOG091G09Q2	0	0	0	0	0	0	S	D	C	C	S	S	S	0	S	S	M	S	S	S
EOG091G09R0	0	0	1	1	1	0	M	S	C	C	M	M	M	1	M	M	S	M	M	M
EOG091G09V2	0	0	0	0	0	0	D	M	D	D	S	D	S	0	M	S	M	S	D	S
EOG091G0A2I	0	0	0	0	0	1	D	S	M	M	S	S	S	0	S	D	M	S	D	S
EOG091G0A79	0	0	0	0	1	1	D	M	M	M	F	S	M	0	M	S	M	M	S	M
EOG091G0A98	0	0	0	0	1	0	F	M	M	D	F	D	M	1	M	M	M	M	S	M
EOG091G0AE2	0	0	0	0	0	0	D	S	C	C	S	D	F	0	M	F	M	S	D	S
EOG091G0AEH	0	0	0	1	1	1	M	D	M	M	S	M	M	0	M	F	S	S	M	M
EOG091G0AFP	0	0	0	0	1	0	S	M	D	D	S	S	M	1	M	M	S	S	S	M
EOG091G0AGT	0	0	0	1	0	0	F	S	M	F	F	M	F	1	M	M	S	S	M	S
EOG091G0AI5	0	0	0	1	1	1	M	M	M	M	F	M	M	1	M	M	M	M	M	M
EOG091G0AJ6	0	0	1	1	1	1	M	D	M	M	M	M	M	0	M	F	M	M	M	M
EOG091G0AKM	0	0	0	0	0	0	D	D	D	D	S	S	F	0	F	S	M	S	S	F
EOG091G0AO6	0	0	1	0	0	1	M	M	M	M	M	D	F	1	M	M	F	M	M	S
EOG091G0ARE	0	0	0	1	0	0	F	S	D	D	F	M	F	0	M	S	M	S	M	S
EOG091G0AVP	0	0	0	0	0	0	D	D	M	D	S	S	S	0	M	F	M	S	D	S
EOG091G0AVW	0	0	1	0	1	0	M	M	M	C	M	D	M	1	M	M	M	M	D	M
EOG091G0AYM	0	0	1	0	1	0	M	M	C	C	M	S	M	1	M	M	M	M	S	M
EOG091G0B27	0	0	0	0	1	0	S	D	C	C	M	D	M	0	M	F	M	M	S	M
EOG091G0B9T	0	0	0	0	1	0	S	M	M	C	S	D	M	0	M	S	S	S	S	M
EOG091G0BAG	0	0	1	0	1	0	M	D	M	D	M	D	M	0	M	S	M	M	M	M
EOG091G0BAM	0	0	0	0	0	0	D	D	M	C	F	S	S	0	F	S	M	M	D	S
EOG091G0BCO	0	0	1	1	0	1	M	S	M	M	M	M	M	1	M	M	M	M	M	S
EOG091G0BHP	0	0	0	1	0	1	D	S	M	M	F	M	S	0	M	S	F	S	M	F
EOG091G0BKI	0	0	1	1	1	1	M	M	M	M	M	M	M	0	M	S	M	M	M	M
EOG091G0BKZ	0	0	0	0	1	0	F	S	M	C	F	S	M	0	S	F	S	F	D	M
EOG091G0BPU	0	0	1	1	1	0	M	M	D	D	M	M	M	0	M	F	M	M	M	M
EOG091G0BPX	0	0	1	1	1	1	M	S	M	M	M	M	M	1	M	M	M	M	M	M
EOG091G0CAR	0	0	0	0	0	0	D	S	M	C	S	D	S	0	M	D	M	F	D	S
EOG091G0CGO	0	0	0	1	0	0	S	F	F	F	F	M	F	0	M	F	M	M	M	M
EOG091G0CLR	0	0	1	0	1	1	M	M	M	M	M	D	M	1	M	M	M	M	S	M
EOG091G0CMN	0	0	1	1	1	1	M	D	M	M	M	M	M	0	M	S	M	M	M	M
EOG091G0COC	0	0	1	0	1	0	M	M	C	C	M	D	M	1	M	M	M	M	M	M
EOG091G0CTG	0	0	1	1	1	0	M	M	M	F	M	M	M	0	M	S	M	M	M	M
EOG091G0CXE	0	0	1	0	1	0	M	D	D	D	M	S	M	0	S	S	M	M	S	M
EOG091G0CZX	0	0	0	0	0	0	D	D	M	D	S	S	S	0	F	S	M	S	D	S
EOG091G0D04	0	0	1	1	1	1	M	M	M	M	M	M	M	0	M	S	M	M	M	M
EOG091G0D0D	0	0	1	1	1	1	M	S	M	M	M	M	M	1	M	M	M	M	M	M
EOG091G0DBF	0	0	1	0	1	0	M	M	M	D	M	D	M	0	M	F	S	M	D	M
EOG091G0DLW	0	0	1	1	0	1	M	M	M	M	M	M	F	1	M	M	M	M	M	F
EOG091G0DND	0	0	0	0	1	0	D	D	M	D	S	S	M	0	M	S	M	S	D	M
EOG091G0DQT	0	0	0	1	1	0	D	D	M	F	S	M	M	1	M	M	M	M	M	M
EOG091G0DTD	0	0	0	1	1	1	M	M	M	M	S	M	M	0	M	S	M	M	M	M
EOG091G0DVQ	0	0	1	1	1	1	M	D	M	M	M	M	M	0	S	S	M	M	M	M
EOG091G0DXP	0	0	0	1	0	1	D	D	M	M	F	M	S	1	M	M	F	M	M	M
EOG091G0DXV	0	0	0	0	0	0	S	D	M	C	S	S	F	0	S	S	M	F	D	S
EOG091G0E06	0	0	0	0	1	0	D	D	F	F	S	S	M	0	M	S	S	M	D	M
EOG091G0E11	0	0	0	0	1	1	M	S	M	M	F	F	M	0	M	S	S	M	M	M
EOG091G0E2R	0	0	0	0	1	0	F	D	C	C	M	D	M	1	M	M	S	M	D	M
EOG091G0E2X	0	0	0	0	1	0	M	S	C	C	S	S	M	1	M	M	M	M	D	M
EOG091G0E5O	0	0	0	0	0	1	F	S	M	M	F	D	S	0	F	S	M	M	D	S
EOG091G0E7S	0	0	0	0	0	0	D	S	D	D	F	S	S	0	S	S	M	M	D	S
EOG091G0E8J	0	0	0	0	0	0	M	S	C	C	S	D	M	0	M	F	M	S	S	S
EOG091G0EAF	0	0	0	0	0	0	D	S	D	D	F	D	F	1	M	M	M	F	S	S
EOG091G0EBA	0	0	0	0	1	1	M	M	M	M	M	S	M	1	M	M	M	S	M	M
EOG091G0EHF	0	0	1	1	1	0	M	M	C	C	M	M	M	0	M	S	M	M	M	M
EOG091G0EKA	0	0	0	0	0	0	D	M	D	D	F	F	F	1	M	M	M	M	S	S
EOG091G0ELS	0	0	0	0	1	0	F	D	D	D	F	D	M	0	F	F	S	M	D	M
EOG091G0EQR	0	0	1	0	1	0	M	S	M	F	M	D	M	1	M	M	M	M	F	M
EOG091G0ERU	0	0	1	0	1	1	M	M	M	M	M	S	M	0	M	S	M	M	M	M
EOG091G0EUU	0	0	0	0	0	0	D	S	F	F	F	D	F	0	D	S	M	S	D	F
EOG091G0EZO	0	0	0	0	1	0	F	M	D	D	F	M	M	0	M	F	M	M	F	M
EOG091G0F70	0	0	1	0	1	0	M	M	C	C	M	D	M	1	M	M	F	M	D	M
EOG091G0F93	0	0	1	1	0	1	M	M	M	M	M	M	S	0	M	S	M	M	M	M
EOG091G0FH3	0	0	0	1	1	1	D	S	M	M	M	M	M	0	S	S	M	M	M	M
EOG091G0FIJ	0	0	0	1	0	0	F	D	M	D	M	M	F	0	M	S	M	M	M	F
EOG091G0FJB	0	0	0	1	1	1	S	M	M	M	M	M	M	0	M	S	M	M	M	M
EOG091G0FS8	0	0	0	0	1	0	D	D	D	D	F	S	M	1	M	M	S	M	D	M
EOG091G0FTU	0	0	0	0	0	0	D	D	C	C	F	D	S	0	M	S	M	F	S	F
EOG091G0FWS	0	0	1	0	1	1	M	D	M	M	M	D	M	0	M	F	M	M	D	M
EOG091G0FXV	0	0	1	1	1	1	M	M	M	M	M	M	M	0	M	F	M	M	M	M
EOG091G0FYY	0	0	0	0	0	0	D	M	M	F	M	F	M	1	M	M	M	M	F	F
EOG091G0G3M	0	0	0	1	0	1	D	M	M	M	F	M	F	1	M	M	F	F	M	M
EOG091G0G6C	0	0	0	0	0	0	D	S	M	C	S	S	F	0	S	S	M	S	D	S
EOG091G0G6Z	0	0	0	1	0	0	M	M	M	D	M	M	M	1	M	M	M	S	M	S
EOG091G0G71	0	0	1	1	1	1	M	M	M	M	M	M	M	0	S	M	M	M	M	M
EOG091G0G88	0	0	1	1	1	1	M	D	M	M	M	M	M	0	M	F	M	M	M	M
EOG091G0G8R	0	0	0	0	0	0	F	S	C	C	S	S	S	1	M	M	M	F	D	S
EOG091G0GA8	0	0	0	1	0	1	S	M	M	M	F	M	S	1	M	M	S	M	M	S
EOG091G0GD0	0	0	1	1	1	1	M	M	M	M	M	M	M	0	M	S	M	M	M	M
EOG091G0GIC	0	0	0	1	0	1	D	S	M	M	F	M	F	1	M	M	M	M	M	M
EOG091G0GKH	0	0	1	0	1	0	M	M	M	C	M	D	M	0	S	S	S	M	D	M
EOG091G0GKX	0	0	1	1	1	1	M	M	M	M	M	M	M	0	M	S	M	M	M	M
EOG091G0GMC	0	0	1	1	1	1	M	M	M	M	M	M	M	0	F	M	M	M	M	M
EOG091G0GQO	0	0	0	0	1	0	F	M	D	D	M	F	M	1	M	M	F	M	M	M
EOG091G0GVZ	0	0	0	0	0	1	S	D	M	M	S	S	S	0	M	S	M	M	M	S
EOG091G0GWF	0	0	1	1	1	0	M	S	C	D	M	M	M	0	M	S	M	M	M	M
EOG091G0GWO	0	0	0	0	1	1	D	D	M	M	F	S	M	1	M	M	M	M	M	M
EOG091G0GY1	0	0	0	0	1	0	D	M	D	D	M	D	M	1	M	M	S	S	M	M
EOG091G0H07	0	0	1	1	1	1	M	M	M	M	M	M	M	0	M	F	M	M	M	M
EOG091G0H0S	0	0	0	1	1	0	S	M	M	D	F	M	M	0	M	F	M	M	M	M
EOG091G0H3U	0	0	1	1	1	1	M	F	M	M	M	M	M	1	M	M	M	M	M	M
EOG091G0H62	0	0	0	1	1	0	F	F	F	F	F	M	M	1	M	M	F	M	M	M
EOG091G0H64	0	0	0	1	1	0	D	S	C	D	S	M	M	0	M	S	S	S	M	M
EOG091G0H6J	0	0	1	1	1	1	M	S	M	M	M	M	M	1	M	M	S	M	M	M
EOG091G0HC5	0	0	1	0	1	0	M	S	C	C	M	S	M	0	S	M	M	M	D	M
EOG091G0HDF	0	0	1	1	0	1	M	M	M	M	M	M	F	1	M	M	M	M	M	F
EOG091G0HJH	0	0	1	0	1	0	M	M	D	D	M	D	M	1	M	M	M	M	D	M
EOG091G0HML	0	0	1	1	0	1	M	M	M	M	M	M	M	0	M	S	S	M	M	S
EOG091G0HS8	0	0	0	0	0	0	D	D	C	C	S	S	F	1	M	M	M	S	S	S
EOG091G0HSB	0	0	0	0	0	0	F	S	M	D	F	D	S	1	M	M	M	S	D	S
EOG091G0HZK	0	0	0	1	0	1	S	D	M	M	S	M	F	0	F	S	M	F	M	S
EOG091G0I2X	0	0	0	0	1	0	D	D	M	C	F	D	M	0	M	F	M	M	M	M
EOG091G0I85	0	0	0	0	0	0	D	S	M	C	S	D	F	0	M	F	M	M	D	M
EOG091G0IDE	0	0	1	0	1	1	M	M	M	M	M	S	M	1	M	M	M	M	S	M
EOG091G0IDP	0	0	1	0	1	0	M	D	D	D	M	S	M	1	M	M	M	M	D	M
EOG091G0IDS	0	0	0	1	1	1	F	F	M	M	M	M	M	0	F	M	F	M	M	M
EOG091G0IF3	0	0	0	1	1	0	M	F	M	F	F	M	M	0	F	F	D	F	M	M
EOG091G0IGG	0	0	0	0	0	1	M	S	M	M	F	D	F	0	F	F	M	M	D	M
EOG091G0II3	0	0	0	0	0	0	D	D	C	C	S	D	F	1	M	M	M	S	D	F
EOG091G0IMD	0	0	0	0	0	0	M	D	M	C	F	D	S	0	M	S	M	M	D	F
EOG091G0IMI	0	0	0	1	0	0	F	M	C	C	F	M	S	1	M	M	M	M	M	M
EOG091G0IS6	0	0	0	0	0	0	F	F	F	F	F	D	F	0	M	F	M	M	M	M
EOG091G0ITS	0	0	0	0	0	0	D	S	C	C	S	D	S	1	M	M	M	F	D	S
EOG091G0IWR	0	0	1	0	1	0	M	D	C	C	M	F	M	0	F	S	F	M	M	M
EOG091G0IXA	0	0	0	1	1	0	F	S	M	D	F	M	M	1	M	M	M	M	M	M
EOG091G0IZD	0	0	1	1	1	0	M	M	C	C	M	M	M	0	S	F	F	M	M	M
EOG091G0J09	0	0	0	1	0	0	S	M	M	C	M	M	S	0	M	F	M	M	M	M
EOG091G0J14	0	0	1	0	1	0	M	D	M	D	M	S	M	1	M	M	S	M	F	M
EOG091G0J2W	0	0	1	1	1	1	M	M	M	M	M	M	M	0	M	S	M	M	M	M
EOG091G0JEC	0	0	1	0	1	0	M	D	C	C	M	S	M	1	M	M	S	M	M	M
EOG091G0JGU	0	0	0	1	0	0	M	S	M	C	F	M	S	1	M	M	M	M	M	S
EOG091G0JHQ	0	0	0	0	0	0	D	D	M	C	S	D	S	0	S	S	M	F	D	S
EOG091G0JMY	0	0	1	1	1	1	M	S	M	M	M	M	M	1	M	M	M	M	M	M
EOG091G0JU7	0	0	0	0	0	0	S	S	M	D	M	S	S	1	M	M	M	M	D	F
EOG091G0JWK	0	0	0	1	0	1	D	S	M	M	S	M	M	1	M	M	S	S	M	S
EOG091G0JYQ	0	0	1	0	1	0	M	D	C	C	M	D	M	0	M	S	S	M	D	M
EOG091G0JZV	0	0	0	0	1	0	D	S	C	C	S	D	M	0	F	M	S	F	M	M
EOG091G0K1H	0	0	1	1	1	1	M	S	M	M	M	M	M	0	M	S	M	M	M	M
EOG091G0K1Z	0	0	0	0	0	0	D	D	M	C	S	D	S	0	M	S	M	S	D	S
EOG091G0K6O	0	0	1	0	1	0	M	D	C	C	M	S	M	1	M	M	F	M	M	M
EOG091G0KHF	0	0	0	1	0	1	D	S	M	M	S	M	M	1	M	M	M	M	M	S
EOG091G0KJA	0	0	0	0	1	1	M	S	M	M	F	M	M	0	M	F	F	M	S	M
EOG091G0KNT	0	0	0	0	1	0	D	D	C	C	F	S	M	0	M	F	F	F	D	M
EOG091G0KR3	0	0	0	0	1	0	D	S	D	D	S	S	M	0	S	M	S	S	D	M
EOG091G0KS8	0	0	0	1	0	1	M	D	M	M	F	M	F	1	M	M	S	M	M	S
EOG091G0KSQ	0	0	0	0	0	0	F	S	C	C	S	S	S	1	M	M	M	F	D	F
EOG091G0L3L	0	0	0	1	1	1	S	M	M	M	S	M	M	1	M	M	M	S	M	M
EOG091G0L4M	0	0	1	0	1	0	M	D	C	C	M	S	M	0	S	F	M	M	S	M
EOG091G0L4Z	0	0	1	0	1	0	M	S	C	C	M	S	M	0	F	M	M	M	D	M
EOG091G0L5D	0	0	0	0	1	1	D	S	M	M	S	D	M	1	M	M	M	S	M	M
EOG091G0L5H	0	0	1	0	1	0	M	M	C	D	M	D	M	1	M	M	M	M	S	M
EOG091G0L5X	0	0	0	0	1	0	D	S	C	C	F	S	M	0	S	S	S	M	S	M
EOG091G0LAR	0	0	0	1	0	1	D	M	M	M	M	M	S	0	M	S	D	M	M	F
EOG091G0LB8	0	0	1	0	0	0	M	D	M	F	M	S	F	1	M	M	M	M	F	F
EOG091G0LCK	0	0	0	1	1	1	M	M	M	M	S	M	M	0	S	S	S	M	M	M
EOG091G0LCT	0	0	1	1	1	1	M	M	M	M	M	M	M	0	M	S	M	M	M	M
EOG091G0LMQ	0	0	0	1	0	1	D	M	M	M	F	M	S	1	M	M	S	M	M	F
EOG091G0LMX	0	0	1	1	0	1	M	F	M	M	M	M	S	1	M	M	F	M	M	S
EOG091G0LP5	0	0	1	0	1	1	M	S	M	M	M	F	M	1	M	M	M	M	M	M
EOG091G0LS0	0	0	1	0	1	0	M	M	C	C	M	S	M	1	M	M	M	M	D	M
EOG091G0LT0	0	0	0	0	1	1	F	M	M	M	M	D	M	1	M	M	M	M	D	M
EOG091G0LT1	0	0	0	0	1	0	M	M	D	D	S	D	M	0	S	S	S	M	M	M
EOG091G0LVQ	0	0	1	0	1	0	M	S	C	C	M	S	M	1	M	M	M	M	F	M
EOG091G0LZ0	0	0	1	0	0	0	M	D	C	C	M	S	M	0	M	S	S	M	D	S
EOG091G0M04	0	0	0	0	1	1	D	D	M	M	M	S	M	1	M	M	M	M	S	M
EOG091G0M0T	0	0	0	1	1	0	D	M	C	C	M	M	M	0	F	M	M	M	M	M
EOG091G0M22	0	0	1	0	1	1	M	M	M	M	M	D	M	0	F	F	M	M	D	M
EOG091G0M3C	0	0	0	1	0	0	S	M	F	F	S	M	F	1	M	M	F	F	M	S
EOG091G0M4K	0	0	0	0	1	0	F	D	M	C	F	S	M	0	S	S	S	S	S	M
EOG091G0M4Q	0	0	1	1	1	1	M	F	M	M	M	M	M	1	M	M	M	M	M	M
EOG091G0M8S	0	0	0	1	1	1	F	F	M	M	F	M	M	0	M	F	M	M	M	M
EOG091G0MBX	0	0	0	1	1	1	D	M	M	M	S	M	M	1	M	M	M	M	M	M
EOG091G0MCM	0	0	1	1	0	1	M	M	M	M	M	M	M	0	S	M	M	M	M	S
EOG091G0MCZ	0	0	1	1	1	1	M	M	M	M	M	M	M	1	M	M	S	M	M	M
EOG091G0MDT	0	0	1	0	1	1	M	F	M	M	M	D	M	1	M	M	M	M	M	M
EOG091G0MG7	0	0	1	1	0	1	M	F	M	M	M	M	S	1	M	M	M	M	M	M
EOG091G0MHM	0	0	1	1	1	1	M	M	M	M	M	M	M	0	F	F	M	M	M	M
EOG091G0MKY	0	0	0	0	0	0	D	D	C	C	S	S	S	0	M	D	M	S	S	S
EOG091G0MLD	0	0	0	0	0	0	S	D	D	D	S	S	S	1	M	M	M	M	F	S
EOG091G0MLX	0	0	0	1	0	1	M	S	M	M	S	M	F	1	M	M	M	M	M	M
EOG091G0MP6	0	0	0	1	0	1	D	S	M	M	M	M	S	0	M	S	S	M	M	S
EOG091G0MSB	0	0	0	0	0	0	D	D	D	D	S	D	S	0	S	D	M	F	D	S
EOG091G0MUD	0	0	0	0	0	0	F	S	M	D	F	D	F	1	M	M	M	S	D	M
EOG091G0MZC	0	0	1	0	1	1	M	D	M	M	M	D	M	1	M	M	M	M	D	M
EOG091G0N0R	0	0	1	0	1	1	M	S	M	M	M	F	M	0	M	S	F	M	M	M
EOG091G0N9D	0	0	1	1	1	1	M	S	M	M	M	M	M	1	M	M	M	M	M	M
EOG091G0N9Z	0	0	0	1	1	1	D	S	M	M	S	M	M	0	S	M	S	S	M	M
EOG091G0NH9	0	0	0	0	1	1	D	D	M	M	M	S	M	0	F	M	M	M	S	M
EOG091G0NIU	0	0	0	0	0	1	D	S	M	M	F	S	S	0	S	M	M	M	D	M
EOG091G0NIY	0	0	0	0	1	0	S	D	M	C	M	S	M	0	M	S	S	M	D	M
EOG091G0NK3	0	0	0	1	1	0	F	M	M	F	F	M	M	0	M	F	F	M	M	M
EOG091G0NM1	0	0	0	1	1	1	F	D	M	M	F	M	M	0	M	F	M	M	M	M
EOG091G0NP6	0	0	1	1	1	1	M	M	M	M	M	M	M	0	S	S	M	M	M	M
EOG091G0NQW	0	0	0	0	0	0	D	D	D	C	S	D	F	0	F	F	M	S	D	F
EOG091G0NTO	0	0	1	0	1	1	M	S	M	M	M	S	M	0	D	D	M	M	D	M
EOG091G0NVA	0	0	0	0	0	0	D	S	C	C	S	D	F	0	F	M	M	S	D	S
EOG091G0O40	0	0	0	0	1	1	D	M	M	M	M	D	M	1	M	M	M	M	M	M
EOG091G0O5A	0	0	0	1	0	1	F	F	M	M	S	M	F	0	M	S	M	M	M	F
EOG091G0O6E	0	0	0	0	1	0	D	F	F	F	M	S	M	0	F	F	M	S	M	M
EOG091G0O9D	0	0	1	1	1	1	M	M	M	M	M	M	M	1	M	M	S	M	M	M
EOG091G0OFC	0	0	1	0	0	1	M	M	M	M	M	D	M	1	M	M	M	M	D	F
EOG091G0OHF	0	0	0	0	1	0	D	S	C	C	M	D	M	0	M	S	M	S	D	M
EOG091G0OM4	0	0	1	1	1	1	M	M	M	M	M	M	M	0	M	S	M	M	M	M
EOG091G0ONT	0	0	1	1	1	1	M	S	M	M	M	M	M	0	M	S	M	M	M	M
EOG091G0OPI	0	0	0	1	1	1	D	S	M	M	S	M	M	0	F	S	M	M	M	M
EOG091G0OTI	0	0	0	0	0	1	D	S	M	M	S	S	F	0	M	S	M	M	D	M
EOG091G0OUM	0	0	0	0	0	0	D	D	C	D	F	D	S	0	S	S	M	F	D	S
EOG091G0P5H	0	0	0	0	0	1	M	D	M	M	F	S	S	0	M	S	M	M	F	M
EOG091G0P9B	0	0	0	0	1	0	S	S	C	C	F	S	M	0	F	M	M	M	D	M
EOG091G0PAG	0	0	1	0	1	1	M	S	M	M	M	D	M	1	M	M	M	M	D	M
EOG091G0PD3	0	0	0	1	1	1	M	S	M	M	S	M	M	0	M	S	M	M	M	M
EOG091G0PEI	0	0	0	0	0	0	D	S	C	C	S	S	F	1	M	M	M	S	S	S
EOG091G0PHL	0	0	0	0	0	0	F	M	C	C	F	S	S	0	F	S	M	F	S	M
EOG091G0PIU	0	0	0	0	0	0	F	D	M	C	M	S	F	1	M	M	M	M	D	S
EOG091G0PNO	0	0	0	0	0	0	D	S	C	C	F	F	S	0	M	S	M	M	S	F
EOG091G0PNP	0	0	0	1	0	1	S	M	M	M	M	M	S	0	S	M	M	S	M	S
EOG091G0PVT	0	0	1	1	1	1	M	M	M	M	M	M	M	0	M	F	M	M	M	M
EOG091G0Q1X	0	0	0	1	0	1	S	F	M	M	M	M	M	1	M	M	S	M	M	F
EOG091G0Q7M	0	0	0	0	1	0	D	D	C	C	S	D	M	1	M	M	S	M	D	M
EOG091G0QBN	0	0	0	0	1	0	S	S	M	D	M	S	M	1	M	M	S	M	M	M
EOG091G0QCX	0	0	0	0	1	0	D	D	F	F	F	S	M	0	F	S	S	M	S	M
EOG091G0QE1	0	0	0	0	1	0	M	D	M	D	S	M	M	1	M	M	S	M	S	M
EOG091G0QEQ	0	0	1	0	1	1	M	F	M	M	M	F	M	1	M	M	M	M	F	M
EOG091G0QNR	0	0	1	1	1	1	M	M	M	M	M	M	M	0	M	S	M	M	M	M
EOG091G0QPG	0	0	1	0	0	0	M	S	C	C	M	F	S	0	S	M	S	M	M	S
EOG091G0QUH	0	0	1	1	1	1	M	F	M	M	M	M	M	0	F	F	M	M	M	M
EOG091G0QW9	0	0	0	0	0	1	S	S	M	M	S	D	F	0	M	S	M	S	M	F
EOG091G0QZ2	0	0	1	0	1	0	M	S	C	C	M	D	M	1	M	M	M	M	M	M
EOG091G0R21	0	0	0	0	0	0	M	D	M	D	F	S	S	1	M	M	M	M	M	S
EOG091G0R3S	0	0	0	0	0	0	D	S	M	D	F	D	S	0	F	M	M	M	D	S
EOG091G0R9X	0	0	0	0	1	1	D	M	M	M	M	S	M	1	M	M	M	M	D	M
EOG091G0RCI	0	0	1	1	1	1	M	D	M	M	M	M	M	0	S	M	M	M	M	M
EOG091G0RHX	0	0	1	0	1	0	M	S	C	C	M	S	M	1	M	M	M	M	D	M
EOG091G0RPE	0	0	0	1	0	1	S	D	M	M	M	M	M	0	M	S	S	M	M	S
EOG091G0RR3	0	0	0	1	1	1	M	D	M	M	S	M	M	0	S	M	M	S	M	M
EOG091G0RRN	0	0	0	0	1	0	D	S	C	C	F	F	M	1	M	M	F	M	D	M
EOG091G0RVD	0	0	0	0	1	0	D	S	C	C	M	S	M	1	M	M	M	M	D	M
EOG091G0S0I	0	0	1	0	1	0	M	M	D	M	M	S	M	1	M	M	F	M	M	M
EOG091G0S2R	0	0	0	1	0	0	M	D	D	D	M	M	M	0	S	S	S	S	M	S
EOG091G0SBR	0	0	1	1	1	1	M	D	M	M	M	M	M	1	M	M	M	M	M	M
EOG091G0SCV	0	0	1	1	0	1	M	M	M	M	M	M	S	1	M	M	F	M	M	S
EOG091G0SGH	0	0	1	0	1	0	M	S	C	C	M	S	M	1	M	M	M	M	D	M
EOG091G0SGT	0	0	0	1	1	1	D	F	M	M	M	M	M	0	S	M	M	M	M	M
EOG091G0SM9	0	0	1	0	1	0	M	M	C	C	M	S	M	1	M	M	M	M	D	M
EOG091G0SNM	0	0	0	0	1	0	S	S	C	C	F	S	M	0	M	S	S	S	S	M
EOG091G0SQV	0	0	0	0	0	0	F	S	C	C	S	S	S	0	M	S	M	M	D	S
EOG091G0SRZ	0	0	0	0	0	0	D	S	C	C	S	F	S	0	S	S	M	S	D	M
EOG091G0SU6	0	0	0	1	0	1	F	D	M	M	M	M	F	0	M	S	S	M	M	S
EOG091G0TCJ	0	0	0	0	1	0	D	F	F	C	F	D	M	1	M	M	F	F	F	M
EOG091G0TKH	0	0	1	0	1	0	M	M	M	C	M	D	M	1	M	M	M	M	M	M
EOG091G0TN4	0	0	1	0	1	0	M	D	D	D	M	D	M	1	M	M	M	M	M	M
EOG091G0TVG	0	0	0	0	0	0	D	D	D	C	S	S	F	1	M	M	M	F	M	S
EOG091G0TWR	0	0	0	0	0	0	D	S	M	C	M	S	M	1	M	M	M	M	S	S
EOG091G0TZ2	0	0	0	1	0	1	S	M	M	M	S	M	S	0	S	M	M	M	M	S
EOG091G0U2U	0	0	1	0	1	0	M	M	M	C	M	D	M	1	M	M	M	M	D	M
EOG091G0U3W	0	0	1	1	1	1	M	M	M	M	M	M	M	0	M	S	M	M	M	M
EOG091G0UE6	0	0	1	1	0	1	M	S	M	M	M	M	M	1	M	M	M	M	M	S
EOG091G0UKP	0	0	0	1	0	0	D	S	C	C	M	M	M	0	F	M	S	M	M	S
EOG091G0ULR	0	0	0	0	1	0	F	S	M	D	F	S	M	0	M	S	M	M	D	M
EOG091G0UXY	0	0	0	1	0	1	S	S	M	M	S	M	F	1	M	M	F	F	M	M
EOG091G0V3C	0	0	0	1	0	1	D	M	M	M	S	M	S	1	M	M	M	M	M	S
EOG091G0VGJ	0	0	1	0	0	1	M	S	M	M	M	D	S	1	M	M	M	M	D	M
EOG091G0VNB	0	0	1	0	1	1	M	S	M	M	M	S	M	1	M	M	M	M	D	M
EOG091G0VQK	0	0	0	1	0	1	F	S	M	M	S	M	S	0	M	F	S	M	M	M
EOG091G0VSZ	0	0	0	0	1	0	D	S	C	C	S	D	M	1	M	M	M	S	S	M
EOG091G0VTN	0	0	0	0	0	0	S	S	C	C	M	S	S	0	S	S	M	M	D	S
EOG091G0VVZ	0	0	1	0	1	1	M	D	M	M	M	F	M	0	M	S	S	M	M	M
EOG091G0VWO	0	0	0	0	0	0	S	D	M	F	S	D	S	0	M	F	M	S	M	S
EOG091G0VZF	0	0	1	0	0	0	M	D	F	C	M	S	M	0	S	M	M	M	D	S
EOG091G0W0U	0	0	0	0	1	0	S	S	M	C	S	D	M	0	S	S	S	M	D	M
EOG091G0W1S	0	0	0	0	1	0	F	D	D	D	M	S	M	0	M	F	M	M	S	M
EOG091G0W2D	0	0	0	1	0	1	D	S	M	M	S	M	M	0	F	M	D	S	M	S
EOG091G0W5M	0	0	0	0	0	0	D	M	M	C	M	F	S	0	M	F	M	M	S	S
EOG091G0W6G	0	0	0	0	1	0	S	S	C	C	M	S	M	0	S	S	S	M	S	M
EOG091G0W96	0	0	1	1	1	1	M	D	M	M	M	M	M	1	M	M	M	M	M	M
EOG091G0WPV	0	0	0	0	1	0	D	M	M	C	M	S	M	0	F	S	M	M	D	M
EOG091G0WUF	0	0	1	1	1	1	M	M	M	M	M	M	M	0	M	S	M	M	M	M
EOG091G0X1V	0	0	0	1	1	1	S	M	M	M	M	M	M	1	M	M	M	M	M	M
EOG091G0XN1	0	0	0	0	1	0	F	S	C	C	M	D	M	0	S	S	M	M	M	M
EOG091G0XQ3	0	0	1	0	1	1	M	S	M	M	M	S	M	1	M	M	M	M	M	M
EOG091G0XVD	0	0	0	0	1	0	M	S	F	F	F	D	M	1	M	M	S	M	D	M
EOG091G0XXE	0	0	1	1	1	1	M	M	M	M	M	M	M	0	S	M	M	M	M	M
EOG091G0XXM	0	0	1	0	1	0	M	M	C	C	M	S	M	0	M	F	M	M	M	M
EOG091G0XYP	0	0	0	0	1	0	S	S	C	C	S	S	M	0	S	M	M	M	S	M
EOG091G0Y09	0	0	0	1	1	1	M	S	M	M	S	M	M	1	M	M	M	S	M	M
EOG091G0Y96	0	0	1	1	1	1	M	F	M	M	M	M	M	0	M	S	M	M	M	M
EOG091G0YBP	0	0	0	1	1	0	M	M	M	C	F	M	M	1	M	M	F	M	M	M
EOG091G0YCT	0	0	0	0	0	0	D	S	M	D	S	S	S	0	M	S	M	M	S	M
EOG091G0YHX	0	0	0	0	1	0	D	S	C	C	F	S	M	0	S	M	M	M	S	M
EOG091G0YK9	0	0	0	0	1	0	M	F	C	C	S	S	M	1	M	M	F	M	F	M
EOG091G0YVI	0	0	0	0	0	0	D	S	C	C	F	S	S	0	M	D	M	F	D	S
EOG091G0YYA	0	0	1	1	1	1	M	M	M	M	M	M	M	0	M	S	M	M	M	M
EOG091G0Z43	0	0	1	0	0	0	M	M	D	D	M	S	D	0	M	S	S	M	S	M
EOG091G0Z6N	0	0	0	1	0	1	D	D	M	M	S	M	S	0	D	F	D	M	M	S
EOG091G0Z6Z	0	0	0	0	1	1	D	D	M	M	S	S	M	0	M	S	M	F	D	M
EOG091G0ZDR	0	0	1	1	1	1	M	S	M	M	M	M	M	0	S	M	M	M	M	M
EOG091G0ZEJ	0	0	1	1	1	0	M	S	D	D	M	M	M	1	M	M	M	M	M	M
EOG091G0ZLI	0	0	0	0	0	0	D	S	C	C	S	D	S	0	F	F	M	M	D	S
EOG091G0ZRG	0	0	0	0	0	0	F	D	C	C	F	S	S	0	S	D	M	S	D	S
EOG091G105E	0	0	0	0	0	0	S	S	D	D	S	S	S	1	M	M	M	M	M	S
EOG091G107U	0	0	0	0	0	0	S	D	M	C	S	M	S	1	M	M	M	M	D	S
EOG091G1081	0	0	0	1	1	0	S	M	M	D	S	M	M	1	M	M	M	M	M	M
EOG091G10CG	0	0	0	0	0	0	D	D	D	D	F	S	S	0	S	M	M	M	D	S
EOG091G10FG	0	0	0	0	0	0	D	S	C	C	S	S	S	0	S	M	M	M	S	S
EOG091G10IX	0	0	0	1	1	1	D	S	M	M	S	M	M	1	M	M	M	M	M	M
EOG091G10MO	0	0	1	1	1	1	M	M	M	M	M	M	M	0	M	S	M	M	M	M
EOG091G10SA	0	0	0	0	1	0	D	M	M	D	M	D	M	1	M	M	M	M	D	M
EOG091G10SJ	0	0	1	1	1	1	M	F	M	M	M	M	M	1	M	M	M	M	M	M
EOG091G113O	0	0	1	0	1	1	M	S	M	M	M	S	M	1	M	M	M	M	M	M
EOG091G1144	0	0	0	0	1	0	D	F	C	C	S	S	M	1	M	M	M	S	M	M
EOG091G116R	0	0	0	0	1	0	D	M	C	C	S	S	M	1	M	M	M	M	D	M
EOG091G11IM	0	0	0	1	1	1	S	S	M	M	M	M	M	1	M	M	M	M	M	M
EOG091G11OU	0	0	0	0	0	0	D	S	C	C	F	S	S	0	S	M	M	F	D	M
EOG091G11PB	0	0	1	1	1	1	M	S	M	M	M	M	M	1	M	M	M	M	M	M
EOG091G126L	0	0	0	0	1	0	D	S	C	C	M	D	M	1	M	M	M	M	D	M
EOG091G126R	0	0	1	1	0	1	M	D	M	M	M	M	M	1	M	M	M	M	M	S
EOG091G1285	0	0	0	0	0	0	S	S	C	C	S	S	S	1	M	M	M	S	D	M
EOG091G12A5	0	0	0	0	1	0	D	M	C	C	M	S	M	0	D	F	S	M	M	M
EOG091G1311	0	0	0	1	1	0	D	D	C	C	F	M	M	1	M	M	M	F	M	M
EOG091G134K	0	0	0	1	1	1	M	S	M	M	M	M	M	0	S	S	M	S	M	M
EOG091G13NA	0	0	0	0	0	0	D	S	C	C	M	S	F	0	M	S	M	M	S	M
EOG091G13XF	0	0	0	0	0	0	M	M	D	D	S	F	D	1	M	M	M	S	F	S
EOG091G141O	0	0	1	1	0	1	M	M	M	M	M	M	M	1	M	M	M	M	M	S
EOG091G15HV	0	0	0	1	0	1	M	M	M	M	S	M	D	1	M	M	M	S	M	M
EOG091G15N9	0	0	0	0	1	0	D	S	M	C	M	D	M	0	S	M	S	M	S	M
EOG091G15XZ	0	0	1	1	1	1	M	M	M	M	M	M	M	0	F	M	M	M	M	M
EOG091G16EY	0	0	0	0	1	0	F	D	C	C	S	S	M	1	M	M	M	M	M	M
EOG091G17J4	0	0	0	0	0	0	D	F	C	C	M	F	F	0	F	M	M	M	F	M
EOG091G17K3	0	0	0	1	0	1	S	S	M	M	F	M	S	0	M	S	M	M	M	M
EOG091G18B1	0	0	1	1	1	1	M	S	M	M	M	M	M	1	M	M	M	M	M	M
EOG091G18BK	0	0	0	1	0	1	D	M	M	M	S	M	S	1	M	M	M	M	M	S
EOG091G18Z5	0	0	1	1	0	1	M	M	M	M	M	M	S	1	M	M	M	M	M	S
EOG091G197A	0	0	0	1	0	1	D	S	M	M	S	M	S	1	M	M	S	S	M	S
EOG091G1A1V	0	0	0	0	0	0	D	D	M	C	S	S	S	1	M	M	M	M	F	S
EOG091G1A3H	0	0	0	1	1	1	M	S	M	M	F	M	M	1	M	M	S	F	M	M
EOG091G1AP6	0	0	1	1	1	1	M	M	M	M	M	M	M	0	S	M	M	M	M	M
EOG091G1BQN	0	0	1	1	1	1	M	F	M	M	M	M	M	1	M	M	M	M	M	M
EOG091G00L0	1	0	1	1	1	1	M	M	M	M	M	M	M	1	M	M	M	M	M	M
EOG091G00MI	1	0	1	1	1	1	M	M	M	M	M	M	M	1	M	M	M	M	M	M
EOG091G01TX	1	0	1	1	1	1	M	M	M	M	M	M	M	1	M	M	M	M	M	M
EOG091G023Z	1	0	1	1	1	1	M	M	M	M	M	M	M	1	M	M	M	M	M	M
EOG091G025T	1	0	1	1	1	1	M	M	M	M	M	M	M	1	M	M	M	M	M	M
EOG091G02C8	0	0	1	1	1	0	M	M	M	F	M	M	M	1	M	M	M	M	M	M
EOG091G02E4	1	0	1	1	1	1	M	M	M	M	M	M	M	1	M	M	M	M	M	M
EOG091G02NO	1	0	1	1	1	1	M	M	M	M	M	M	M	1	M	M	M	M	M	M
EOG091G02OE	0	0	1	1	1	0	M	M	M	F	M	M	M	1	M	M	M	M	M	M
EOG091G02VO	1	0	1	1	1	1	M	M	M	M	M	M	M	1	M	M	M	M	M	M
EOG091G02WU	1	0	1	1	1	1	M	M	M	M	M	M	M	1	M	M	M	M	M	M
EOG091G03C0	1	0	1	1	1	1	M	M	M	M	M	M	M	1	M	M	M	M	M	M
EOG091G03DT	1	0	1	1	1	1	M	M	M	M	M	M	M	1	M	M	M	M	M	M
EOG091G03H4	1	0	1	1	1	1	M	M	M	M	M	M	M	1	M	M	M	M	M	M
EOG091G03JF	1	0	1	1	1	1	M	M	M	M	M	M	M	1	M	M	M	M	M	M
EOG091G03JG	1	0	1	1	1	1	M	M	M	M	M	M	M	1	M	M	M	M	M	M
EOG091G03JX	1	0	1	1	1	1	M	M	M	M	M	M	M	1	M	M	M	M	M	M
EOG091G03OT	1	0	1	1	1	1	M	M	M	M	M	M	M	1	M	M	M	M	M	M
EOG091G03X8	1	0	1	1	1	1	M	M	M	M	M	M	M	1	M	M	M	M	M	M
EOG091G03XS	1	0	1	1	1	1	M	M	M	M	M	M	M	1	M	M	M	M	M	M
EOG091G046Y	1	0	1	1	1	1	M	M	M	M	M	M	M	1	M	M	M	M	M	M
EOG091G048B	1	0	1	1	1	1	M	M	M	M	M	M	M	1	M	M	M	M	M	M
EOG091G0495	1	0	1	1	1	1	M	M	M	M	M	M	M	1	M	M	M	M	M	M
EOG091G04JK	1	0	1	1	1	1	M	M	M	M	M	M	M	1	M	M	M	M	M	M
EOG091G04MA	1	0	1	1	1	1	M	M	M	M	M	M	M	1	M	M	M	M	M	M
EOG091G04RS	1	0	1	1	1	1	M	M	M	M	M	M	M	1	M	M	M	M	M	M
EOG091G054P	1	0	1	1	1	1	M	M	M	M	M	M	M	1	M	M	M	M	M	M
EOG091G05K7	1	0	1	1	1	1	M	M	M	M	M	M	M	1	M	M	M	M	M	M
EOG091G05UF	1	0	1	1	1	1	M	M	M	M	M	M	M	1	M	M	M	M	M	M
EOG091G05X1	1	0	1	1	1	1	M	M	M	M	M	M	M	1	M	M	M	M	M	M
EOG091G05XY	1	0	1	1	1	1	M	M	M	M	M	M	M	1	M	M	M	M	M	M
EOG091G05YC	1	0	1	1	1	1	M	M	M	M	M	M	M	1	M	M	M	M	M	M
EOG091G05ZJ	1	0	1	1	1	1	M	M	M	M	M	M	M	1	M	M	M	M	M	M
EOG091G066W	1	0	1	1	1	1	M	M	M	M	M	M	M	1	M	M	M	M	M	M
EOG091G06DH	1	0	1	1	1	1	M	M	M	M	M	M	M	1	M	M	M	M	M	M
EOG091G06I3	1	0	1	1	1	1	M	M	M	M	M	M	M	1	M	M	M	M	M	M
EOG091G06OM	1	0	1	1	1	1	M	M	M	M	M	M	M	1	M	M	M	M	M	M
EOG091G06XK	1	0	1	1	1	1	M	M	M	M	M	M	M	1	M	M	M	M	M	M
EOG091G0703	1	0	1	1	1	1	M	M	M	M	M	M	M	1	M	M	M	M	M	M
EOG091G074J	1	0	1	1	1	1	M	M	M	M	M	M	M	1	M	M	M	M	M	M
EOG091G074U	1	0	1	1	1	1	M	M	M	M	M	M	M	1	M	M	M	M	M	M
EOG091G0769	1	0	1	1	1	1	M	M	M	M	M	M	M	1	M	M	M	M	M	M
EOG091G07DR	1	0	1	1	1	1	M	M	M	M	M	M	M	1	M	M	M	M	M	M
EOG091G07FP	1	0	1	1	1	1	M	M	M	M	M	M	M	1	M	M	M	M	M	M
EOG091G07N5	1	0	1	1	1	1	M	M	M	M	M	M	M	1	M	M	M	M	M	M
EOG091G07PH	1	0	1	1	1	1	M	M	M	M	M	M	M	1	M	M	M	M	M	M
EOG091G07PR	1	0	1	1	1	1	M	M	M	M	M	M	M	1	M	M	M	M	M	M
EOG091G07Q3	1	0	1	1	1	1	M	M	M	M	M	M	M	1	M	M	M	M	M	M
EOG091G07Z1	1	0	1	1	1	1	M	M	M	M	M	M	M	1	M	M	M	M	M	M
EOG091G081C	1	0	1	1	1	1	M	M	M	M	M	M	M	1	M	M	M	M	M	M
EOG091G08DN	1	0	1	1	1	1	M	M	M	M	M	M	M	1	M	M	M	M	M	M
EOG091G08JG	1	0	1	1	1	1	M	M	M	M	M	M	M	1	M	M	M	M	M	M
EOG091G08R8	1	0	1	1	1	1	M	M	M	M	M	M	M	1	M	M	M	M	M	M
EOG091G08RU	1	0	1	1	1	1	M	M	M	M	M	M	M	1	M	M	M	M	M	M
EOG091G08V8	1	0	1	1	1	1	M	M	M	M	M	M	M	1	M	M	M	M	M	M
EOG091G08VB	1	0	1	1	1	1	M	M	M	M	M	M	M	1	M	M	M	M	M	M
EOG091G08ZG	1	0	1	1	1	1	M	M	M	M	M	M	M	1	M	M	M	M	M	M
EOG091G09GA	1	0	1	1	1	1	M	M	M	M	M	M	M	1	M	M	M	M	M	M
EOG091G09IW	1	0	1	1	1	1	M	M	M	M	M	M	M	1	M	M	M	M	M	M
EOG091G09J7	1	0	1	1	1	1	M	M	M	M	M	M	M	1	M	M	M	M	M	M
EOG091G09KK	1	0	1	1	1	1	M	M	M	M	M	M	M	1	M	M	M	M	M	M
EOG091G09L6	0	0	1	1	1	0	M	M	M	D	M	M	M	1	M	M	M	M	M	M
EOG091G09QO	1	0	1	1	1	1	M	M	M	M	M	M	M	1	M	M	M	M	M	M
EOG091G09T3	1	0	1	1	1	1	M	M	M	M	M	M	M	1	M	M	M	M	M	M
EOG091G09UA	1	0	1	1	1	1	M	M	M	M	M	M	M	1	M	M	M	M	M	M
EOG091G09YB	1	0	1	1	1	1	M	M	M	M	M	M	M	1	M	M	M	M	M	M
EOG091G0A27	1	0	1	1	1	1	M	M	M	M	M	M	M	1	M	M	M	M	M	M
EOG091G0AGM	1	0	1	1	1	1	M	M	M	M	M	M	M	1	M	M	M	M	M	M
EOG091G0AQA	1	0	1	1	1	1	M	M	M	M	M	M	M	1	M	M	M	M	M	M
EOG091G0ARL	1	0	1	1	1	1	M	M	M	M	M	M	M	1	M	M	M	M	M	M
EOG091G0AU6	1	0	1	1	1	1	M	M	M	M	M	M	M	1	M	M	M	M	M	M
EOG091G0AVA	1	0	1	1	1	1	M	M	M	M	M	M	M	1	M	M	M	M	M	M
EOG091G0AX1	1	0	1	1	1	1	M	M	M	M	M	M	M	1	M	M	M	M	M	M
EOG091G0AZ7	1	0	1	1	1	1	M	M	M	M	M	M	M	1	M	M	M	M	M	M
EOG091G0AZV	1	0	1	1	1	1	M	M	M	M	M	M	M	1	M	M	M	M	M	M
EOG091G0B9B	1	0	1	1	1	1	M	M	M	M	M	M	M	1	M	M	M	M	M	M
EOG091G0BBO	1	0	1	1	1	1	M	M	M	M	M	M	M	1	M	M	M	M	M	M
EOG091G0BED	1	0	1	1	1	1	M	M	M	M	M	M	M	1	M	M	M	M	M	M
EOG091G0BKR	1	0	1	1	1	1	M	M	M	M	M	M	M	1	M	M	M	M	M	M
EOG091G0BKX	1	0	1	1	1	1	M	M	M	M	M	M	M	1	M	M	M	M	M	M
EOG091G0BL9	1	0	1	1	1	1	M	M	M	M	M	M	M	1	M	M	M	M	M	M
EOG091G0BN4	1	0	1	1	1	1	M	M	M	M	M	M	M	1	M	M	M	M	M	M
EOG091G0BNI	1	0	1	1	1	1	M	M	M	M	M	M	M	1	M	M	M	M	M	M
EOG091G0BWJ	1	0	1	1	1	1	M	M	M	M	M	M	M	1	M	M	M	M	M	M
EOG091G0C2Z	1	0	1	1	1	1	M	M	M	M	M	M	M	1	M	M	M	M	M	M
EOG091G0C84	1	0	1	1	1	1	M	M	M	M	M	M	M	1	M	M	M	M	M	M
EOG091G0CEG	1	0	1	1	1	1	M	M	M	M	M	M	M	1	M	M	M	M	M	M
EOG091G0CEW	1	0	1	1	1	1	M	M	M	M	M	M	M	1	M	M	M	M	M	M
EOG091G0CR4	1	0	1	1	1	1	M	M	M	M	M	M	M	1	M	M	M	M	M	M
EOG091G0CSZ	1	0	1	1	1	1	M	M	M	M	M	M	M	1	M	M	M	M	M	M
EOG091G0D4N	1	0	1	1	1	1	M	M	M	M	M	M	M	1	M	M	M	M	M	M
EOG091G0D7V	1	0	1	1	1	1	M	M	M	M	M	M	M	1	M	M	M	M	M	M
EOG091G0DPL	1	0	1	1	1	1	M	M	M	M	M	M	M	1	M	M	M	M	M	M
EOG091G0DRZ	1	0	1	1	1	1	M	M	M	M	M	M	M	1	M	M	M	M	M	M
EOG091G0DTB	1	0	1	1	1	1	M	M	M	M	M	M	M	1	M	M	M	M	M	M
EOG091G0DWW	1	0	1	1	1	1	M	M	M	M	M	M	M	1	M	M	M	M	M	M
EOG091G0DXC	1	0	1	1	1	1	M	M	M	M	M	M	M	1	M	M	M	M	M	M
EOG091G0DXE	1	0	1	1	1	1	M	M	M	M	M	M	M	1	M	M	M	M	M	M
EOG091G0DYU	1	0	1	1	1	1	M	M	M	M	M	M	M	1	M	M	M	M	M	M
EOG091G0E3F	0	0	1	1	1	0	M	M	M	F	M	M	M	1	M	M	M	M	M	M
EOG091G0E5P	1	0	1	1	1	1	M	M	M	M	M	M	M	1	M	M	M	M	M	M
EOG091G0EA2	1	0	1	1	1	1	M	M	M	M	M	M	M	1	M	M	M	M	M	M
EOG091G0EHY	1	0	1	1	1	1	M	M	M	M	M	M	M	1	M	M	M	M	M	M
EOG091G0EM6	1	0	1	1	1	1	M	M	M	M	M	M	M	1	M	M	M	M	M	M
EOG091G0EO4	0	0	1	1	1	0	M	M	M	F	M	M	M	1	M	M	M	M	M	M
EOG091G0ER1	1	0	1	1	1	1	M	M	M	M	M	M	M	1	M	M	M	M	M	M
EOG091G0F0I	1	0	1	1	1	1	M	M	M	M	M	M	M	1	M	M	M	M	M	M
EOG091G0FOR	1	0	1	1	1	1	M	M	M	M	M	M	M	1	M	M	M	M	M	M
EOG091G0FPV	1	0	1	1	1	1	M	M	M	M	M	M	M	1	M	M	M	M	M	M
EOG091G0FSK	1	0	1	1	1	1	M	M	M	M	M	M	M	1	M	M	M	M	M	M
EOG091G0FYA	1	0	1	1	1	1	M	M	M	M	M	M	M	1	M	M	M	M	M	M
EOG091G0G1G	1	0	1	1	1	1	M	M	M	M	M	M	M	1	M	M	M	M	M	M
EOG091G0G46	0	0	1	1	1	0	M	M	C	D	M	M	M	1	M	M	M	M	M	M
EOG091G0G58	1	0	1	1	1	1	M	M	M	M	M	M	M	1	M	M	M	M	M	M
EOG091G0G8S	1	0	1	1	1	1	M	M	M	M	M	M	M	1	M	M	M	M	M	M
EOG091G0GA7	1	0	1	1	1	1	M	M	M	M	M	M	M	1	M	M	M	M	M	M
EOG091G0GDF	1	0	1	1	1	1	M	M	M	M	M	M	M	1	M	M	M	M	M	M
EOG091G0GI9	1	0	1	1	1	1	M	M	M	M	M	M	M	1	M	M	M	M	M	M
EOG091G0GN7	1	0	1	1	1	1	M	M	M	M	M	M	M	1	M	M	M	M	M	M
EOG091G0H3D	1	0	1	1	1	1	M	M	M	M	M	M	M	1	M	M	M	M	M	M
EOG091G0HBC	0	0	1	1	1	0	M	M	M	C	M	M	M	1	M	M	M	M	M	M
EOG091G0HMT	1	0	1	1	1	1	M	M	M	M	M	M	M	1	M	M	M	M	M	M
EOG091G0HP9	0	0	1	1	1	0	M	M	M	F	M	M	M	1	M	M	M	M	M	M
EOG091G0HQ3	1	0	1	1	1	1	M	M	M	M	M	M	M	1	M	M	M	M	M	M
EOG091G0HS4	1	0	1	1	1	1	M	M	M	M	M	M	M	1	M	M	M	M	M	M
EOG091G0HT4	1	0	1	1	1	1	M	M	M	M	M	M	M	1	M	M	M	M	M	M
EOG091G0I1O	1	0	1	1	1	1	M	M	M	M	M	M	M	1	M	M	M	M	M	M
EOG091G0I5H	1	0	1	1	1	1	M	M	M	M	M	M	M	1	M	M	M	M	M	M
EOG091G0I7M	1	0	1	1	1	1	M	M	M	M	M	M	M	1	M	M	M	M	M	M
EOG091G0IHL	1	0	1	1	1	1	M	M	M	M	M	M	M	1	M	M	M	M	M	M
EOG091G0ILG	1	0	1	1	1	1	M	M	M	M	M	M	M	1	M	M	M	M	M	M
EOG091G0IMB	1	0	1	1	1	1	M	M	M	M	M	M	M	1	M	M	M	M	M	M
EOG091G0IQD	1	0	1	1	1	1	M	M	M	M	M	M	M	1	M	M	M	M	M	M
EOG091G0IXT	1	0	1	1	1	1	M	M	M	M	M	M	M	1	M	M	M	M	M	M
EOG091G0IXY	1	0	1	1	1	1	M	M	M	M	M	M	M	1	M	M	M	M	M	M
EOG091G0J61	1	0	1	1	1	1	M	M	M	M	M	M	M	1	M	M	M	M	M	M
EOG091G0J69	1	0	1	1	1	1	M	M	M	M	M	M	M	1	M	M	M	M	M	M
EOG091G0J98	1	0	1	1	1	1	M	M	M	M	M	M	M	1	M	M	M	M	M	M
EOG091G0JBZ	1	0	1	1	1	1	M	M	M	M	M	M	M	1	M	M	M	M	M	M
EOG091G0JC7	0	0	1	1	1	0	M	M	M	F	M	M	M	1	M	M	M	M	M	M
EOG091G0JHN	1	0	1	1	1	1	M	M	M	M	M	M	M	1	M	M	M	M	M	M
EOG091G0JIA	1	0	1	1	1	1	M	M	M	M	M	M	M	1	M	M	M	M	M	M
EOG091G0JTR	1	0	1	1	1	1	M	M	M	M	M	M	M	1	M	M	M	M	M	M
EOG091G0JWC	1	0	1	1	1	1	M	M	M	M	M	M	M	1	M	M	M	M	M	M
EOG091G0K0D	1	0	1	1	1	1	M	M	M	M	M	M	M	1	M	M	M	M	M	M
EOG091G0K0H	1	0	1	1	1	1	M	M	M	M	M	M	M	1	M	M	M	M	M	M
EOG091G0K92	1	0	1	1	1	1	M	M	M	M	M	M	M	1	M	M	M	M	M	M
EOG091G0K98	1	0	1	1	1	1	M	M	M	M	M	M	M	1	M	M	M	M	M	M
EOG091G0KEQ	1	0	1	1	1	1	M	M	M	M	M	M	M	1	M	M	M	M	M	M
EOG091G0KGX	1	0	1	1	1	1	M	M	M	M	M	M	M	1	M	M	M	M	M	M
EOG091G0KM6	1	0	1	1	1	1	M	M	M	M	M	M	M	1	M	M	M	M	M	M
EOG091G0KSX	1	0	1	1	1	1	M	M	M	M	M	M	M	1	M	M	M	M	M	M
EOG091G0KUR	1	0	1	1	1	1	M	M	M	M	M	M	M	1	M	M	M	M	M	M
EOG091G0L2T	1	0	1	1	1	1	M	M	M	M	M	M	M	1	M	M	M	M	M	M
EOG091G0L5Z	1	0	1	1	1	1	M	M	M	M	M	M	M	1	M	M	M	M	M	M
EOG091G0LBN	1	0	1	1	1	1	M	M	M	M	M	M	M	1	M	M	M	M	M	M
EOG091G0LPW	1	0	1	1	1	1	M	M	M	M	M	M	M	1	M	M	M	M	M	M
EOG091G0LT7	1	0	1	1	1	1	M	M	M	M	M	M	M	1	M	M	M	M	M	M
EOG091G0LTE	0	0	1	1	1	0	M	M	M	F	M	M	M	1	M	M	M	M	M	M
EOG091G0M09	1	0	1	1	1	1	M	M	M	M	M	M	M	1	M	M	M	M	M	M
EOG091G0M0J	1	0	1	1	1	1	M	M	M	M	M	M	M	1	M	M	M	M	M	M
EOG091G0M0S	1	0	1	1	1	1	M	M	M	M	M	M	M	1	M	M	M	M	M	M
EOG091G0M24	1	0	1	1	1	1	M	M	M	M	M	M	M	1	M	M	M	M	M	M
EOG091G0MBG	1	0	1	1	1	1	M	M	M	M	M	M	M	1	M	M	M	M	M	M
EOG091G0MDG	1	0	1	1	1	1	M	M	M	M	M	M	M	1	M	M	M	M	M	M
EOG091G0MS7	1	0	1	1	1	1	M	M	M	M	M	M	M	1	M	M	M	M	M	M
EOG091G0MSR	1	0	1	1	1	1	M	M	M	M	M	M	M	1	M	M	M	M	M	M
EOG091G0N0U	1	0	1	1	1	1	M	M	M	M	M	M	M	1	M	M	M	M	M	M
EOG091G0NP7	1	0	1	1	1	1	M	M	M	M	M	M	M	1	M	M	M	M	M	M
EOG091G0NRN	1	0	1	1	1	1	M	M	M	M	M	M	M	1	M	M	M	M	M	M
EOG091G0NTZ	1	0	1	1	1	1	M	M	M	M	M	M	M	1	M	M	M	M	M	M
EOG091G0O4W	1	0	1	1	1	1	M	M	M	M	M	M	M	1	M	M	M	M	M	M
EOG091G0O7O	1	0	1	1	1	1	M	M	M	M	M	M	M	1	M	M	M	M	M	M
EOG091G0O97	1	0	1	1	1	1	M	M	M	M	M	M	M	1	M	M	M	M	M	M
EOG091G0OWC	1	0	1	1	1	1	M	M	M	M	M	M	M	1	M	M	M	M	M	M
EOG091G0OY0	1	0	1	1	1	1	M	M	M	M	M	M	M	1	M	M	M	M	M	M
EOG091G0P4K	1	0	1	1	1	1	M	M	M	M	M	M	M	1	M	M	M	M	M	M
EOG091G0PGM	1	0	1	1	1	1	M	M	M	M	M	M	M	1	M	M	M	M	M	M
EOG091G0Q05	1	0	1	1	1	1	M	M	M	M	M	M	M	1	M	M	M	M	M	M
EOG091G0Q27	0	0	1	1	1	0	M	M	M	F	M	M	M	1	M	M	M	M	M	M
EOG091G0QIP	1	0	1	1	1	1	M	M	M	M	M	M	M	1	M	M	M	M	M	M
EOG091G0QS4	1	0	1	1	1	1	M	M	M	M	M	M	M	1	M	M	M	M	M	M
EOG091G0QS6	1	0	1	1	1	1	M	M	M	M	M	M	M	1	M	M	M	M	M	M
EOG091G0R0A	1	0	1	1	1	1	M	M	M	M	M	M	M	1	M	M	M	M	M	M
EOG091G0RI9	1	0	1	1	1	1	M	M	M	M	M	M	M	1	M	M	M	M	M	M
EOG091G0RKU	1	0	1	1	1	1	M	M	M	M	M	M	M	1	M	M	M	M	M	M
EOG091G0RM8	1	0	1	1	1	1	M	M	M	M	M	M	M	1	M	M	M	M	M	M
EOG091G0RRA	1	0	1	1	1	1	M	M	M	M	M	M	M	1	M	M	M	M	M	M
EOG091G0RRT	1	0	1	1	1	1	M	M	M	M	M	M	M	1	M	M	M	M	M	M
EOG091G0RTI	1	0	1	1	1	1	M	M	M	M	M	M	M	1	M	M	M	M	M	M
EOG091G0RWI	1	0	1	1	1	1	M	M	M	M	M	M	M	1	M	M	M	M	M	M
EOG091G0S5L	1	0	1	1	1	1	M	M	M	M	M	M	M	1	M	M	M	M	M	M
EOG091G0S8Y	1	0	1	1	1	1	M	M	M	M	M	M	M	1	M	M	M	M	M	M
EOG091G0SAU	1	0	1	1	1	1	M	M	M	M	M	M	M	1	M	M	M	M	M	M
EOG091G0SOZ	1	0	1	1	1	1	M	M	M	M	M	M	M	1	M	M	M	M	M	M
EOG091G0SRJ	1	0	1	1	1	1	M	M	M	M	M	M	M	1	M	M	M	M	M	M
EOG091G0SV1	1	0	1	1	1	1	M	M	M	M	M	M	M	1	M	M	M	M	M	M
EOG091G0T3D	1	0	1	1	1	1	M	M	M	M	M	M	M	1	M	M	M	M	M	M
EOG091G0T3X	1	0	1	1	1	1	M	M	M	M	M	M	M	1	M	M	M	M	M	M
EOG091G0T5O	1	0	1	1	1	1	M	M	M	M	M	M	M	1	M	M	M	M	M	M
EOG091G0T79	1	0	1	1	1	1	M	M	M	M	M	M	M	1	M	M	M	M	M	M
EOG091G0TAC	1	0	1	1	1	1	M	M	M	M	M	M	M	1	M	M	M	M	M	M
EOG091G0TAU	1	0	1	1	1	1	M	M	M	M	M	M	M	1	M	M	M	M	M	M
EOG091G0TM2	1	0	1	1	1	1	M	M	M	M	M	M	M	1	M	M	M	M	M	M
EOG091G0TZU	1	0	1	1	1	1	M	M	M	M	M	M	M	1	M	M	M	M	M	M
EOG091G0U4B	1	0	1	1	1	1	M	M	M	M	M	M	M	1	M	M	M	M	M	M
EOG091G0UOM	1	0	1	1	1	1	M	M	M	M	M	M	M	1	M	M	M	M	M	M
EOG091G0UQ0	1	0	1	1	1	1	M	M	M	M	M	M	M	1	M	M	M	M	M	M
EOG091G0UTL	1	0	1	1	1	1	M	M	M	M	M	M	M	1	M	M	M	M	M	M
EOG091G0UUT	1	0	1	1	1	1	M	M	M	M	M	M	M	1	M	M	M	M	M	M
EOG091G0UZ0	1	0	1	1	1	1	M	M	M	M	M	M	M	1	M	M	M	M	M	M
EOG091G0VIF	1	0	1	1	1	1	M	M	M	M	M	M	M	1	M	M	M	M	M	M
EOG091G0VMU	1	0	1	1	1	1	M	M	M	M	M	M	M	1	M	M	M	M	M	M
EOG091G0VSN	1	0	1	1	1	1	M	M	M	M	M	M	M	1	M	M	M	M	M	M
EOG091G0W86	1	0	1	1	1	1	M	M	M	M	M	M	M	1	M	M	M	M	M	M
EOG091G0WAL	1	0	1	1	1	1	M	M	M	M	M	M	M	1	M	M	M	M	M	M
EOG091G0WCB	1	0	1	1	1	1	M	M	M	M	M	M	M	1	M	M	M	M	M	M
EOG091G0WZ0	1	0	1	1	1	1	M	M	M	M	M	M	M	1	M	M	M	M	M	M
EOG091G0XKP	1	0	1	1	1	1	M	M	M	M	M	M	M	1	M	M	M	M	M	M
EOG091G0XRQ	1	0	1	1	1	1	M	M	M	M	M	M	M	1	M	M	M	M	M	M
EOG091G0Y05	1	0	1	1	1	1	M	M	M	M	M	M	M	1	M	M	M	M	M	M
EOG091G0Y35	1	0	1	1	1	1	M	M	M	M	M	M	M	1	M	M	M	M	M	M
EOG091G0Y6M	1	0	1	1	1	1	M	M	M	M	M	M	M	1	M	M	M	M	M	M
EOG091G0YUO	1	0	1	1	1	1	M	M	M	M	M	M	M	1	M	M	M	M	M	M
EOG091G0YY3	1	0	1	1	1	1	M	M	M	M	M	M	M	1	M	M	M	M	M	M
EOG091G0YZ0	1	0	1	1	1	1	M	M	M	M	M	M	M	1	M	M	M	M	M	M
EOG091G0ZNH	1	0	1	1	1	1	M	M	M	M	M	M	M	1	M	M	M	M	M	M
EOG091G0ZTA	1	0	1	1	1	1	M	M	M	M	M	M	M	1	M	M	M	M	M	M
EOG091G114S	1	0	1	1	1	1	M	M	M	M	M	M	M	1	M	M	M	M	M	M
EOG091G11CO	1	0	1	1	1	1	M	M	M	M	M	M	M	1	M	M	M	M	M	M
EOG091G11QL	1	0	1	1	1	1	M	M	M	M	M	M	M	1	M	M	M	M	M	M
EOG091G132G	1	0	1	1	1	1	M	M	M	M	M	M	M	1	M	M	M	M	M	M
EOG091G13P1	1	0	1	1	1	1	M	M	M	M	M	M	M	1	M	M	M	M	M	M
EOG091G1549	1	0	1	1	1	1	M	M	M	M	M	M	M	1	M	M	M	M	M	M
EOG091G15HS	1	0	1	1	1	1	M	M	M	M	M	M	M	1	M	M	M	M	M	M
EOG091G15KV	1	0	1	1	1	1	M	M	M	M	M	M	M	1	M	M	M	M	M	M
EOG091G15XS	1	0	1	1	1	1	M	M	M	M	M	M	M	1	M	M	M	M	M	M
EOG091G167Y	1	0	1	1	1	1	M	M	M	M	M	M	M	1	M	M	M	M	M	M
EOG091G1757	1	0	1	1	1	1	M	M	M	M	M	M	M	1	M	M	M	M	M	M
EOG091G17I3	1	0	1	1	1	1	M	M	M	M	M	M	M	1	M	M	M	M	M	M
EOG091G184V	1	0	1	1	1	1	M	M	M	M	M	M	M	1	M	M	M	M	M	M
EOG091G18YA	1	0	1	1	1	1	M	M	M	M	M	M	M	1	M	M	M	M	M	M
EOG091G19Y2	1	0	1	1	1	1	M	M	M	M	M	M	M	1	M	M	M	M	M	M

## Sheet: Table S4
Supplementary table 4: Summary of Tetracapsuloides bryosalmonae transcriptome assignment to different KEGG protein families and BRITE hierarchies.
Protein family	BRITE hierarchies	Total number of Transcripts	Percent of the annotated transcripts	Total number of genes	Total number of unique KOs	Number of Transcripts In Faber	Number of Genes In Faber	Number of unique KOs in Faber	Number of Transcripts Not In Faber	Number of Genes Not In Faber	Number of unique Kos Not in Faber	In transcripts present in Faber et al. (KOs)	In transcripts absent in Faber et al. (KOs)	In transcripts present in Faber et al. (KOs) %	In transcripts absent in Faber et al. (KOs) %
metabolism	ko01000 Enzymes	657	0.377153	567	422	587	507	377	70	60	45	381	57	0.383911	0.328638
metabolism	ko01001 Protein kinases	95	0.054535	79	62	89	75	59	6	4	3	59	3	0.058208	0.028169
metabolism	ko01002 Peptidases and inhibitors	73	0.0419059	62	39	61	53	31	12	9	8	32	8	0.0398954	0.056338
metabolism	ko01009 Protein phosphatases and associated proteins	53	0.0304248	45	39	45	37	33	8	8	6	33	7	0.029431	0.0375587
metabolism	ko01007 Amino acid related enzymes	33	0.0189437	30	19	30	27	18	3	3	1	18	3	0.0196207	0.0140845
metabolism	ko01003 Glycosyltransferases	13	0.00746269	13	7	12	12	6	1	1	1	7	1	0.00784827	0.00469484
metabolism	ko01004 Lipid biosynthesis proteins	11	0.00631458	10	9	11	10	9	0	0	0	9	0	0.00719424	0
metabolism	ko01006 Prenyltransferases	4	0.00229621	4	4	4	4	4	0	0	0	4	0	0.00261609	0
signaling and cellular processes	ko04147 Exosome	173	0.0993111	147	105	160	136	99	13	11	6	99	10	0.104644	0.0610329
signaling and cellular processes	ko04812 Cytoskeleton proteins	81	0.0464983	69	53	74	62	49	7	7	4	48	7	0.0483976	0.0328638
signaling and cellular processes	ko02000 Transporters	79	0.0453502	68	41	74	63	39	5	5	2	39	5	0.0483976	0.0234742
signaling and cellular processes	ko04031 GTP-binding proteins	26	0.0149254	22	18	22	19	15	4	3	3	16	3	0.0143885	0.0187793
signaling and cellular processes	ko04090 CD molecules	13	0.00746269	11	6	13	11	6	0	0	0	6	0	0.00850229	0
signaling and cellular processes	ko00537 Glycosylphosphatidylinositol (GPI)-anchored proteins	9	0.00516648	9	2	9	9	2	0	0	0	2	0	0.0058862	0
signaling and cellular processes	ko04040 Ion channels	9	0.00516648	9	8	7	7	6	2	2	2	6	2	0.00457816	0.00938967
signaling and cellular processes	ko04515 Cell adhesion molecules	8	0.00459242	6	3	7	5	2	1	1	1	3	1	0.00457816	0.00469484
signaling and cellular processes	ko00536 Glycosaminoglycan binding proteins	6	0.00344432	6	4	4	4	3	2	2	1	3	1	0.00261609	0.00938967
signaling and cellular processes	ko02044 Secretion system	4	0.00229621	4	3	3	3	2	1	1	1	2	2	0.00196207	0.00469484
signaling and cellular processes	ko04091 Lectins	2	0.00114811	2	2	2	2	2	0	0	0	2	0	0.00130804	0
signaling and cellular processes	ko00535 Proteoglycans	1	0.000574053	1	1	1	1	1	0	0	0	1	0	0.000654022	0
signaling and cellular processes	ko02042 Bacterial toxins	1	0.000574053	1	1	1	1	1	0	0	0	1	0	0.000654022	0
genetic information processing	ko04131 Membrane trafficking	243	0.139495	213	164	222	192	152	21	21	12	152	21	0.145193	0.0985915
genetic information processing	ko03041 Spliceosome	206	0.118255	179	126	180	155	113	26	24	13	114	20	0.117724	0.122066
genetic information processing	ko03036 Chromosome and associated proteins	165	0.0947187	133	104	156	126	98	9	7	6	98	7	0.102027	0.0422535
genetic information processing	ko03019 Messenger RNA biogenesis	121	0.0694604	107	86	108	95	78	13	12	8	81	12	0.0706344	0.0610329
genetic information processing	ko03009 Ribosome biogenesis	83	0.0476464	75	61	68	61	51	15	14	10	51	12	0.0444735	0.0704225
genetic information processing	ko03029 Mitochondrial biogenesis	83	0.0476464	67	54	75	60	47	8	7	7	49	7	0.0490517	0.0375587
genetic information processing	ko03011 Ribosome	77	0.0442021	73	73	58	55	55	19	18	18	55	18	0.0379333	0.0892019
genetic information processing	ko04121 Ubiquitin system	74	0.0424799	67	51	61	55	41	13	12	10	41	12	0.0398954	0.0610329
genetic information processing	ko03110 Chaperones and folding catalysts	68	0.0390356	60	44	59	53	37	9	7	7	37	7	0.0385873	0.0422535
genetic information processing	ko03021 Transcription machinery	67	0.0384615	52	41	60	46	37	7	6	4	37	6	0.0392413	0.0328638
genetic information processing	ko03016 Transfer RNA biogenesis	63	0.0361653	54	38	57	48	33	6	6	5	34	6	0.0372793	0.028169
genetic information processing	ko03400 DNA repair and recombination proteins	61	0.0350172	53	38	54	46	33	7	7	5	33	6	0.0353172	0.0328638
genetic information processing	ko03012 Translation factors	51	0.0292767	44	32	45	38	28	6	6	4	28	6	0.029431	0.028169
genetic information processing	ko03032 DNA replication proteins	36	0.0206659	35	26	30	29	22	6	6	4	22	5	0.0196207	0.028169
genetic information processing	ko03051 Proteasome	36	0.0206659	29	25	33	27	23	3	2	2	23	2	0.0215827	0.0140845
genetic information processing	ko03000 Transcription factors	24	0.0137773	22	21	22	20	20	2	2	1	20	2	0.0143885	0.00938967

## Sheet: Table S5
Supplementary table 5: Peptidases found in current Tetracapsuloides bryosalmonae transcriptome assembly along-with KEGG Ortholog (KO) identifiers and corresponding proteases found in Faber et al. 2020.
Gene_id	Number of Isoforms	AvgFPKM	Orthology_KEGG	Protease class	Family	Symbol	Description	Faber_BLASTN	Faber_Protease_Family	Faber_Protease
DN11706_c0_g2	1	1537.49	K01379	Aspartic peptidases	Family A1: pepsin family	CTSD	cathepsin D [EC:3.4.23.5]	contig_11360
DN11706_c0_g1	1	1226.63	K01379	Aspartic peptidases	Family A1: pepsin family	CTSD	cathepsin D [EC:3.4.23.5]	contig_14813
DN12992_c0_g1	1	987.765	K01379	Aspartic peptidases	Family A1: pepsin family	CTSD	cathepsin D [EC:3.4.23.5]	contig_11360
DN10080_c0_g1	1	347.036	K04505	Aspartic peptidases	Family A22: presenilin family	PSEN1	presenilin 1 [EC:3.4.23.-]	contig_2288	Aspartic acid	Presenilin 1
DN10080_c0_g2	1	212.731	K04505	Aspartic peptidases	Family A22: presenilin family	PSEN1	presenilin 1 [EC:3.4.23.-]	contig_2288	Aspartic acid	Presenilin 1
DN11122_c0_g1	1	873.416	K01365	Cysteine peptidases	Family C1: papain family	CTSL	cathepsin L [EC:3.4.22.15]	contig_27220
DN10147_c0_g1	1	714.378	K01365	Cysteine peptidases	Family C1: papain family	CTSL	cathepsin L [EC:3.4.22.15]	contig_6351	Cysteine	Cathepsin L2-like
DN10799_c0_g1	2	500.384	K22763	Cysteine peptidases	Family C97	DESI2	deubiquitinase DESI2 [EC:3.4.19.12]
DN12654_c0_g1	1	449.678	K01365	Cysteine peptidases	Family C1: papain family	CTSL	cathepsin L [EC:3.4.22.15]	contig_6642	Cysteine	Cathepsin L-like
DN10193_c0_g2	1	412.276	K01365	Cysteine peptidases	Family C1: papain family	CTSL	cathepsin L [EC:3.4.22.15]	contig_5376	Cysteine	Cathepsin L2-like
DN2716_c0_g1	1	385.879	K01365	Cysteine peptidases	Family C1: papain family	CTSL	cathepsin L [EC:3.4.22.15]	contig_4487
DN7961_c0_g2	1	361.747	K01365	Cysteine peptidases	Family C1: papain family	CTSL	cathepsin L [EC:3.4.22.15]	contig_1143
DN11540_c0_g1	2	355.184	K11838	Cysteine peptidases	Family C19: ubiquitin-specific protease family	USP7	ubiquitin carboxyl-terminal hydrolase 7 [EC:3.4.19.12]	contig_520	Cysteine	Ubiquitin carboxyl-terminal hydrolase 7-like
DN605_c1_g1	1	317.003	K01371	Cysteine peptidases	Family C1: papain family	CTSK	cathepsin K [EC:3.4.22.38]	contig_4101	Cysteine	Cathepsin L-like
DN10193_c0_g1	1	193.226	K01365	Cysteine peptidases	Family C1: papain family	CTSL	cathepsin L [EC:3.4.22.15]	contig_3601
DN7961_c0_g1	1	192.406	K01365	Cysteine peptidases	Family C1: papain family	CTSL	cathepsin L [EC:3.4.22.15]	contig_1143
DN9724_c0_g2	1	167.161	K11838	Cysteine peptidases	Family C19: ubiquitin-specific protease family	USP7	ubiquitin carboxyl-terminal hydrolase 7 [EC:3.4.19.12]	contig_520	Cysteine	Ubiquitin carboxyl-terminal hydrolase 7-like
DN4773_c0_g1	1	156.72	K01369	Cysteine peptidases	Family C13: legumain family	LGMN	legumain [EC:3.4.22.34]	contig_122
DN970_c0_g1	1	141.302	K01951	Cysteine peptidases	Family C26: gamma-glutamyl hydrolase family	guaA	GMP synthase (glutamine-hydrolysing) [EC:6.3.5.2]	contig_825	Cysteine	guanine 5'-monophosphate synthetase
DN9677_c0_g1	1	135.434	K05610	Cysteine peptidases	Family C12: ubiquitin C-terminal hydrolase family	UCHL5	ubiquitin carboxyl-terminal hydrolase L5 [EC:3.4.19.12]
DN8160_c0_g1	1	118.248	K05609	Cysteine peptidases	Family C12: ubiquitin C-terminal hydrolase family	UCHL3	ubiquitin carboxyl-terminal hydrolase L3 [EC:3.4.19.12]	contig_6651	Cysteine	Ubiquitin carboxyl-terminal hydrolase 3
DN11996_c0_g1	1	107.014	K12655	Cysteine peptidases	Family C85	OTUD5	OTU domain-containing protein 5 [EC:3.4.19.12]	contig_1553	Cysteine	Ubiquitin thioesterase otubain 1-like
DN4827_c0_g1	1	105.654	K01951	Cysteine peptidases	Family C26: gamma-glutamyl hydrolase family	guaA	GMP synthase (glutamine-hydrolysing) [EC:6.3.5.2]	contig_825	Cysteine	guanine 5'-monophosphate synthetase
DN1367_c0_g1	1	74.4604	K05610	Cysteine peptidases	Family C12: ubiquitin C-terminal hydrolase family	UCHL5	ubiquitin carboxyl-terminal hydrolase L5 [EC:3.4.19.12]
DN9773_c0_g2	1	65.9205	K11838	Cysteine peptidases	Family C19: ubiquitin-specific protease family	USP7	ubiquitin carboxyl-terminal hydrolase 7 [EC:3.4.19.12]	contig_2354	Cysteine	Ubiquitin carboxyl-terminal hydrolase 7-like
DN11819_c0_g1	1	1102.45	K08776	Metallo peptidases	Family M1	NPEPPS	puromycin-sensitive aminopeptidase [EC:3.4.11.-]	contig_236	Metallo	Puromycin-sensitive aminopeptidase
DN4518_c0_g1	2	1087.57	K11142	Metallo peptidases	Family M17: leucyl aminopeptidase family	LAP3	cytosol aminopeptidase [EC:3.4.11.1 3.4.11.5]	contig_272	Metallo	leucine aminopeptidase 3
DN10764_c0_g1	2	1021.26	K17732	Metallo peptidases	Family M16: pitrilysin family	PMPCB	mitochondrial-processing peptidase subunit beta [EC:3.4.24.64]
DN10956_c0_g1	1	542.205	K08635	Metallo peptidases	Family M13: neprilysin family	MMEL1	neprilysin [EC:3.4.24.11]	contig_1795	Metallo	Neprilysin
DN11038_c0_g1	2	459.565	K08660	Metallo peptidases	Family M20	CNDP2	cytosolic nonspecific dipeptidase [EC:3.4.13.18]	contig_1199	Metallo	Cytosolic non-specific dipeptidase
DN9956_c0_g1	1	414.075	K08635	Metallo peptidases	Family M13: neprilysin family	MMEL1	neprilysin [EC:3.4.24.11]	contig_1795	Metallo	Neprilysin
DN9132_c0_g2	1	342.42	K06972	Metallo peptidases	Family M16: pitrilysin family	PITRM1	presequence protease [EC:3.4.24.-]	contig_1593	Metallo	Presequence protease-like
DN10645_c1_g1	1	330.631	K08776	Metallo peptidases	Family M1	NPEPPS	puromycin-sensitive aminopeptidase [EC:3.4.11.-]	contig_1622	Metallo	Endoplasmic reticulum aminopeptidase 1
DN10967_c0_g1	1	261.942	K06704	Metallo peptidases	Family M12: astacin/adamalysin family	ADAM10	disintegrin and metalloproteinase domain-containing protein 10 [EC:3.4.24.81]	contig_2900	Metallo	Disintegrin and metalloproteinase domain-containing protein 10-like
DN7685_c0_g1	1	252.533	K01265	Metallo peptidases	Family M24	map	methionyl aminopeptidase [EC:3.4.11.18]	contig_1209	Metallo	methionyl aminopeptidase 2
DN11420_c0_g1	1	230.743	K01262	Metallo peptidases	Family M24	pepP	Xaa-Pro aminopeptidase [EC:3.4.11.9]	contig_715	Metallo	Xaa-Pro aminopeptidase 1
DN10437_c0_g2	1	193.754	K06704	Metallo peptidases	Family M12: astacin/adamalysin family	ADAM10	disintegrin and metalloproteinase domain-containing protein 10 [EC:3.4.24.81]	contig_1405
DN10956_c0_g2	1	165.866	K08635	Metallo peptidases	Family M13: neprilysin family	MMEL1	neprilysin [EC:3.4.24.11]	contig_1795	Metallo	Neprilysin
DN468_c0_g1	1	157.201	K01412	Metallo peptidases	Family M16: pitrilysin family	PMPCA	mitochondrial-processing peptidase subunit alpha [EC:3.4.24.64]
DN9132_c0_g1	1	152.766	K06972	Metallo peptidases	Family M16: pitrilysin family	PITRM1	presequence protease [EC:3.4.24.-]	contig_1593	Metallo	Presequence protease-like
DN10653_c0_g2	1	122.795	K01267	Metallo peptidases	Family M18	DNPEP	aspartyl aminopeptidase [EC:3.4.11.21]	contig_132	Metallo	Aspartyl aminopeptidase
DN5892_c0_g1	1	93.2468	K01412	Metallo peptidases	Family M16: pitrilysin family	PMPCA	mitochondrial-processing peptidase subunit alpha [EC:3.4.24.64]	contig_1361
DN9680_c0_g1	1	489.319	K01359	Serine peptidases	Family S8: subtilisin family	PCSK1	proprotein convertase subtilisin/kexin type 1 [EC:3.4.21.93]	contig_434
DN13529_c0_g1	1	466.387	K13280	Serine peptidases	Family S26: signal peptidase I family	SEC11	signal peptidase I [EC:3.4.21.89]
DN11291_c0_g1	2	409.585	K01349	Serine peptidases	Family S8: subtilisin family	FURIN	furin [EC:3.4.21.75]	contig_949	Serine	PC3-like endoprotease variant B
DN9899_c0_g1	1	260.734	K13699	Serine peptidases	Family S33	ABHD5	abhydrolase domain-containing protein 5 [EC:2.3.1.51]	contig_1059	Serine	Alpha/beta hydrolase domain-containing protein 4
DN10395_c0_g1	1	209.595	K13704	Serine peptidases	Family S9: prolyl oligopeptidase family	ABHD12	abhydrolase domain-containing protein 12 [EC:3.1.1.23]	contig_1504
DN6380_c0_g1	1	200.572	K13698	Serine peptidases	Family S33	ABHD4	abhydrolase domain-containing protein 4
DN8897_c0_g1	2	192.637	K01349	Serine peptidases	Family S8: subtilisin family	FURIN	furin [EC:3.4.21.75]	contig_1170
DN9502_c0_g1	1	175.386	K01076	Serine peptidases	Family S9: prolyl oligopeptidase family	ABHD17	abhydrolase domain-containing protein 17 [EC:3.1.2.22]	contig_2059	Serine	Alpha/beta hydrolase domain-containing protein 17C
DN5165_c1_g1	1	147.86	K09651	Serine peptidases	Family S54: Rhomboid family	RHBDD1	rhomboid domain-containing protein 1 [EC:3.4.21.-]	contig_4333
DN5320_c0_g1	1	116.516	K08675	Serine peptidases	Family S16: lon protease family	PRSS15	ATP-dependent Lon protease [EC:3.4.21.53]	contig_692	Serine	Lon protease homolog
DN9943_c0_g1	2	845.94	K02732	Threonine peptidases	Family T1: proteasome family	PSMB1	20S proteasome subunit beta 6 [EC:3.4.25.1]
DN11456_c0_g1	3	697.979	K02725	Threonine peptidases	Family T1: proteasome family	PSMA1	20S proteasome subunit alpha 6 [EC:3.4.25.1]	contig_5555	Threonine	proteasome subunit alpha 1
DN8874_c0_g1	2	568.439	K02736	Threonine peptidases	Family T1: proteasome family	PSMB4	20S proteasome subunit beta 7 [EC:3.4.25.1]	contig_3512	Threonine	proteasome subunit beta 4
DN4248_c0_g1	1	560.713	K02737	Threonine peptidases	Family T1: proteasome family	PSMB5	20S proteasome subunit beta 5 [EC:3.4.25.1]	contig_311	Threonine	subfamily T1A unassigned peptidase
DN10393_c0_g1	1	444.376	K02729	Threonine peptidases	Family T1: proteasome family	PSMA5	20S proteasome subunit alpha 5 [EC:3.4.25.1]	contig_8732
DN14115_c0_g1	1	316.524	K02738	Threonine peptidases	Family T1: proteasome family	PSMB6	20S proteasome subunit beta 1 [EC:3.4.25.1]	contig_9869
DN2347_c0_g2	1	261.662	K18592	Threonine peptidases	Family T3: gamma-glutamyltransferase family	GGT1_5	gamma-glutamyltranspeptidase / glutathione hydrolase / leukotriene-C4 hydrolase [EC:2.3.2.2 3.4.19.13 3.4.19.14]	contig_501	Threonine	Glutathione hydrolase 3
DN10239_c0_g1	1	247.201	K18592	Threonine peptidases	Family T3: gamma-glutamyltransferase family	GGT1_5	gamma-glutamyltranspeptidase / glutathione hydrolase / leukotriene-C4 hydrolase [EC:2.3.2.2 3.4.19.13 3.4.19.14]	contig_425	Threonine	Glutathione hydrolase 1
DN2473_c0_g1	1	182.627	K02726	Threonine peptidases	Family T1: proteasome family	PSMA2	20S proteasome subunit alpha 2 [EC:3.4.25.1]
DN15102_c0_g1	1	84.2976	K18592	Threonine peptidases	Family T3: gamma-glutamyltransferase family	GGT1_5	gamma-glutamyltranspeptidase / glutathione hydrolase / leukotriene-C4 hydrolase [EC:2.3.2.2 3.4.19.13 3.4.19.14]	contig_501	Threonine	Glutathione hydrolase 3

## Sheet: Table S6
Supplementary table 6: KEGG pathways assigned to the Tetracapsuloides bryosalmonae transcripts.
Pathway class	Pathway sub class	KEGG pathway	Transcripts #	Genes #	Transcript IDs	KO IDs
1. Metabolism	1.0 Global and overview maps	01100 Metabolic pathways	262	228	DN10053_c0_g1_i2; DN10116_c1_g2_i1; DN10212_c0_g1_i1; DN10212_c0_g1_i2; DN10239_c0_g1_i1; DN10241_c0_g1_i1; DN10280_c0_g1_i1; DN10280_c0_g1_i2; DN1040_c0_g1_i1; DN10440_c0_g1_i1; DN10443_c0_g1_i1; DN10443_c0_g1_i2; DN10443_c1_g1_i2; DN10443_c1_g1_i3; DN10475_c0_g2_i1; DN10545_c0_g1_i1; DN10550_c0_g1_i1; DN10550_c0_g2_i1; DN10559_c0_g1_i1; DN10680_c0_g1_i1; DN10680_c0_g1_i2; DN10680_c0_g3_i1; DN10…	K00600; K03841; K01897; K01897; K18592; K00772; K00249; K00249; K03662; K07509; K14085; K14085; K14085; K14085; K03661; K02132; K18083; K18083; K01197; K13711; K13711; K13711; K13711; K00850; K00850; K00011; K00011; K00963; K00963; K00963; K00963; K00876; K00876; K03939; K03939; K00889; K03934; K03934; K00615; K00615; K00615; K01490; K14410; K02127; K02127; K00022; K08660; K08660; K00382; K01597;…
1. Metabolism	1.0 Global and overview maps	01110 Biosynthesis of secondary metabolites	87	76	DN10053_c0_g1_i2; DN10116_c1_g2_i1; DN10280_c0_g1_i1; DN10280_c0_g1_i2; DN10440_c0_g1_i1; DN10443_c0_g1_i1; DN10443_c0_g1_i2; DN10443_c1_g1_i2; DN10443_c1_g1_i3; DN10690_c0_g2_i2; DN10690_c0_g2_i3; DN10918_c0_g1_i1; DN10918_c0_g1_i2; DN10918_c0_g2_i1; DN1095_c0_g2_i1; DN11035_c0_g1_i1; DN11042_c0_g1_i1; DN11055_c0_g1_i1; DN11055_c0_g1_i2; DN11258_c0_g1_i2; DN11285_c0_g1_i3; DN11338_c0_g1_i1; DN11…	K00600; K03841; K00249; K00249; K07509; K14085; K14085; K14085; K14085; K00850; K00850; K00615; K00615; K00615; K01490; K00022; K00382; K01597; K01597; K14163; K13513; K06127; K01476; K01476; K01476; K07515; K07515; K07515; K01900; K01599; K01681; K00231; K00231; K10249; K01823; K00111; K00844; K00236; K02259; K00927; K01081; K16860; K03841; K13506; K02257; K13506; K14454; K11262; K01641; K00844;…
1. Metabolism	1.2 Energy metabolism	00190 Oxidative phosphorylation	54	45	DN1040_c0_g1_i1; DN10475_c0_g2_i1; DN10545_c0_g1_i1; DN10791_c0_g1_i1; DN10791_c0_g1_i4; DN10813_c0_g1_i1; DN10813_c0_g3_i1; DN11011_c0_g1_i1; DN11011_c0_g1_i2; DN11538_c0_g1_i1; DN11580_c0_g1_i1; DN11580_c0_g1_i2; DN11580_c0_g2_i1; DN11580_c0_g2_i2; DN12005_c0_g1_i1; DN12102_c0_g1_i1; DN1259_c0_g1_i1; DN12785_c0_g1_i1; DN12891_c0_g1_i1; DN13243_c0_g1_i1; DN13492_c0_g1_i1; DN13824_c0_g1_i1; DN144…	K03662; K03661; K02132; K03939; K03939; K03934; K03934; K02127; K02127; K02133; K02154; K02154; K02154; K02154; K02140; K02151; K02155; K02134; K11352; K00416; K00236; K02259; K02264; K02150; K00418; K02152; K02153; K02257; K00417; K02267; K02137; K01507; K02259; K03942; K03942; K03942; K02259; K02145; K02145; K03937; K02144; K02144; K02144; K02144; K00234; K03953; K03953; K02148; K02146; K02146;…
1. Metabolism	1.0 Global and overview maps	01120 Microbial metabolism in diverse environments	49	42	DN10053_c0_g1_i2; DN10116_c1_g2_i1; DN10443_c0_g1_i1; DN10443_c0_g1_i2; DN10443_c1_g1_i2; DN10443_c1_g1_i3; DN10690_c0_g2_i2; DN10690_c0_g2_i3; DN10918_c0_g1_i1; DN10918_c0_g1_i2; DN10918_c0_g2_i1; DN11035_c0_g1_i1; DN11042_c0_g1_i1; DN11258_c0_g1_i2; DN11498_c0_g1_i1; DN11498_c0_g2_i1; DN11498_c0_g3_i1; DN11607_c0_g1_i2; DN11818_c1_g2_i2; DN1287_c0_g1_i1; DN13333_c0_g1_i1; DN13492_c0_g1_i1; DN13…	K00600; K03841; K14085; K14085; K14085; K14085; K00850; K00850; K00615; K00615; K00615; K00022; K00382; K14163; K07515; K07515; K07515; K00261; K01900; K01681; K00844; K00236; K00927; K00814; K03841; K14454; K11262; K00844; K00873; K07511; K14454; K01899; K00234; K01596; K00626; K00626; K01689; K01958; K00626; K00161; K00164; K00164; K01698; K01807; K00844; K11262; K01082; K01082; K01082
1. Metabolism	1.0 Global and overview maps	01200 Carbon metabolism	39	36	DN10053_c0_g1_i2; DN10116_c1_g2_i1; DN10690_c0_g2_i2; DN10690_c0_g2_i3; DN10918_c0_g1_i1; DN10918_c0_g1_i2; DN10918_c0_g2_i1; DN11042_c0_g1_i1; DN11498_c0_g1_i1; DN11498_c0_g2_i1; DN11498_c0_g3_i1; DN11607_c0_g1_i2; DN11818_c1_g2_i2; DN1287_c0_g1_i1; DN13333_c0_g1_i1; DN13492_c0_g1_i1; DN13881_c0_g1_i1; DN1626_c0_g1_i1; DN2093_c0_g1_i1; DN2738_c0_g1_i1; DN3469_c0_g1_i1; DN4860_c0_g1_i1; DN4875_c0…	K00600; K03841; K00850; K00850; K00615; K00615; K00615; K00382; K07515; K07515; K07515; K00261; K01900; K01681; K00844; K00236; K00927; K00814; K03841; K14454; K00844; K00873; K07511; K14454; K01899; K00234; K05605; K01754; K01754; K00626; K00626; K01689; K01958; K00626; K00161; K00164; K00164; K01807; K00844
1. Metabolism	1.1 Carbohydrate metabolism	00562 Inositol phosphate metabolism	30	27	DN10550_c0_g1_i1; DN10550_c0_g2_i1; DN10680_c0_g1_i1; DN10680_c0_g1_i2; DN10680_c0_g3_i1; DN10680_c0_g3_i2; DN10807_c0_g2_i1; DN11153_c0_g1_i1; DN11153_c0_g3_i1; DN11476_c1_g2_i1; DN11476_c1_g3_i2; DN11476_c1_g5_i1; DN121_c0_g2_i1; DN13180_c0_g1_i1; DN13270_c0_g1_i1; DN1586_c0_g1_i1; DN3429_c0_g1_i1; DN347_c1_g1_i1; DN4269_c0_g1_i1; DN4303_c0_g1_i1; DN4336_c0_g1_i1; DN4336_c0_g1_i2; DN6009_c0_g1_…	K18083; K18083; K13711; K13711; K13711; K13711; K00889; K00922; K00922; K05858; K05858; K05858; K00888; K00888; K00921; K01858; K21797; K00920; K00888; K01858; K01110; K01110; K18082; K19801; K00914; K00913; K00913; K03103; K00921; K20279
1. Metabolism	1.0 Global and overview maps	01230 Biosynthesis of amino acids	25	21	DN10053_c0_g1_i2; DN10690_c0_g2_i2; DN10690_c0_g2_i3; DN10918_c0_g1_i1; DN10918_c0_g1_i2; DN10918_c0_g2_i1; DN11342_c0_g1_i2; DN11342_c0_g1_i3; DN11342_c0_g1_i4; DN11550_c0_g1_i1; DN1287_c0_g1_i1; DN13881_c0_g1_i1; DN1626_c0_g1_i1; DN2738_c0_g1_i1; DN4824_c0_g1_i1; DN4824_c0_g2_i1; DN4860_c0_g1_i1; DN5844_c0_g1_i1; DN7318_c0_g1_i1; DN7631_c0_g1_i1; DN7917_c0_g1_i1; DN7917_c0_g2_i1; DN8338_c0_g1_i…	K00600; K00850; K00850; K00615; K00615; K00615; K01476; K01476; K01476; K01697; K01681; K00927; K00814; K14454; K01758; K01758; K00873; K14454; K00286; K00789; K01754; K01754; K01689; K01958; K01807
1. Metabolism	1.0 Global and overview maps	01212 Fatty acid metabolism	22	17	DN10212_c0_g1_i1; DN10212_c0_g1_i2; DN10280_c0_g1_i1; DN10280_c0_g1_i2; DN10440_c0_g1_i1; DN10648_c0_g2_i1; DN10648_c0_g2_i2; DN11035_c0_g1_i1; DN11498_c0_g1_i1; DN11498_c0_g2_i1; DN11498_c0_g3_i1; DN11546_c0_g1_i3; DN11546_c0_g1_i9; DN13233_c0_g1_i1; DN2643_c0_g1_i1; DN321_c0_g1_i1; DN4875_c0_g1_i1; DN8087_c0_g2_i1; DN8087_c0_g2_i2; DN8869_c0_g2_i2; DN9816_c0_g1_i2; DN988_c0_g1_i1	K01897; K01897; K00249; K00249; K07509; K08765; K08765; K00022; K07515; K07515; K07515; K09479; K09479; K10249; K08766; K11262; K07511; K00626; K00626; K00626; K11262; K10258
1. Metabolism	1.3 Lipid metabolism	00071 Fatty acid degradation	22	15	DN10212_c0_g1_i1; DN10212_c0_g1_i2; DN10280_c0_g1_i1; DN10280_c0_g1_i2; DN10440_c0_g1_i1; DN10443_c0_g1_i1; DN10443_c0_g1_i2; DN10443_c1_g1_i2; DN10443_c1_g1_i3; DN10648_c0_g2_i1; DN10648_c0_g2_i2; DN11035_c0_g1_i1; DN11498_c0_g1_i1; DN11498_c0_g2_i1; DN11498_c0_g3_i1; DN11546_c0_g1_i3; DN11546_c0_g1_i9; DN2643_c0_g1_i1; DN4875_c0_g1_i1; DN8087_c0_g2_i1; DN8087_c0_g2_i2; DN8869_c0_g2_i2	K01897; K01897; K00249; K00249; K07509; K14085; K14085; K14085; K14085; K08765; K08765; K00022; K07515; K07515; K07515; K09479; K09479; K08766; K07511; K00626; K00626; K00626
1. Metabolism	1.5 Amino acid metabolism	00280 Valine, leucine and isoleucine degradation	21	17	DN10280_c0_g1_i1; DN10280_c0_g1_i2; DN10440_c0_g1_i1; DN10443_c0_g1_i1; DN10443_c0_g1_i2; DN10443_c1_g1_i2; DN10443_c1_g1_i3; DN11035_c0_g1_i1; DN11042_c0_g1_i1; DN11242_c0_g2_i1; DN11498_c0_g1_i1; DN11498_c0_g2_i1; DN11498_c0_g3_i1; DN2666_c0_g1_i1; DN3398_c0_g1_i1; DN4875_c0_g1_i1; DN7119_c0_g1_i1; DN8087_c0_g2_i1; DN8087_c0_g2_i2; DN8869_c0_g2_i2; DN9228_c0_g2_i1	K00249; K00249; K07509; K14085; K14085; K14085; K14085; K00022; K00382; K01027; K07515; K07515; K07515; K01969; K01641; K07511; K05605; K00626; K00626; K00626; K00253
1. Metabolism	1.1 Carbohydrate metabolism	00010 Glycolysis / Gluconeogenesis	18	15	DN10116_c1_g2_i1; DN10443_c0_g1_i1; DN10443_c0_g1_i2; DN10443_c1_g1_i2; DN10443_c1_g1_i3; DN10690_c0_g2_i2; DN10690_c0_g2_i3; DN11042_c0_g1_i1; DN13333_c0_g1_i1; DN13881_c0_g1_i1; DN2093_c0_g1_i1; DN3469_c0_g1_i1; DN4860_c0_g1_i1; DN7481_c0_g1_i1; DN8338_c0_g1_i1; DN8728_c0_g2_i1; DN8988_c0_g1_i1; DN9710_c0_g1_i1	K03841; K14085; K14085; K14085; K14085; K00850; K00850; K00382; K00844; K00927; K03841; K00844; K00873; K01596; K01689; K03103; K00161; K00844
1. Metabolism	1.3 Lipid metabolism	00564 Glycerophospholipid metabolism	16	15	DN11285_c0_g1_i3; DN11779_c0_g1_i1; DN11779_c0_g1_i2; DN13330_c0_g1_i1; DN15116_c0_g1_i1; DN15188_c0_g1_i1; DN2145_c0_g1_i1; DN2339_c0_g1_i2; DN2404_c0_g1_i1; DN2981_c0_g1_i1; DN3454_c0_g1_i1; DN6344_c0_g2_i1; DN641_c0_g1_i1; DN641_c0_g2_i1; DN8923_c0_g1_i1; DN9206_c0_g2_i1	K13513; K06129; K06129; K00111; K16860; K13516; K13506; K13506; K08729; K00967; K13510; K00993; K14286; K14286; K14676; K13644
1. Metabolism	1.5 Amino acid metabolism	00260 Glycine, serine and threonine metabolism	16	14	DN10053_c0_g1_i2; DN10443_c0_g1_i1; DN10443_c0_g1_i2; DN10443_c1_g1_i2; DN10443_c1_g1_i3; DN11042_c0_g1_i1; DN11550_c0_g1_i1; DN11997_c0_g1_i1; DN11997_c0_g2_i1; DN4824_c0_g1_i1; DN4824_c0_g2_i1; DN7665_c0_g1_i1; DN7917_c0_g1_i1; DN7917_c0_g2_i1; DN9548_c0_g1_i1; DN9548_c0_g2_i1	K00600; K14085; K14085; K14085; K14085; K00382; K01697; K00639; K00639; K01758; K01758; K15789; K01754; K01754; K00108; K00108
1. Metabolism	1.5 Amino acid metabolism	00330 Arginine and proline metabolism	16	9	DN10443_c0_g1_i1; DN10443_c0_g1_i2; DN10443_c1_g1_i2; DN10443_c1_g1_i3; DN11038_c0_g1_i2; DN11038_c0_g1_i3; DN11342_c0_g1_i2; DN11342_c0_g1_i3; DN11342_c0_g1_i4; DN2738_c0_g1_i1; DN4518_c0_g1_i1; DN4518_c0_g1_i2; DN5844_c0_g1_i1; DN7318_c0_g1_i1; DN9618_c0_g1_i1; DN9618_c0_g1_i2	K14085; K14085; K14085; K14085; K08660; K08660; K01476; K01476; K01476; K14454; K11142; K11142; K14454; K00286; K01581; K01581
1. Metabolism	1.1 Carbohydrate metabolism	00051 Fructose and mannose metabolism	15	13	DN10116_c1_g2_i1; DN10690_c0_g2_i2; DN10690_c0_g2_i3; DN10708_c0_g1_i1; DN10708_c0_g2_i1; DN11348_c0_g1_i1; DN11348_c0_g1_i2; DN12858_c0_g1_i1; DN13333_c0_g1_i1; DN2093_c0_g1_i1; DN3469_c0_g1_i1; DN5887_c0_g1_i1; DN5887_c0_g2_i1; DN9710_c0_g1_i1; DN9918_c0_g1_i1	K03841; K00850; K00850; K00011; K00011; K01711; K01711; K19028; K00844; K03841; K00844; K00966; K00966; K00844; K00008
1. Metabolism	1.1 Carbohydrate metabolism	00620 Pyruvate metabolism	15	12	DN10443_c0_g1_i1; DN10443_c0_g1_i2; DN10443_c1_g1_i2; DN10443_c1_g1_i3; DN11042_c0_g1_i1; DN15062_c0_g1_i1; DN321_c0_g1_i1; DN4860_c0_g1_i1; DN7481_c0_g1_i1; DN8087_c0_g2_i1; DN8087_c0_g2_i2; DN8375_c0_g1_i1; DN8869_c0_g2_i2; DN8988_c0_g1_i1; DN9816_c0_g1_i2	K14085; K14085; K14085; K14085; K00382; K00102; K11262; K00873; K01596; K00626; K00626; K01958; K00626; K00161; K11262
1. Metabolism	1.4 Nucleotide metabolism	00230 Purine metabolism	15	14	DN1095_c0_g2_i1; DN12280_c0_g1_i1; DN14654_c0_g1_i1; DN15089_c0_g1_i1; DN1689_c0_g1_i1; DN2341_c0_g2_i1; DN4252_c0_g1_i1; DN4827_c0_g1_i1; DN4860_c0_g1_i1; DN6964_c0_g1_i1; DN8692_c0_g1_i2; DN8692_c0_g3_i1; DN970_c0_g1_i1; DN9755_c0_g1_i1; DN9755_c0_g1_i2	K01490; K01518; K13298; K01081; K13298; K00364; K10807; K01951; K00873; K12305; K12323; K12323; K01951; K00760; K00760
1. Metabolism	1.5 Amino acid metabolism	00310 Lysine degradation	15	12	DN10443_c0_g1_i1; DN10443_c0_g1_i2; DN10443_c1_g1_i2; DN10443_c1_g1_i3; DN11035_c0_g1_i1; DN11042_c0_g1_i1; DN11498_c0_g1_i1; DN11498_c0_g2_i1; DN11498_c0_g3_i1; DN3209_c0_g1_i1; DN4414_c0_g1_i1; DN4875_c0_g1_i1; DN8087_c0_g2_i1; DN8087_c0_g2_i2; DN8869_c0_g2_i2	K14085; K14085; K14085; K14085; K00022; K00382; K07515; K07515; K07515; K11422; K11424; K07511; K00626; K00626; K00626
1. Metabolism	1.1 Carbohydrate metabolism	00052 Galactose metabolism	13	11	DN10690_c0_g2_i2; DN10690_c0_g2_i3; DN10708_c0_g1_i1; DN10708_c0_g2_i1; DN10729_c0_g1_i1; DN10729_c0_g1_i2; DN10729_c0_g2_i1; DN10729_c0_g3_i1; DN1227_c0_g1_i1; DN13333_c0_g1_i1; DN3469_c0_g1_i1; DN9478_c0_g1_i2; DN9710_c0_g1_i1	K00850; K00850; K00011; K00011; K00963; K00963; K00963; K00963; K07966; K00844; K00844; K07966; K00844
1. Metabolism	1.1 Carbohydrate metabolism	00520 Amino sugar and nucleotide sugar metabolism	13	11	DN10729_c0_g1_i1; DN10729_c0_g1_i2; DN10729_c0_g2_i1; DN10729_c0_g3_i1; DN11348_c0_g1_i1; DN11348_c0_g1_i2; DN13333_c0_g1_i1; DN13425_c0_g1_i1; DN13927_c0_g1_i1; DN3469_c0_g1_i1; DN5887_c0_g1_i1; DN5887_c0_g2_i1; DN9710_c0_g1_i1	K00963; K00963; K00963; K00963; K01711; K01711; K00844; K00972; K12373; K00844; K00966; K00966; K00844
1. Metabolism	1.1 Carbohydrate metabolism	00640 Propanoate metabolism	13	12	DN11042_c0_g1_i1; DN11498_c0_g1_i1; DN11498_c0_g2_i1; DN11498_c0_g3_i1; DN11818_c1_g2_i2; DN321_c0_g1_i1; DN4875_c0_g1_i1; DN6756_c0_g2_i1; DN7119_c0_g1_i1; DN8087_c0_g2_i1; DN8087_c0_g2_i2; DN8869_c0_g2_i2; DN9816_c0_g1_i2	K00382; K07515; K07515; K07515; K01900; K11262; K07511; K01899; K05605; K00626; K00626; K00626; K11262
1. Metabolism	1.5 Amino acid metabolism	00380 Tryptophan metabolism	13	10	DN10443_c0_g1_i1; DN10443_c0_g1_i2; DN10443_c1_g1_i2; DN10443_c1_g1_i3; DN11035_c0_g1_i1; DN11042_c0_g1_i1; DN11498_c0_g1_i1; DN11498_c0_g2_i1; DN11498_c0_g3_i1; DN4875_c0_g1_i1; DN8087_c0_g2_i1; DN8087_c0_g2_i2; DN8869_c0_g2_i2	K14085; K14085; K14085; K14085; K00022; K00382; K07515; K07515; K07515; K07511; K00626; K00626; K00626
1. Metabolism	1.1 Carbohydrate metabolism	00020 Citrate cycle (TCA cycle)	11	11	DN11042_c0_g1_i1; DN11818_c1_g2_i2; DN1287_c0_g1_i1; DN13492_c0_g1_i1; DN6756_c0_g2_i1; DN6808_c0_g1_i3; DN7481_c0_g1_i1; DN8375_c0_g1_i1; DN8988_c0_g1_i1; DN9272_c0_g1_i1; DN9272_c0_g2_i1	K00382; K01900; K01681; K00236; K01899; K00234; K01596; K01958; K00161; K00164; K00164
1. Metabolism	1.3 Lipid metabolism	00561 Glycerolipid metabolism	11	9	DN10443_c0_g1_i1; DN10443_c0_g1_i2; DN10443_c1_g1_i2; DN10443_c1_g1_i3; DN10708_c0_g1_i1; DN10708_c0_g2_i1; DN11285_c0_g1_i3; DN2145_c0_g1_i1; DN2339_c0_g1_i2; DN8503_c0_g1_i5; DN9995_c0_g1_i1	K14085; K14085; K14085; K14085; K00011; K00011; K13513; K13506; K13506; K14073; K14073
1. Metabolism	1.4 Nucleotide metabolism	00240 Pyrimidine metabolism	11	9	DN10747_c0_g1_i1; DN10747_c0_g1_i2; DN12280_c0_g1_i1; DN15089_c0_g1_i1; DN296_c0_g1_i1; DN3336_c0_g1_i1; DN3336_c0_g1_i2; DN3694_c0_g1_i1; DN4252_c0_g1_i1; DN6964_c0_g1_i1; DN7360_c0_g1_i1	K00876; K00876; K01518; K01081; K00254; K13800; K13800; K01520; K10807; K12305; K01937
1. Metabolism	1.6 Metabolism of other amino acids	00410 beta-Alanine metabolism	11	8	DN10443_c0_g1_i1; DN10443_c0_g1_i2; DN10443_c1_g1_i2; DN10443_c1_g1_i3; DN11038_c0_g1_i2; DN11038_c0_g1_i3; DN11498_c0_g1_i1; DN11498_c0_g2_i1; DN11498_c0_g3_i1; DN4875_c0_g1_i1; DN7119_c0_g1_i1	K14085; K14085; K14085; K14085; K08660; K08660; K07515; K07515; K07515; K07511; K05605
1. Metabolism	1.1 Carbohydrate metabolism	00500 Starch and sucrose metabolism	10	9	DN10729_c0_g1_i1; DN10729_c0_g1_i2; DN10729_c0_g2_i1; DN10729_c0_g3_i1; DN13333_c0_g1_i1; DN3469_c0_g1_i1; DN6910_c0_g1_i1; DN8077_c0_g1_i2; DN9248_c0_g1_i1; DN9710_c0_g1_i1	K00963; K00963; K00963; K00963; K00844; K00844; K00688; K00688; K00688; K00844
1. Metabolism	1.1 Carbohydrate metabolism	00650 Butanoate metabolism	10	9	DN11035_c0_g1_i1; DN11242_c0_g2_i1; DN11498_c0_g1_i1; DN11498_c0_g2_i1; DN11498_c0_g3_i1; DN3398_c0_g1_i1; DN4875_c0_g1_i1; DN8087_c0_g2_i1; DN8087_c0_g2_i2; DN8869_c0_g2_i2	K00022; K01027; K07515; K07515; K07515; K01641; K07511; K00626; K00626; K00626
1. Metabolism	1.11 Xenobiotics biodegradation and metabolism	00983 Drug metabolism - other enzymes	10	7	DN10747_c0_g1_i1; DN10747_c0_g1_i2; DN3336_c0_g1_i1; DN3336_c0_g1_i2; DN3694_c0_g1_i1; DN4252_c0_g1_i1; DN4827_c0_g1_i1; DN970_c0_g1_i1; DN9755_c0_g1_i1; DN9755_c0_g1_i2	K00876; K00876; K13800; K13800; K01520; K10807; K01951; K01951; K00760; K00760
1. Metabolism	1.2 Energy metabolism	00710 Carbon fixation in photosynthetic organisms	10	9	DN10116_c1_g2_i1; DN10918_c0_g1_i1; DN10918_c0_g1_i2; DN10918_c0_g2_i1; DN13881_c0_g1_i1; DN1626_c0_g1_i1; DN2093_c0_g1_i1; DN2738_c0_g1_i1; DN5844_c0_g1_i1; DN9658_c0_g1_i2	K03841; K00615; K00615; K00615; K00927; K00814; K03841; K14454; K14454; K01807
1. Metabolism	1.6 Metabolism of other amino acids	00480 Glutathione metabolism	10	8	DN10239_c0_g1_i1; DN11394_c0_g1_i1; DN15102_c0_g1_i1; DN2347_c0_g2_i1; DN2427_c0_g2_i2; DN4252_c0_g1_i1; DN4518_c0_g1_i1; DN4518_c0_g1_i2; DN9618_c0_g1_i1; DN9618_c0_g1_i2	K18592; K00432; K18592; K18592; K04097; K10807; K11142; K11142; K01581; K01581
1. Metabolism	1.9 Metabolism of terpenoids and polyketides	00900 Terpenoid backbone biosynthesis	10	8	DN11055_c0_g1_i1; DN11055_c0_g1_i2; DN13283_c0_g2_i1; DN3398_c0_g1_i1; DN3550_c0_g1_i1; DN5818_c0_g1_i1; DN610_c0_g1_i1; DN8087_c0_g2_i1; DN8087_c0_g2_i2; DN8869_c0_g2_i2	K01597; K01597; K01823; K01641; K05954; K12504; K00021; K00626; K00626; K00626
1. Metabolism	1.5 Amino acid metabolism	00270 Cysteine and methionine metabolism	9	9	DN10241_c0_g1_i1; DN11550_c0_g1_i1; DN2738_c0_g1_i1; DN4824_c0_g1_i1; DN4824_c0_g2_i1; DN5622_c0_g1_i1; DN5844_c0_g1_i1; DN7631_c0_g1_i1; DN8209_c0_g1_i1	K00772; K01697; K14454; K01758; K01758; K08964; K14454; K00789; K08963
1. Metabolism	1.8 Metabolism of cofactors and vitamins	00860 Porphyrin and chlorophyll metabolism	9	9	DN11258_c0_g1_i2; DN12193_c0_g1_i1; DN12945_c0_g1_i1; DN12945_c0_g2_i1; DN13824_c0_g1_i1; DN2234_c0_g1_i1; DN3982_c0_g1_i1; DN4476_c0_g1_i1; DN9529_c0_g1_i1	K14163; K01599; K00231; K00231; K02259; K02257; K02259; K02259; K01698
1. Metabolism	1.1 Carbohydrate metabolism	00030 Pentose phosphate pathway	8	6	DN10116_c1_g2_i1; DN10690_c0_g2_i2; DN10690_c0_g2_i3; DN10918_c0_g1_i1; DN10918_c0_g1_i2; DN10918_c0_g2_i1; DN2093_c0_g1_i1; DN9658_c0_g1_i2	K03841; K00850; K00850; K00615; K00615; K00615; K03841; K01807
1. Metabolism	1.3 Lipid metabolism	00062 Fatty acid elongation	8	8	DN10440_c0_g1_i1; DN11035_c0_g1_i1; DN11498_c0_g1_i1; DN11498_c0_g2_i1; DN11498_c0_g3_i1; DN13233_c0_g1_i1; DN4875_c0_g1_i1; DN988_c0_g1_i1	K07509; K00022; K07515; K07515; K07515; K10249; K07511; K10258
1. Metabolism	1.1 Carbohydrate metabolism	00040 Pentose and glucuronate interconversions	7	6	DN10708_c0_g1_i1; DN10708_c0_g2_i1; DN10729_c0_g1_i1; DN10729_c0_g1_i2; DN10729_c0_g2_i1; DN10729_c0_g3_i1; DN9918_c0_g1_i1	K00011; K00011; K00963; K00963; K00963; K00963; K00008
1. Metabolism	1.5 Amino acid metabolism	00220 Arginine biosynthesis	7	5	DN11342_c0_g1_i2; DN11342_c0_g1_i3; DN11342_c0_g1_i4; DN11607_c0_g1_i2; DN1626_c0_g1_i1; DN2738_c0_g1_i1; DN5844_c0_g1_i1	K01476; K01476; K01476; K00261; K00814; K14454; K14454
1. Metabolism	1.7 Glycan biosynthesis and metabolism	00513 Various types of N-glycan biosynthesis	7	6	DN1227_c0_g1_i1; DN13927_c0_g1_i1; DN2179_c0_g1_i1; DN4821_c0_g1_i1; DN8056_c0_g2_i1; DN8056_c0_g2_i2; DN9478_c0_g1_i2	K07966; K12373; K12670; K12666; K14459; K14459; K07966
1. Metabolism	1.1 Carbohydrate metabolism	00630 Glyoxylate and dicarboxylate metabolism	6	5	DN10053_c0_g1_i2; DN11042_c0_g1_i1; DN1287_c0_g1_i1; DN8087_c0_g2_i1; DN8087_c0_g2_i2; DN8869_c0_g2_i2	K00600; K00382; K01681; K00626; K00626; K00626
1. Metabolism	1.2 Energy metabolism	00680 Methane metabolism	6	5	DN10053_c0_g1_i2; DN10116_c1_g2_i1; DN10690_c0_g2_i2; DN10690_c0_g2_i3; DN2093_c0_g1_i1; DN8338_c0_g1_i1	K00600; K03841; K00850; K00850; K03841; K01689
1. Metabolism	1.3 Lipid metabolism	00590 Arachidonic acid metabolism	6	6	DN10239_c0_g1_i1; DN11394_c0_g1_i1; DN15102_c0_g1_i1; DN2347_c0_g2_i1; DN2427_c0_g2_i2; DN4465_c0_g1_i1	K18592; K00432; K18592; K18592; K04097; K15730
1. Metabolism	1.5 Amino acid metabolism	00340 Histidine metabolism	6	3	DN10443_c0_g1_i1; DN10443_c0_g1_i2; DN10443_c1_g1_i2; DN10443_c1_g1_i3; DN11038_c0_g1_i2; DN11038_c0_g1_i3	K14085; K14085; K14085; K14085; K08660; K08660
1. Metabolism	1.7 Glycan biosynthesis and metabolism	00510 N-Glycan biosynthesis	6	6	DN1227_c0_g1_i1; DN1416_c0_g1_i1; DN1492_c0_g1_i1; DN2179_c0_g1_i1; DN4821_c0_g1_i1; DN9478_c0_g1_i2	K07966; K00721; K00744; K12670; K12666; K07966
1. Metabolism	1.10 Biosynthesis of other secondary metabolites	00521 Streptomycin biosynthesis	5	5	DN13333_c0_g1_i1; DN1586_c0_g1_i1; DN3469_c0_g1_i1; DN4303_c0_g1_i1; DN9710_c0_g1_i1	K00844; K01858; K00844; K01858; K00844
1. Metabolism	1.11 Xenobiotics biodegradation and metabolism	00930 Caprolactam degradation	5	5	DN11035_c0_g1_i1; DN11498_c0_g1_i1; DN11498_c0_g2_i1; DN11498_c0_g3_i1; DN4875_c0_g1_i1	K00022; K07515; K07515; K07515; K07511
1. Metabolism	1.2 Energy metabolism	00720 Carbon fixation pathways in prokaryotes	5	4	DN1287_c0_g1_i1; DN8087_c0_g2_i1; DN8087_c0_g2_i2; DN8375_c0_g1_i1; DN8869_c0_g2_i2	K01681; K00626; K00626; K01958; K00626
1. Metabolism	1.3 Lipid metabolism	00072 Synthesis and degradation of ketone bodies	5	4	DN11242_c0_g2_i1; DN3398_c0_g1_i1; DN8087_c0_g2_i1; DN8087_c0_g2_i2; DN8869_c0_g2_i2	K01027; K01641; K00626; K00626; K00626
1. Metabolism	1.7 Glycan biosynthesis and metabolism	00514 Other types of O-glycan biosynthesis	5	5	DN1227_c0_g1_i1; DN12741_c0_g1_i1; DN4671_c0_g2_i1; DN6285_c0_g1_i1; DN9478_c0_g1_i2	K07966; K00710; K00710; K00710; K07966
1. Metabolism	1.0 Global and overview maps	01210 2-Oxocarboxylic acid metabolism	4	4	DN1287_c0_g1_i1; DN1626_c0_g1_i1; DN2738_c0_g1_i1; DN5844_c0_g1_i1	K01681; K00814; K14454; K14454
1. Metabolism	1.1 Carbohydrate metabolism	00053 Ascorbate and aldarate metabolism	4	2	DN10443_c0_g1_i1; DN10443_c0_g1_i2; DN10443_c1_g1_i2; DN10443_c1_g1_i3	K14085; K14085; K14085; K14085
1. Metabolism	1.11 Xenobiotics biodegradation and metabolism	00627 Aminobenzoate degradation	4	4	DN11498_c0_g1_i1; DN11498_c0_g2_i1; DN11498_c0_g3_i1; DN4875_c0_g1_i1	K07515; K07515; K07515; K07511
1. Metabolism	1.3 Lipid metabolism	00061 Fatty acid biosynthesis	4	3	DN10212_c0_g1_i1; DN10212_c0_g1_i2; DN321_c0_g1_i1; DN9816_c0_g1_i2	K01897; K01897; K11262; K11262
1. Metabolism	1.3 Lipid metabolism	00565 Ether lipid metabolism	4	4	DN15116_c0_g1_i1; DN3454_c0_g1_i1; DN6344_c0_g2_i1; DN9206_c0_g2_i1	K16860; K13510; K00993; K13644
1. Metabolism	1.5 Amino acid metabolism	00250 Alanine, aspartate and glutamate metabolism	4	4	DN11607_c0_g1_i2; DN1626_c0_g1_i1; DN2738_c0_g1_i1; DN5844_c0_g1_i1	K00261; K00814; K14454; K14454
1. Metabolism	1.6 Metabolism of other amino acids	00450 Selenocompound metabolism	4	4	DN11725_c0_g1_i1; DN11725_c0_g2_i1; DN4824_c0_g1_i1; DN4824_c0_g2_i1	K01008; K01008; K01758; K01758
1. Metabolism	1.6 Metabolism of other amino acids	00460 Cyanoamino acid metabolism	4	4	DN10053_c0_g1_i2; DN10239_c0_g1_i1; DN15102_c0_g1_i1; DN2347_c0_g2_i1	K00600; K18592; K18592; K18592
1. Metabolism	1.10 Biosynthesis of other secondary metabolites	00524 Neomycin, kanamycin and gentamicin biosynthesis	3	3	DN13333_c0_g1_i1; DN3469_c0_g1_i1; DN9710_c0_g1_i1	K00844; K00844; K00844
1. Metabolism	1.11 Xenobiotics biodegradation and metabolism	00362 Benzoate degradation	3	2	DN8087_c0_g2_i1; DN8087_c0_g2_i2; DN8869_c0_g2_i2	K00626; K00626; K00626
1. Metabolism	1.2 Energy metabolism	00920 Sulfur metabolism	3	1	DN9917_c0_g1_i1; DN9917_c0_g1_i2; DN9917_c0_g1_i3	K01082; K01082; K01082
1. Metabolism	1.6 Metabolism of other amino acids	00430 Taurine and hypotaurine metabolism	3	3	DN10239_c0_g1_i1; DN15102_c0_g1_i1; DN2347_c0_g2_i1	K18592; K18592; K18592
1. Metabolism	1.6 Metabolism of other amino acids	00440 Phosphonate and phosphinate metabolism	3	3	DN2981_c0_g1_i1; DN6344_c0_g2_i1; DN9206_c0_g2_i1	K00967; K00993; K13644
1. Metabolism	1.7 Glycan biosynthesis and metabolism	00511 Other glycan degradation	3	2	DN13927_c0_g1_i1; DN8056_c0_g2_i1; DN8056_c0_g2_i2	K12373; K14459; K14459
1. Metabolism	1.7 Glycan biosynthesis and metabolism	00512 Mucin type O-glycan biosynthesis	3	3	DN12741_c0_g1_i1; DN4671_c0_g2_i1; DN6285_c0_g1_i1	K00710; K00710; K00710
1. Metabolism	1.7 Glycan biosynthesis and metabolism	00533 Glycosaminoglycan biosynthesis - keratan sulfate	3	3	DN12245_c0_g2_i1; DN1227_c0_g1_i1; DN9478_c0_g1_i2	K07969; K07966; K07966
1. Metabolism	1.7 Glycan biosynthesis and metabolism	00601 Glycosphingolipid biosynthesis - lacto and neolacto series	3	3	DN12245_c0_g2_i1; DN1227_c0_g1_i1; DN9478_c0_g1_i2	K07969; K07966; K07966
1. Metabolism	1.9 Metabolism of terpenoids and polyketides	01051 Biosynthesis of ansamycins	3	2	DN10918_c0_g1_i1; DN10918_c0_g1_i2; DN10918_c0_g2_i1	K00615; K00615; K00615
1. Metabolism	1.10 Biosynthesis of other secondary metabolites	00254 Aflatoxin biosynthesis	2	2	DN321_c0_g1_i1; DN9816_c0_g1_i2	K11262; K11262
1. Metabolism	1.10 Biosynthesis of other secondary metabolites	00950 Isoquinoline alkaloid biosynthesis	2	2	DN2738_c0_g1_i1; DN5844_c0_g1_i1	K14454; K14454
1. Metabolism	1.10 Biosynthesis of other secondary metabolites	00960 Tropane, piperidine and pyridine alkaloid biosynthesis	2	2	DN2738_c0_g1_i1; DN5844_c0_g1_i1	K14454; K14454
1. Metabolism	1.2 Energy metabolism	00910 Nitrogen metabolism	2	2	DN11607_c0_g1_i2; DN419_c0_g1_i1	K00261; K01672
1. Metabolism	1.3 Lipid metabolism	00600 Sphingolipid metabolism	2	2	DN1252_c0_g1_i1; DN4379_c0_g1_i1	K01634; K12350
1. Metabolism	1.3 Lipid metabolism	01040 Biosynthesis of unsaturated fatty acids	2	2	DN13233_c0_g1_i1; DN988_c0_g1_i1	K10249; K10258
1. Metabolism	1.5 Amino acid metabolism	00290 Valine, leucine and isoleucine biosynthesis	2	2	DN7917_c0_g1_i1; DN7917_c0_g2_i1	K01754; K01754
1. Metabolism	1.5 Amino acid metabolism	00350 Tyrosine metabolism	2	2	DN2738_c0_g1_i1; DN5844_c0_g1_i1	K14454; K14454
1. Metabolism	1.5 Amino acid metabolism	00360 Phenylalanine metabolism	2	2	DN2738_c0_g1_i1; DN5844_c0_g1_i1	K14454; K14454
1. Metabolism	1.5 Amino acid metabolism	00400 Phenylalanine, tyrosine and tryptophan biosynthesis	2	2	DN2738_c0_g1_i1; DN5844_c0_g1_i1	K14454; K14454
1. Metabolism	1.7 Glycan biosynthesis and metabolism	00515 Mannose type O-glycan biosynthesis	2	2	DN1227_c0_g1_i1; DN9478_c0_g1_i2	K07966; K07966
1. Metabolism	1.7 Glycan biosynthesis and metabolism	00531 Glycosaminoglycan degradation	2	2	DN10559_c0_g1_i1; DN13927_c0_g1_i1	K01197; K12373
1. Metabolism	1.7 Glycan biosynthesis and metabolism	00563 Glycosylphosphatidylinositol (GPI)-anchor biosynthesis	2	2	DN2337_c0_g1_i1; DN4874_c0_g1_i1	K03857; K03857
1. Metabolism	1.8 Metabolism of cofactors and vitamins	00770 Pantothenate and CoA biosynthesis	2	2	DN1861_c0_g1_i1; DN5881_c0_g1_i1	K01598; K01922
1. Metabolism	1.8 Metabolism of cofactors and vitamins	00790 Folate biosynthesis	2	2	DN10708_c0_g1_i1; DN10708_c0_g2_i1	K00011; K00011
1. Metabolism	1.11 Xenobiotics biodegradation and metabolism	00980 Metabolism of xenobiotics by cytochrome P450	1	1	DN2427_c0_g2_i2	K04097
1. Metabolism	1.11 Xenobiotics biodegradation and metabolism	00982 Drug metabolism - cytochrome P450	1	1	DN2427_c0_g2_i2	K04097
1. Metabolism	1.6 Metabolism of other amino acids	00471 D-Glutamine and D-glutamate metabolism	1	1	DN11607_c0_g1_i2	K00261
1. Metabolism	1.7 Glycan biosynthesis and metabolism	00603 Glycosphingolipid biosynthesis - globo and isoglobo series	1	1	DN13927_c0_g1_i1	K12373
1. Metabolism	1.7 Glycan biosynthesis and metabolism	00604 Glycosphingolipid biosynthesis - ganglio series	1	1	DN13927_c0_g1_i1	K12373
1. Metabolism	1.8 Metabolism of cofactors and vitamins	00130 Ubiquinone and other terpenoid-quinone biosynthesis	1	1	DN11338_c0_g1_i1	K06127
1. Metabolism	1.8 Metabolism of cofactors and vitamins	00670 One carbon pool by folate	1	1	DN10053_c0_g1_i2	K00600
1. Metabolism	1.8 Metabolism of cofactors and vitamins	00740 Riboflavin metabolism	1	1	DN10999_c0_g2_i1	K14410
1. Metabolism	1.8 Metabolism of cofactors and vitamins	00760 Nicotinate and nicotinamide metabolism	1	1	DN15089_c0_g1_i1	K01081
1. Metabolism	1.8 Metabolism of cofactors and vitamins	00785 Lipoic acid metabolism	1	1	DN9538_c0_g1_i2	K03644
1. Metabolism	1.9 Metabolism of terpenoids and polyketides	00281 Geraniol degradation	1	1	DN11035_c0_g1_i1	K00022
2. Genetic Information Processing	2.1 Transcription	03040 Spliceosome	141	122	DN10_c0_g1_i1; DN10055_c0_g1_i1; DN10055_c0_g1_i2; DN1006_c0_g1_i1; DN10172_c0_g1_i1; DN10191_c0_g1_i1; DN10423_c0_g2_i4; DN10463_c0_g1_i2; DN10601_c0_g1_i3; DN10621_c0_g1_i1; DN10621_c0_g2_i1; DN10634_c0_g1_i1; DN10638_c0_g1_i1; DN10638_c0_g1_i2; DN10717_c0_g1_i2; DN1072_c0_g1_i1; DN10874_c0_g1_i1; DN10887_c0_g1_i3; DN10894_c0_g1_i1; DN1092_c0_g1_i1; DN11005_c0_g1_i1; DN11005_c0_g2_i1; DN11029_c…	K11088; K12850; K12850; K12824; K12816; K12841; K12815; K12840; K12875; K12862; K12862; K13025; K12857; K12857; K12860; K12890; K12829; K12822; K12867; K12848; K12741; K12741; K12896; K12896; K12896; K12858; K12858; K12824; K12830; K12841; K12841; K12890; K12733; K12856; K12856; K12856; K12811; K12811; K12870; K12856; K12856; K12855; K12855; K12893; K12893; K12817; K13025; K12897; K12897; K12837;…
2. Genetic Information Processing	2.2 Translation	03010 Ribosome	74	70	DN10098_c0_g1_i1; DN10310_c0_g1_i1; DN10403_c0_g1_i1; DN1047_c0_g1_i1; DN10607_c0_g1_i1; DN10660_c0_g1_i2; DN10835_c0_g1_i1; DN10914_c0_g1_i1; DN11190_c0_g1_i1; DN11247_c0_g1_i2; DN11247_c0_g1_i3; DN11374_c0_g1_i1; DN11495_c0_g1_i1; DN11508_c0_g1_i1; DN1180_c0_g1_i1; DN12079_c0_g1_i1; DN12093_c0_g1_i1; DN12110_c0_g1_i1; DN1241_c0_g1_i1; DN12513_c0_g1_i1; DN12680_c0_g1_i1; DN12829_c0_g1_i1; DN1316…	K02882; K02955; K02915; K02880; K02988; K02950; K02987; K02877; K02985; K02906; K02906; K02936; K02991; K02930; K02948; K02990; K02908; K02927; K02894; K02946; K02881; K02979; K02964; K02953; K02901; K02935; K02970; K02922; K02983; K02975; K02872; K02875; K02887; K02943; K02947; K02963; K02959; K02871; K02980; K02884; K02883; K02890; K02942; K02984; K02981; K02876; K02876; K02974; K02976; K02976;…
2. Genetic Information Processing	2.2 Translation	03013 RNA transport	72	60	DN1025_c0_g1_i1; DN10253_c0_g1_i1; DN10261_c0_g1_i2; DN10421_c0_g1_i1; DN10421_c0_g1_i2; DN10439_c0_g1_i1; DN10439_c0_g2_i2; DN10439_c0_g2_i3; DN10598_c0_g2_i1; DN10598_c0_g3_i1; DN10598_c0_g4_i1; DN10601_c0_g1_i3; DN10634_c0_g1_i1; DN10738_c0_g1_i2; DN10796_c0_g1_i1; DN10796_c0_g1_i2; DN11155_c0_g4_i1; DN11155_c0_g4_i2; DN1122_c0_g1_i1; DN11244_c0_g1_i1; DN11244_c0_g1_i2; DN11741_c0_g1_i3; DN117…	K14298; K14309; K03231; K10577; K10577; K03238; K03238; K03238; K05749; K05749; K05749; K12875; K13025; K13171; K14293; K14293; K13171; K13171; K14313; K03246; K03246; K03257; K13025; K14297; K13126; K14004; K03236; K03247; K03252; K14290; K03241; K14290; K13025; K03259; K14304; K12880; K14319; K03254; K12172; K13114; K03250; K12876; K03242; K03262; K03254; K03251; K02516; K02516; K12160; K03259;…
2. Genetic Information Processing	2.2 Translation	03015 mRNA surveillance pathway	48	39	DN10227_c0_g1_i2; DN10548_c0_g1_i1; DN10548_c0_g1_i2; DN10548_c0_g1_i3; DN10601_c0_g1_i3; DN10634_c0_g1_i1; DN10738_c0_g1_i2; DN11155_c0_g4_i1; DN11155_c0_g4_i2; DN11272_c0_g1_i1; DN11360_c0_g1_i1; DN11408_c0_g1_i1; DN11408_c0_g1_i3; DN11408_c0_g2_i1; DN11605_c0_g2_i1; DN11741_c0_g1_i4; DN11849_c0_g1_i1; DN1297_c0_g1_i1; DN1364_c0_g1_i1; DN1364_c0_g1_i2; DN13992_c0_g1_i1; DN14026_c0_g1_i1; DN1453…	K14399; K14376; K14376; K14376; K12875; K13025; K13171; K13171; K13171; K14407; K04354; K03267; K03267; K03267; K14411; K13025; K13126; K14405; K14411; K14411; K14411; K15542; K06100; K13025; K14401; K11584; K14401; K13114; K14406; K03265; K03265; K12876; K08873; K03456; K03456; K14408; K14408; K14403; K14404; K12882; K12881; K14324; K14324; K06269; K06269; K12883; K12883; K14402
2. Genetic Information Processing	2.3 Folding, sorting and degradation	04141 Protein processing in endoplasmic reticulum	46	42	DN10019_c0_g1_i1; DN10331_c0_g1_i1; DN10454_c0_g2_i1; DN10544_c1_g1_i1; DN10942_c0_g2_i1; DN11115_c0_g2_i1; DN11390_c0_g1_i1; DN11609_c0_g1_i1; DN11609_c0_g1_i2; DN1187_c0_g1_i1; DN12149_c0_g1_i1; DN12208_c0_g1_i1; DN12717_c0_g1_i1; DN13455_c0_g1_i1; DN14398_c0_g1_i1; DN1493_c0_g1_i1; DN157_c0_g1_i1; DN1904_c0_g1_i1; DN2048_c0_g2_i1; DN2179_c0_g1_i1; DN2218_c0_g1_i1; DN2388_c0_g1_i1; DN2469_c0_g1…	K14016; K10601; K08056; K09486; K09582; K09490; K08057; K10839; K10839; K14004; K11519; K13250; K14006; K09517; K08288; K03868; K09486; K09580; K14006; K12670; K03094; K09481; K09580; K08056; K04555; K10666; K14026; K14026; K08860; K14007; K12666; K13251; K09027; K09027; K10575; K09485; K11718; K11718; K11718; K14018; K10597; K14007; K14026; K14026; K09540; K10976
2. Genetic Information Processing	2.3 Folding, sorting and degradation	04120 Ubiquitin mediated proteolysis	37	34	DN10331_c0_g1_i1; DN10386_c0_g1_i3; DN10421_c0_g1_i1; DN10421_c0_g1_i2; DN10588_c0_g1_i1; DN11376_c0_g1_i2; DN11486_c0_g1_i1; DN11645_c0_g1_i1; DN11645_c0_g1_i3; DN11645_c0_g1_i4; DN12810_c0_g1_i1; DN13185_c0_g2_i1; DN13769_c0_g1_i1; DN14543_c0_g1_i1; DN14606_c0_g1_i1; DN1493_c0_g1_i1; DN2218_c0_g1_i1; DN343_c0_g2_i1; DN3937_c0_g1_i1; DN5318_c0_g1_i1; DN5486_c0_g1_i1; DN5628_c0_g1_i1; DN5756_c0_g…	K10601; K03364; K10577; K10577; K10590; K10590; K10686; K10573; K10573; K10573; K10615; K03362; K10580; K10615; K10598; K03868; K03094; K04649; K04555; K03364; K10593; K20217; K10615; K10599; K10599; K10599; K10575; K03178; K10605; K10260; K10597; K03178; K03178; K10260; K10592; K10592; K03351
2. Genetic Information Processing	2.2 Translation	00970 Aminoacyl-tRNA biosynthesis	29	26	DN10677_c0_g1_i1; DN10677_c0_g1_i2; DN10677_c0_g1_i3; DN10677_c0_g2_i1; DN10716_c0_g1_i1; DN10778_c0_g1_i1; DN10778_c0_g2_i1; DN11103_c0_g1_i2; DN11258_c0_g1_i2; DN11695_c0_g2_i1; DN11695_c0_g2_i2; DN12665_c0_g1_i1; DN2784_c0_g1_i1; DN2889_c0_g1_i1; DN2889_c1_g1_i2; DN3041_c0_g1_i1; DN3523_c0_g1_i1; DN4255_c0_g1_i1; DN4501_c0_g2_i1; DN4652_c0_g1_i1; DN4693_c0_g1_i1; DN4720_c0_g1_i1; DN5308_c0_g1_…	K01880; K01880; K01880; K01880; K22503; K01870; K01870; K01893; K14163; K01873; K01873; K01890; K04567; K01889; K01889; K01872; K01889; K01880; K01886; K01870; K01892; K01866; K01868; K01887; K01887; K01875; K01875; K02433; K01866
2. Genetic Information Processing	2.3 Folding, sorting and degradation	03050 Proteasome	29	23	DN10393_c0_g1_i1; DN10618_c0_g1_i1; DN10618_c0_g1_i2; DN11370_c0_g1_i1; DN11456_c0_g1_i1; DN11456_c0_g1_i2; DN11456_c0_g1_i4; DN11488_c0_g1_i1; DN12727_c0_g1_i1; DN13208_c0_g1_i1; DN14115_c0_g1_i1; DN178_c0_g1_i1; DN2473_c0_g1_i1; DN3423_c0_g1_i1; DN3423_c0_g1_i2; DN4248_c0_g1_i1; DN4381_c0_g2_i1; DN5312_c0_g1_i1; DN5710_c0_g1_i1; DN601_c0_g1_i1; DN7329_c0_g1_i1; DN7761_c0_g1_i2; DN7940_c0_g1_i1;…	K02729; K03064; K03064; K03028; K02725; K02725; K02725; K03066; K03033; K03035; K02738; K03037; K02726; K03032; K03032; K02737; K03038; K03036; K06691; K03039; K03035; K03032; K03029; K03029; K03061; K02736; K02736; K02732; K02732
2. Genetic Information Processing	2.2 Translation	03008 Ribosome biogenesis in eukaryotes	26	25	DN1062_c0_g1_i1; DN11669_c0_g2_i1; DN12135_c0_g1_i1; DN13397_c0_g1_i1; DN13448_c0_g1_i1; DN14616_c0_g1_i1; DN15141_c0_g1_i1; DN15248_c0_g1_i1; DN2398_c0_g1_i1; DN264_c0_g1_i1; DN2640_c0_g1_i1; DN4456_c0_g1_i2; DN4881_c0_g1_i2; DN4897_c0_g1_i1; DN5085_c0_g2_i1; DN6001_c0_g1_i1; DN6087_c0_g1_i1; DN7321_c0_g2_i1; DN7647_c0_g1_i1; DN7913_c0_g1_i1; DN8142_c0_g1_i1; DN8142_c0_g1_i2; DN8298_c0_g1_i1; DN…	K14563; K03097; K14550; K14290; K14574; K12619; K14537; K14290; K14564; K14569; K11883; K14549; K11131; K14538; K11128; K14521; K11883; K14572; K06943; K14561; K14568; K14568; K03115; K14290; K14555; K14559
2. Genetic Information Processing	2.3 Folding, sorting and degradation	03018 RNA degradation	21	18	DN10690_c0_g2_i2; DN10690_c0_g2_i3; DN10986_c0_g1_i1; DN10986_c0_g1_i2; DN11115_c0_g1_i2; DN11158_c0_g1_i1; DN11426_c0_g1_i1; DN11849_c0_g1_i1; DN13469_c0_g1_i1; DN13908_c0_g1_i1; DN14440_c0_g1_i1; DN14535_c0_g1_i1; DN14616_c0_g1_i1; DN520_c0_g1_i1; DN520_c0_g1_i2; DN5716_c0_g2_i1; DN7137_c0_g1_i1; DN8132_c0_g1_i1; DN8230_c0_g1_i1; DN8338_c0_g1_i1; DN9131_c0_g1_i1	K00850; K00850; K14443; K14443; K04043; K12598; K04077; K13126; K12604; K12580; K12605; K12591; K12619; K12625; K12625; K12602; K03514; K12606; K12624; K01689; K12581
2. Genetic Information Processing	2.4 Replication and repair	03030 DNA replication	17	17	DN10135_c0_g2_i1; DN12002_c0_g1_i1; DN14226_c0_g1_i1; DN2056_c0_g1_i1; DN2363_c0_g1_i1; DN3072_c0_g1_i1; DN4250_c0_g1_i1; DN4510_c0_g1_i1; DN6483_c0_g1_i1; DN6970_c0_g2_i1; DN7716_c0_g2_i2; DN8229_c0_g1_i1; DN8229_c0_g2_i1; DN8287_c0_g1_i1; DN8376_c0_g1_i1; DN8831_c0_g1_i1; DN9345_c0_g1_i1	K10754; K02542; K02324; K10756; K10754; K04799; K02685; K02324; K02540; K02324; K02540; K02209; K02209; K02324; K03469; K04799; K10747
2. Genetic Information Processing	2.4 Replication and repair	03420 Nucleotide excision repair	17	14	DN10135_c0_g2_i1; DN11609_c0_g1_i1; DN11609_c0_g1_i2; DN14226_c0_g1_i1; DN1493_c0_g1_i1; DN2056_c0_g1_i1; DN2363_c0_g1_i1; DN4510_c0_g1_i1; DN4832_c0_g2_i1; DN4832_c0_g2_i2; DN4832_c1_g1_i1; DN6970_c0_g2_i1; DN8287_c0_g1_i1; DN8818_c0_g1_i1; DN8818_c0_g1_i2; DN8834_c0_g1_i2; DN9345_c0_g1_i1	K10754; K10839; K10839; K02324; K03868; K10756; K10754; K02324; K10843; K10843; K10843; K02324; K02324; K10844; K10844; K02202; K10747
2. Genetic Information Processing	2.1 Transcription	03022 Basal transcription factors	11	9	DN10087_c0_g1_i1; DN4216_c0_g1_i1; DN4832_c0_g2_i1; DN4832_c0_g2_i2; DN4832_c1_g1_i1; DN4922_c0_g2_i1; DN7550_c0_g1_i1; DN7550_c0_g2_i1; DN8818_c0_g1_i1; DN8818_c0_g1_i2; DN8834_c0_g1_i2	K03124; K03120; K10843; K10843; K10843; K03138; K03125; K03125; K10844; K10844; K02202
2. Genetic Information Processing	2.4 Replication and repair	03410 Base excision repair	10	9	DN14226_c0_g1_i1; DN3072_c0_g1_i1; DN4510_c0_g1_i1; DN6970_c0_g2_i1; DN8129_c0_g1_i1; DN8287_c0_g1_i1; DN8831_c0_g1_i1; DN9345_c0_g1_i1; DN9539_c0_g1_i2; DN9539_c0_g1_i3	K02324; K04799; K02324; K02324; K10802; K02324; K04799; K10747; K10771; K10771
2. Genetic Information Processing	2.1 Transcription	03020 RNA polymerase	9	9	DN10365_c1_g2_i1; DN12113_c0_g1_i1; DN12223_c0_g1_i1; DN14041_c0_g1_i1; DN14411_c0_g1_i1; DN4809_c0_g1_i1; DN6024_c0_g1_i1; DN6467_c1_g2_i1; DN8943_c0_g1_i1	K03006; K14721; K03008; K03000; K03016; K03013; K02999; K03018; K03010
2. Genetic Information Processing	2.3 Folding, sorting and degradation	03060 Protein export	8	8	DN11115_c0_g2_i1; DN13529_c0_g1_i1; DN171_c0_g1_i1; DN2388_c0_g1_i1; DN3098_c0_g1_i1; DN4458_c0_g1_i1; DN8590_c0_g1_i1; DN9604_c0_g1_i1	K09490; K13280; K13431; K09481; K12948; K12947; K09540; K13431
2. Genetic Information Processing	2.4 Replication and repair	03440 Homologous recombination	6	6	DN12581_c0_g1_i1; DN13980_c0_g1_i1; DN14045_c0_g1_i1; DN1532_c0_g1_i1; DN6841_c0_g1_i1; DN7422_c0_g1_i1	K04728; K10875; K04728; K10875; K10605; K10866
2. Genetic Information Processing	2.3 Folding, sorting and degradation	04130 SNARE interactions in vesicular transport	5	4	DN5761_c0_g1_i1; DN5761_c0_g1_i2; DN5761_c0_g2_i1; DN6208_c0_g1_i1; DN9635_c0_g1_i2	K08517; K08517; K08517; K08501; K08493
2. Genetic Information Processing	2.4 Replication and repair	03430 Mismatch repair	4	4	DN10135_c0_g2_i1; DN2056_c0_g1_i1; DN2363_c0_g1_i1; DN9345_c0_g1_i1	K10754; K10756; K10754; K10747
2. Genetic Information Processing	2.4 Replication and repair	03450 Non-homologous end-joining	3	3	DN3072_c0_g1_i1; DN7422_c0_g1_i1; DN8831_c0_g1_i1	K04799; K10866; K04799
2. Genetic Information Processing	2.4 Replication and repair	03460 Fanconi anemia pathway	2	2	DN2563_c0_g1_i1; DN6841_c0_g1_i1	K06640; K10605
2. Genetic Information Processing	2.3 Folding, sorting and degradation	04122 Sulfur relay system	1	1	DN8643_c0_g1_i2	K14168
3. Environmental Information Processing	3.2 Signal transduction	04015 Rap1 signaling pathway	45	40	DN10165_c0_g1_i1; DN10165_c0_g2_i1; DN10268_c0_g1_i1; DN10268_c0_g2_i1; DN10425_c0_g1_i1; DN10495_c0_g1_i1; DN10805_c0_g1_i1; DN10805_c0_g1_i2; DN11069_c0_g1_i1; DN11153_c0_g1_i1; DN11153_c0_g3_i1; DN11362_c1_g1_i1; DN11362_c1_g1_i2; DN11362_c1_g2_i1; DN11476_c1_g2_i1; DN11476_c1_g3_i2; DN11476_c1_g5_i1; DN11485_c0_g1_i1; DN11485_c0_g1_i2; DN11525_c0_g1_i2; DN11608_c0_g2_i1; DN11608_c0_g6_i1; DN1…	K08018; K08018; K04368; K04368; K04392; K07834; K04353; K04353; K02677; K00922; K00922; K05719; K05719; K05719; K05858; K05858; K05858; K04456; K04456; K04393; K06271; K06271; K06271; K06271; K05719; K04371; K04630; K04371; K04630; K02183; K04365; K04365; K07827; K02105; K04630; K17701; K04365; K06274; K08018; K04353; K17702; K02649; K05730; K05730; K05730
3. Environmental Information Processing	3.2 Signal transduction	04151 PI3K-Akt signaling pathway	43	38	DN10183_c1_g2_i1; DN10268_c0_g1_i1; DN10268_c0_g2_i1; DN10425_c0_g1_i1; DN10642_c0_g1_i1; DN10642_c0_g1_i3; DN11069_c0_g1_i1; DN11153_c0_g1_i1; DN11153_c0_g3_i1; DN11202_c0_g1_i1; DN11360_c0_g1_i1; DN11362_c1_g1_i1; DN11362_c1_g1_i2; DN11362_c1_g2_i1; DN11485_c0_g1_i1; DN11485_c0_g1_i2; DN11495_c0_g1_i1; DN11502_c0_g1_i2; DN11654_c0_g1_i1; DN11681_c0_g2_i1; DN11681_c0_g3_i1; DN11712_c0_g1_i1; DN1…	K07203; K04368; K04368; K04392; K06483; K06483; K02677; K00922; K00922; K04377; K04354; K05719; K05719; K05719; K04456; K04456; K02991; K06071; K16197; K06252; K06252; K05719; K06252; K04371; K06626; K04371; K06276; K03259; K11584; K04539; K07827; K01110; K01110; K04364; K03456; K03456; K04688; K03259; K07198; K10605; K01596; K05725; K02649
3. Environmental Information Processing	3.2 Signal transduction	04150 mTOR signaling pathway	40	33	DN10183_c1_g2_i1; DN10268_c0_g1_i1; DN10268_c0_g2_i1; DN10292_c0_g1_i3; DN11069_c0_g1_i1; DN11153_c0_g1_i1; DN11153_c0_g3_i1; DN11485_c0_g1_i1; DN11485_c0_g1_i2; DN11495_c0_g1_i1; DN1187_c0_g1_i1; DN12102_c0_g1_i1; DN12197_c0_g1_i1; DN15003_c0_g1_i1; DN15065_c0_g1_i1; DN15223_c0_g1_i1; DN1565_c0_g1_i1; DN1570_c0_g1_i1; DN2125_c0_g1_i1; DN2489_c1_g1_i1; DN3590_c0_g1_i1; DN4336_c0_g1_i1; DN4336_c0_…	K07203; K04368; K04368; K16186; K02677; K00922; K00922; K04456; K04456; K02991; K14004; K02151; K04371; K04371; K02150; K06276; K03259; K02152; K04365; K04365; K07827; K01110; K01110; K02145; K02145; K04364; K04688; K03259; K02144; K02144; K02144; K02144; K07198; K04365; K02148; K14299; K14299; K14299; K08269; K02649
3. Environmental Information Processing	3.2 Signal transduction	04010 MAPK signaling pathway	34	30	DN10165_c0_g1_i1; DN10165_c0_g2_i1; DN10203_c0_g1_i2; DN10268_c0_g1_i1; DN10268_c0_g2_i1; DN10397_c0_g1_i1; DN10397_c0_g1_i2; DN10425_c0_g1_i1; DN10593_c0_g1_i1; DN10805_c0_g1_i1; DN10805_c0_g1_i2; DN11069_c0_g1_i1; DN11202_c0_g1_i1; DN11481_c0_g1_i3; DN11481_c0_g1_i4; DN11485_c0_g1_i1; DN11485_c0_g1_i2; DN11525_c0_g1_i2; DN11600_c1_g1_i1; DN12197_c0_g1_i1; DN15003_c0_g1_i1; DN2125_c0_g1_i1; DN24…	K08018; K08018; K04412; K04368; K04368; K04458; K04458; K04392; K04346; K04353; K04353; K02677; K04377; K04409; K04409; K04456; K04456; K04393; K04429; K04371; K04371; K04365; K04365; K06268; K07827; K04429; K04364; K04437; K04461; K04365; K08018; K04353; K04429; K04460
3. Environmental Information Processing	3.2 Signal transduction	04024 cAMP signaling pathway	34	28	DN10268_c0_g1_i1; DN10268_c0_g2_i1; DN10425_c0_g1_i1; DN10805_c0_g1_i1; DN10805_c0_g1_i2; DN11153_c0_g1_i1; DN11153_c0_g3_i1; DN11481_c0_g1_i3; DN11481_c0_g1_i4; DN11485_c0_g1_i1; DN11485_c0_g1_i2; DN11637_c0_g1_i1; DN11637_c1_g1_i1; DN12197_c0_g1_i1; DN14280_c0_g1_i1; DN15003_c0_g1_i1; DN1501_c0_g1_i1; DN15473_c0_g1_i1; DN188_c0_g1_i1; DN2125_c0_g1_i1; DN2489_c1_g1_i1; DN4722_c0_g2_i1; DN7739_c0…	K04368; K04368; K04392; K04353; K04353; K00922; K00922; K04409; K04409; K04456; K04456; K05850; K05850; K04371; K04630; K04371; K04955; K04630; K02183; K04365; K04365; K04630; K04365; K06269; K06269; K04514; K12323; K12323; K04498; K04353; K02649; K05730; K05730; K05730
3. Environmental Information Processing	3.2 Signal transduction	04070 Phosphatidylinositol signaling system	34	31	DN10550_c0_g1_i1; DN10550_c0_g2_i1; DN10680_c0_g1_i1; DN10680_c0_g1_i2; DN10680_c0_g3_i1; DN10680_c0_g3_i2; DN10807_c0_g2_i1; DN11069_c0_g1_i1; DN11153_c0_g1_i1; DN11153_c0_g3_i1; DN11476_c1_g2_i1; DN11476_c1_g3_i2; DN11476_c1_g5_i1; DN121_c0_g2_i1; DN13180_c0_g1_i1; DN13270_c0_g1_i1; DN188_c0_g1_i1; DN237_c0_g1_i1; DN3429_c0_g1_i1; DN347_c1_g1_i1; DN3514_c0_g1_i1; DN4269_c0_g1_i1; DN4336_c0_g1_i…	K18083; K18083; K13711; K13711; K13711; K13711; K00889; K02677; K00922; K00922; K05858; K05858; K05858; K00888; K00888; K00921; K02183; K13024; K21797; K00920; K13024; K00888; K01110; K01110; K18082; K19801; K07756; K00914; K04958; K00913; K00913; K00921; K20279; K02649
3. Environmental Information Processing	3.2 Signal transduction	04068 FoxO signaling pathway	33	30	DN10268_c0_g1_i1; DN10268_c0_g2_i1; DN11153_c0_g1_i1; DN11153_c0_g3_i1; DN11485_c0_g1_i1; DN11485_c0_g1_i2; DN11540_c0_g1_i2; DN11540_c0_g1_i3; DN12143_c0_g1_i1; DN12197_c0_g1_i1; DN12581_c0_g1_i1; DN13197_c0_g1_i1; DN14045_c0_g1_i1; DN15003_c0_g1_i1; DN15223_c0_g1_i1; DN15368_c0_g1_i1; DN2125_c0_g1_i1; DN2489_c1_g1_i1; DN346_c0_g1_i1; DN3590_c0_g1_i1; DN4336_c0_g1_i1; DN4336_c0_g1_i2; DN4539_c0_…	K04368; K04368; K00922; K00922; K04456; K04456; K11838; K11838; K06631; K04371; K04728; K07199; K04728; K04371; K06276; K04501; K04365; K04365; K11434; K07827; K01110; K01110; K04564; K04364; K07198; K01596; K08341; K04365; K04498; K08861; K02649; K11838; K11838
3. Environmental Information Processing	3.2 Signal transduction	04071 Sphingolipid signaling pathway	33	30	DN10268_c0_g1_i1; DN10268_c0_g2_i1; DN10425_c0_g1_i1; DN10593_c0_g1_i1; DN11069_c0_g1_i1; DN11153_c0_g1_i1; DN11153_c0_g3_i1; DN11360_c0_g1_i1; DN11476_c1_g2_i1; DN11476_c1_g3_i2; DN11476_c1_g5_i1; DN11485_c0_g1_i1; DN11485_c0_g1_i2; DN11706_c0_g1_i3; DN11706_c0_g2_i1; DN12197_c0_g1_i1; DN1252_c0_g1_i1; DN12992_c0_g1_i1; DN14280_c0_g1_i1; DN15003_c0_g1_i1; DN15223_c0_g1_i1; DN15473_c0_g1_i1; DN27…	K04368; K04368; K04392; K04346; K02677; K00922; K00922; K04354; K05858; K05858; K05858; K04456; K04456; K01379; K01379; K04371; K01634; K01379; K04630; K04371; K06276; K04630; K11584; K07827; K01110; K01110; K12350; K04630; K03456; K03456; K04514; K18050; K02649
3. Environmental Information Processing	3.2 Signal transduction	04152 AMPK signaling pathway	33	26	DN10116_c1_g2_i1; DN10183_c1_g2_i1; DN10648_c0_g2_i1; DN10648_c0_g2_i2; DN10690_c0_g2_i2; DN10690_c0_g2_i3; DN11153_c0_g1_i1; DN11153_c0_g3_i1; DN11360_c0_g1_i1; DN11485_c0_g1_i1; DN11485_c0_g1_i2; DN12858_c0_g1_i1; DN13197_c0_g1_i1; DN14979_c0_g1_i1; DN15223_c0_g1_i1; DN2093_c0_g1_i1; DN2701_c0_g1_i1; DN321_c0_g1_i1; DN4605_c0_g1_i1; DN4753_c0_g1_i1; DN5104_c0_g1_i1; DN5104_c0_g1_i2; DN5199_c0_g…	K03841; K07203; K08765; K08765; K00850; K00850; K00922; K00922; K04354; K04456; K04456; K19028; K07199; K07877; K06276; K03841; K11584; K11262; K07297; K07903; K03456; K03456; K04688; K00021; K07877; K07877; K07877; K07198; K01596; K02649; K11262; K06627; K06627
3. Environmental Information Processing	3.2 Signal transduction	04014 Ras signaling pathway	31	25	DN10199_c0_g1_i1; DN10199_c0_g1_i2; DN10268_c0_g1_i1; DN10268_c0_g2_i1; DN10385_c0_g1_i1; DN10425_c0_g1_i1; DN10495_c0_g1_i1; DN10805_c0_g1_i1; DN10805_c0_g1_i2; DN11069_c0_g1_i1; DN11153_c0_g1_i1; DN11153_c0_g3_i1; DN11481_c0_g1_i3; DN11481_c0_g1_i4; DN11485_c0_g1_i1; DN11485_c0_g1_i2; DN11525_c0_g1_i2; DN1153_c0_g1_i1; DN12197_c0_g1_i1; DN15003_c0_g1_i1; DN188_c0_g1_i1; DN2930_c0_g1_i1; DN3590_…	K10632; K10632; K04368; K04368; K06279; K04392; K07834; K04353; K04353; K02677; K00922; K00922; K04409; K04409; K04456; K04456; K04393; K06619; K04371; K04371; K02183; K04539; K07827; K17635; K04364; K17635; K04353; K18529; K18529; K18529; K02649
3. Environmental Information Processing	3.2 Signal transduction	04371 Apelin signaling pathway	30	29	DN10183_c1_g2_i1; DN10268_c0_g1_i1; DN10268_c0_g2_i1; DN11476_c1_g2_i1; DN11476_c1_g3_i2; DN11476_c1_g5_i1; DN11485_c0_g1_i1; DN11485_c0_g1_i2; DN11494_c0_g1_i1; DN11495_c0_g1_i1; DN12197_c0_g1_i1; DN12375_c0_g1_i1; DN13197_c0_g1_i1; DN14280_c0_g1_i1; DN15003_c0_g1_i1; DN15368_c0_g1_i1; DN15473_c0_g1_i1; DN188_c0_g1_i1; DN2930_c0_g1_i1; DN3590_c0_g1_i1; DN4722_c0_g2_i1; DN5199_c0_g1_i2; DN5983_c0…	K07203; K04368; K04368; K05858; K05858; K05858; K04456; K04456; K11831; K02991; K04371; K11831; K07199; K04630; K04371; K04501; K04630; K02183; K04539; K07827; K04630; K04688; K00907; K07198; K00914; K04958; K08341; K04500; K00907; K18050
3. Environmental Information Processing	3.2 Signal transduction	04022 cGMP-PKG signaling pathway	29	27	DN10268_c0_g1_i1; DN10268_c0_g2_i1; DN10593_c0_g1_i1; DN11476_c1_g2_i1; DN11476_c1_g3_i2; DN11476_c1_g5_i1; DN11485_c0_g1_i1; DN11485_c0_g1_i2; DN11637_c0_g1_i1; DN11637_c1_g1_i1; DN11713_c0_g1_i1; DN11794_c0_g1_i1; DN12197_c0_g1_i1; DN14280_c0_g1_i1; DN15003_c0_g1_i1; DN15473_c0_g1_i1; DN188_c0_g1_i1; DN3121_c0_g1_i1; DN4722_c0_g2_i1; DN5983_c0_g1_i1; DN6939_c0_g1_i1; DN7999_c0_g1_i1; DN8099_c0_…	K04368; K04368; K04346; K05858; K05858; K05858; K04456; K04456; K05850; K05850; K07376; K15040; K04371; K04630; K04371; K04630; K02183; K06268; K04630; K00907; K04958; K06274; K06269; K06269; K04514; K12323; K12323; K00907; K18050
3. Environmental Information Processing	3.2 Signal transduction	04013 MAPK signaling pathway - fly	27	22	DN10268_c0_g1_i1; DN10268_c0_g2_i1; DN10385_c0_g1_i1; DN10425_c0_g1_i1; DN11600_c0_g1_i2; DN11600_c0_g1_i3; DN11600_c0_g2_i1; DN11600_c0_g2_i2; DN11654_c0_g1_i1; DN11659_c0_g1_i2; DN11659_c0_g1_i3; DN12197_c0_g1_i1; DN1258_c0_g1_i1; DN13397_c0_g1_i1; DN15003_c0_g1_i1; DN15248_c0_g1_i1; DN2125_c0_g1_i1; DN2489_c1_g1_i1; DN3590_c0_g1_i1; DN4539_c0_g1_i1; DN4784_c0_g1_i1; DN7447_c0_g2_i1; DN7739_c0_…	K04368; K04368; K06279; K04392; K08840; K08840; K08840; K08840; K16197; K04497; K04497; K04371; K10176; K14290; K04371; K14290; K04365; K04365; K07827; K04564; K04364; K04461; K04365; K14290; K18529; K18529; K18529
3. Environmental Information Processing	3.2 Signal transduction	04066 HIF-1 signaling pathway	26	24	DN10183_c1_g2_i1; DN10268_c0_g1_i1; DN10268_c0_g2_i1; DN10591_c0_g1_i1; DN10690_c0_g2_i2; DN10690_c0_g2_i3; DN11069_c0_g1_i1; DN11153_c0_g1_i1; DN11153_c0_g3_i1; DN11485_c0_g1_i1; DN11485_c0_g1_i2; DN11495_c0_g1_i1; DN12197_c0_g1_i1; DN13333_c0_g1_i1; DN13881_c0_g1_i1; DN1493_c0_g1_i1; DN15003_c0_g1_i1; DN1565_c0_g1_i1; DN3469_c0_g1_i1; DN5199_c0_g1_i2; DN6130_c0_g1_i1; DN8338_c0_g1_i1; DN8878_c0…	K07203; K04368; K04368; K07299; K00850; K00850; K02677; K00922; K00922; K04456; K04456; K02991; K04371; K00844; K00927; K03868; K04371; K03259; K00844; K04688; K03259; K01689; K04498; K00161; K02649; K00844
3. Environmental Information Processing	3.2 Signal transduction	04012 ErbB signaling pathway	24	22	DN10183_c1_g2_i1; DN10268_c0_g1_i1; DN10268_c0_g2_i1; DN10385_c0_g1_i1; DN11069_c0_g1_i1; DN11153_c0_g1_i1; DN11153_c0_g3_i1; DN11202_c0_g1_i1; DN11481_c0_g1_i3; DN11481_c0_g1_i4; DN11485_c0_g1_i1; DN11485_c0_g1_i2; DN1153_c0_g1_i1; DN12197_c0_g1_i1; DN15003_c0_g1_i1; DN15083_c0_g1_i1; DN2125_c0_g1_i1; DN2489_c1_g1_i1; DN3590_c0_g1_i1; DN4784_c0_g1_i1; DN5199_c0_g1_i2; DN7739_c0_g2_i2; DN8319_c0_…	K07203; K04368; K04368; K06279; K02677; K00922; K00922; K04377; K04409; K04409; K04456; K04456; K06619; K04371; K04371; K19862; K04365; K04365; K07827; K04364; K04688; K04365; K05725; K02649
3. Environmental Information Processing	3.2 Signal transduction	04310 Wnt signaling pathway	22	21	DN10080_c0_g1_i1; DN10080_c0_g2_i1; DN10425_c0_g1_i1; DN11069_c0_g1_i1; DN11202_c0_g1_i1; DN11476_c1_g2_i1; DN11476_c1_g3_i2; DN11476_c1_g5_i1; DN11659_c0_g1_i2; DN11659_c0_g1_i3; DN11669_c0_g2_i1; DN11760_c0_g2_i1; DN13185_c0_g2_i1; DN13895_c0_g1_i1; DN1493_c0_g1_i1; DN15368_c0_g1_i1; DN2218_c0_g1_i1; DN3121_c0_g1_i1; DN4119_c0_g1_i1; DN6920_c1_g1_i1; DN8298_c0_g1_i1; DN8878_c0_g1_i1	K04505; K04505; K04392; K02677; K04377; K05858; K05858; K05858; K04497; K04497; K03097; K04499; K03362; K01691; K03868; K04501; K03094; K06268; K02105; K04512; K03115; K04498
3. Environmental Information Processing	3.2 Signal transduction	04072 Phospholipase D signaling pathway	21	20	DN10183_c1_g2_i1; DN10268_c0_g1_i1; DN10268_c0_g2_i1; DN10385_c0_g1_i1; DN10495_c0_g1_i1; DN10593_c0_g1_i1; DN10807_c0_g2_i1; DN11069_c0_g1_i1; DN11153_c0_g1_i1; DN11153_c0_g3_i1; DN11476_c1_g2_i1; DN11476_c1_g3_i2; DN11476_c1_g5_i1; DN11485_c0_g1_i1; DN11485_c0_g1_i2; DN12197_c0_g1_i1; DN15003_c0_g1_i1; DN3590_c0_g1_i1; DN4784_c0_g1_i1; DN9552_c0_g2_i1; DN957_c0_g1_i1	K07203; K04368; K04368; K06279; K07834; K04346; K00889; K02677; K00922; K00922; K05858; K05858; K05858; K04456; K04456; K04371; K04371; K07827; K04364; K02649; K07937
3. Environmental Information Processing	3.2 Signal transduction	04370 VEGF signaling pathway	17	15	DN10268_c0_g1_i1; DN10268_c0_g2_i1; DN10425_c0_g1_i1; DN11069_c0_g1_i1; DN11153_c0_g1_i1; DN11153_c0_g3_i1; DN11485_c0_g1_i1; DN11485_c0_g1_i2; DN11525_c0_g1_i2; DN12197_c0_g1_i1; DN15003_c0_g1_i1; DN3121_c0_g1_i1; DN3590_c0_g1_i1; DN8319_c0_g1_i1; DN9552_c0_g2_i1; DN9580_c0_g1_i1; DN9580_c0_g1_i2	K04368; K04368; K04392; K02677; K00922; K00922; K04456; K04456; K04393; K04371; K04371; K06268; K07827; K05725; K02649; K05760; K05760
3. Environmental Information Processing	3.2 Signal transduction	04390 Hippo signaling pathway	17	15	DN10203_c0_g1_i2; DN10888_c0_g2_i2; DN11202_c0_g1_i1; DN11360_c0_g1_i1; DN11654_c0_g1_i1; DN13185_c0_g2_i1; DN15368_c0_g1_i1; DN4119_c0_g1_i1; DN4121_c0_g1_i1; DN5104_c0_g1_i1; DN5104_c0_g1_i2; DN7546_c0_g3_i1; DN7697_c0_g1_i1; DN7753_c0_g1_i1; DN7753_c0_g2_i1; DN8099_c0_g1_i1; DN8099_c0_g1_i2	K04412; K16175; K04377; K04354; K16197; K03362; K04501; K02105; K05706; K03456; K03456; K04676; K04500; K16175; K16175; K06269; K06269
3. Environmental Information Processing	3.2 Signal transduction	04011 MAPK signaling pathway - yeast	15	13	DN10807_c0_g2_i1; DN11069_c0_g1_i1; DN11481_c0_g1_i3; DN11481_c0_g1_i4; DN11525_c0_g1_i2; DN121_c0_g2_i1; DN12197_c0_g1_i1; DN13180_c0_g1_i1; DN15003_c0_g1_i1; DN15223_c0_g1_i1; DN4269_c0_g1_i1; DN5954_c0_g1_i1; DN5954_c0_g2_i1; DN9494_c0_g1_i1; DN9494_c0_g1_i3	K00889; K02677; K04409; K04409; K04393; K00888; K04371; K00888; K04371; K06276; K00888; K02516; K02516; K15174; K15174
3. Environmental Information Processing	3.2 Signal transduction	04020 Calcium signaling pathway	14	14	DN11069_c0_g1_i1; DN11476_c1_g2_i1; DN11476_c1_g3_i2; DN11476_c1_g5_i1; DN11637_c0_g1_i1; DN11637_c1_g1_i1; DN11794_c0_g1_i1; DN188_c0_g1_i1; DN3121_c0_g1_i1; DN5983_c0_g1_i1; DN6939_c0_g1_i1; DN8841_c0_g1_i1; DN8866_c0_g1_i1; DN8866_c0_g2_i1	K02677; K05858; K05858; K05858; K05850; K05850; K15040; K02183; K06268; K00907; K04958; K00907; K07190; K07190
3. Environmental Information Processing	3.2 Signal transduction	04350 TGF-beta signaling pathway	14	13	DN11202_c0_g1_i1; DN12197_c0_g1_i1; DN1493_c0_g1_i1; DN15003_c0_g1_i1; DN15368_c0_g1_i1; DN1959_c0_g1_i1; DN2218_c0_g1_i1; DN5104_c0_g1_i1; DN5104_c0_g1_i2; DN5199_c0_g1_i2; DN7546_c0_g3_i1; DN7697_c0_g1_i1; DN8295_c0_g1_i1; DN8878_c0_g1_i1	K04377; K04371; K03868; K04371; K04501; K04683; K03094; K03456; K03456; K04688; K04676; K04500; K04514; K04498
3. Environmental Information Processing	3.2 Signal transduction	04330 Notch signaling pathway	13	11	DN10080_c0_g1_i1; DN10080_c0_g2_i1; DN11385_c0_g1_i1; DN11385_c0_g1_i2; DN11659_c0_g1_i2; DN11659_c0_g1_i3; DN11806_c0_g1_i2; DN3422_c0_g1_i1; DN6889_c0_g2_i1; DN8015_c0_g2_i1; DN8878_c0_g1_i1; DN9632_c0_g2_i1; DN9664_c0_g1_i1	K04505; K04505; K06051; K06051; K04497; K04497; K02599; K06067; K06066; K02599; K04498; K06063; K06053
3. Environmental Information Processing	3.1 Membrane transport	02010 ABC transporters	11	9	DN11276_c0_g1_i1; DN12144_c0_g1_i1; DN2105_c0_g1_i1; DN2105_c0_g1_i2; DN3311_c0_g1_i1; DN3695_c0_g1_i1; DN534_c0_g1_i1; DN8276_c0_g1_i1; DN9650_c0_g1_i1; DN9650_c0_g2_i1; DN9650_c0_g2_i2	K05641; K05679; K05662; K05662; K05679; K05680; K05641; K05680; K05679; K05679; K05679
3. Environmental Information Processing	3.2 Signal transduction	04391 Hippo signaling pathway - fly	11	10	DN10203_c0_g1_i2; DN10888_c0_g2_i2; DN11202_c0_g1_i1; DN11360_c0_g1_i1; DN11654_c0_g1_i1; DN12428_c0_g1_i1; DN5104_c0_g1_i1; DN5104_c0_g1_i2; DN7546_c0_g3_i1; DN7753_c0_g1_i1; DN7753_c0_g2_i1	K04412; K16175; K04377; K04354; K16197; K06626; K03456; K03456; K04676; K16175; K16175
3. Environmental Information Processing	3.2 Signal transduction	04668 TNF signaling pathway	11	10	DN10268_c0_g1_i1; DN10268_c0_g2_i1; DN11153_c0_g1_i1; DN11153_c0_g3_i1; DN11485_c0_g1_i1; DN11485_c0_g1_i2; DN12197_c0_g1_i1; DN15003_c0_g1_i1; DN2978_c0_g1_i1; DN4025_c0_g1_i1; DN9552_c0_g2_i1	K04368; K04368; K00922; K00922; K04456; K04456; K04371; K04371; K17065; K15637; K02649
3. Environmental Information Processing	3.2 Signal transduction	04630 JAK-STAT signaling pathway	10	9	DN10183_c1_g2_i1; DN11153_c0_g1_i1; DN11153_c0_g3_i1; DN11202_c0_g1_i1; DN11485_c0_g1_i1; DN11485_c0_g1_i2; DN2277_c0_g1_i1; DN4784_c0_g1_i1; DN8878_c0_g1_i1; DN9552_c0_g2_i1	K07203; K00922; K00922; K04377; K04456; K04456; K04705; K04364; K04498; K02649
3. Environmental Information Processing	3.3 Signaling molecules and interaction	04512 ECM-receptor interaction	9	7	DN10642_c0_g1_i1; DN10642_c0_g1_i3; DN11362_c1_g1_i1; DN11362_c1_g1_i2; DN11362_c1_g2_i1; DN11681_c0_g2_i1; DN11681_c0_g3_i1; DN11712_c0_g1_i1; DN11806_c0_g1_i1	K06483; K06483; K05719; K05719; K05719; K06252; K06252; K05719; K06252
3. Environmental Information Processing	3.2 Signal transduction	02020 Two-component system	7	6	DN13824_c0_g1_i1; DN3982_c0_g1_i1; DN4476_c0_g1_i1; DN8087_c0_g2_i1; DN8087_c0_g2_i2; DN8869_c0_g2_i2; DN9403_c0_g1_i1	K02259; K02259; K02259; K00626; K00626; K00626; K00411
3. Environmental Information Processing	3.3 Signaling molecules and interaction	04514 Cell adhesion molecules (CAMs)	7	5	DN10642_c0_g1_i1; DN10642_c0_g1_i3; DN11362_c1_g1_i1; DN11362_c1_g1_i2; DN11362_c1_g2_i1; DN11712_c0_g1_i1; DN7625_c0_g3_i1	K06483; K06483; K05719; K05719; K05719; K05719; K05695
3. Environmental Information Processing	3.2 Signal transduction	04064 NF-kappa B signaling pathway	6	5	DN10421_c0_g1_i1; DN10421_c0_g1_i2; DN11669_c0_g2_i1; DN12581_c0_g1_i1; DN14045_c0_g1_i1; DN8298_c0_g1_i1	K10577; K10577; K03097; K04728; K04728; K03115
3. Environmental Information Processing	3.2 Signal transduction	04341 Hedgehog signaling pathway - fly	5	5	DN13185_c0_g2_i1; DN1493_c0_g1_i1; DN2218_c0_g1_i1; DN253_c0_g1_i1; DN7536_c0_g1_i1	K03362; K03868; K03094; K08291; K08291
3. Environmental Information Processing	3.2 Signal transduction	04340 Hedgehog signaling pathway	3	2	DN10401_c1_g1_i1; DN10401_c1_g1_i3; DN13185_c0_g2_i1	K00910; K00910; K03362
3. Environmental Information Processing	3.2 Signal transduction	04392 Hippo signaling pathway - multiple species	3	2	DN10203_c0_g1_i2; DN11481_c0_g1_i3; DN11481_c0_g1_i4	K04412; K04409; K04409
3. Environmental Information Processing	3.2 Signal transduction	04016 MAPK signaling pathway - plant	1	1	DN188_c0_g1_i1	K02183
4. Cellular Processes	4.1 Transport and catabolism	04144 Endocytosis	59	51	DN10222_c0_g1_i1; DN10286_c0_g1_i1; DN10286_c0_g1_i2; DN10401_c1_g1_i1; DN10401_c1_g1_i3; DN10416_c0_g1_i1; DN10416_c0_g1_i3; DN10466_c0_g1_i1; DN10575_c0_g1_i1; DN10616_c0_g1_i1; DN10616_c0_g1_i2; DN10698_c0_g1_i1; DN10807_c0_g2_i1; DN10973_c0_g1_i1; DN10973_c1_g1_i1; DN11525_c0_g1_i2; DN11809_c0_g1_i2; DN11809_c0_g1_i3; DN11809_c0_g1_i6; DN11967_c0_g1_i1; DN12318_c0_g1_i1; DN12722_c0_g1_i1; DN1…	K11248; K12182; K12182; K00910; K00910; K12193; K12193; K12487; K05756; K10365; K10365; K18443; K00889; K11824; K11824; K04393; K11247; K11247; K11247; K12483; K12197; K05755; K05754; K18468; K12183; K12198; K12200; K07904; K04705; K12191; K08291; K17920; K11827; K07876; K12483; K18467; K18443; K05758; K07903; K18443; K18443; K07897; K17918; K05758; K12493; K11247; K11247; K08291; K04500; K12471;…
4. Cellular Processes	4.3 Cellular community - eukaryotes	04510 Focal adhesion	59	48	DN10268_c0_g1_i1; DN10268_c0_g2_i1; DN10385_c0_g1_i1; DN10407_c0_g1_i2; DN10407_c0_g1_i3; DN10425_c0_g1_i1; DN10444_c0_g1_i1; DN10642_c0_g1_i1; DN10642_c0_g1_i3; DN10805_c0_g1_i1; DN10805_c0_g1_i2; DN10982_c0_g1_i1; DN11069_c0_g1_i1; DN11153_c0_g1_i1; DN11153_c0_g3_i1; DN11362_c1_g1_i1; DN11362_c1_g1_i2; DN11362_c1_g2_i1; DN11481_c0_g1_i3; DN11481_c0_g1_i4; DN11485_c0_g1_i1; DN11485_c0_g1_i2; DN1…	K04368; K04368; K06279; K06272; K06272; K04392; K05700; K06483; K06483; K04353; K04353; K05700; K02677; K00922; K00922; K05719; K05719; K05719; K04409; K04409; K04456; K04456; K04393; K06271; K06271; K06252; K06252; K06271; K06271; K05719; K06252; K04371; K04371; K06276; K04365; K04365; K05732; K02105; K01110; K01110; K04364; K00907; K04437; K13708; K04365; K06274; K06269; K06269; K04514; K05725;…
4. Cellular Processes	4.5 Cell motility	04810 Regulation of actin cytoskeleton	57	50	DN10268_c0_g1_i1; DN10268_c0_g2_i1; DN10425_c0_g1_i1; DN10438_c1_g1_i1; DN10444_c0_g1_i1; DN10575_c0_g1_i1; DN10593_c0_g1_i1; DN10598_c0_g2_i1; DN10598_c0_g3_i1; DN10598_c0_g4_i1; DN10642_c0_g1_i1; DN10642_c0_g1_i3; DN10807_c0_g2_i1; DN10970_c0_g1_i1; DN10970_c0_g3_i1; DN10982_c0_g1_i1; DN11153_c0_g1_i1; DN11153_c0_g3_i1; DN11249_c0_g1_i1; DN11362_c1_g1_i1; DN11362_c1_g1_i2; DN11362_c1_g2_i1; DN1…	K04368; K04368; K04392; K05750; K05700; K05756; K04346; K05749; K05749; K05749; K06483; K06483; K00889; K05741; K05741; K05700; K00922; K00922; K16848; K05719; K05719; K05719; K04409; K04409; K04393; K05719; K04371; K05755; K05754; K00921; K04371; K04365; K04365; K05752; K00920; K05732; K07827; K05758; K05758; K00907; K13708; K04365; K06269; K06269; K04514; K05725; K00907; K16848; K00921; K02649;…
4. Cellular Processes	4.1 Transport and catabolism	04145 Phagosome	54	44	DN10147_c0_g1_i2; DN10193_c0_g1_i2; DN10193_c0_g2_i1; DN10286_c0_g1_i1; DN10286_c0_g1_i2; DN1040_c0_g1_i1; DN1041_c0_g1_i1; DN10425_c0_g1_i1; DN1045_c0_g1_i1; DN10475_c0_g2_i1; DN10953_c0_g1_i2; DN10953_c0_g1_i3; DN11122_c0_g1_i1; DN11362_c1_g1_i1; DN11362_c1_g1_i2; DN11362_c1_g2_i1; DN11390_c0_g1_i1; DN11580_c0_g1_i1; DN11580_c0_g1_i2; DN11580_c0_g2_i1; DN11580_c0_g2_i2; DN11640_c0_g1_i1; DN1171…	K01365; K01365; K01365; K12182; K12182; K03662; K10413; K04392; K10416; K03661; K10415; K10415; K01365; K05719; K05719; K05719; K08057; K02154; K02154; K02154; K02154; K07374; K05719; K07375; K07375; K02151; K10413; K02155; K01365; K00921; K07375; K02150; K02152; K02153; K09481; K01365; K02145; K02145; K10416; K07897; K08517; K08517; K08517; K02144; K02144; K02144; K02144; K00914; K01365; K01365;…
4. Cellular Processes	4.1 Transport and catabolism	04140 Autophagy - animal	49	42	DN10147_c0_g1_i2; DN10175_c0_g1_i1; DN10175_c0_g1_i2; DN10175_c0_g1_i3; DN10183_c1_g2_i1; DN10193_c0_g1_i2; DN10193_c0_g2_i1; DN10222_c0_g1_i1; DN10268_c0_g1_i1; DN10268_c0_g2_i1; DN10292_c0_g1_i3; DN10363_c0_g2_i1; DN10363_c0_g2_i2; DN10556_c1_g1_i1; DN10556_c1_g1_i2; DN11122_c0_g1_i1; DN11153_c0_g1_i1; DN11153_c0_g3_i1; DN11485_c0_g1_i1; DN11485_c0_g1_i2; DN11706_c0_g1_i3; DN11706_c0_g2_i1; DN1…	K01365; K17890; K17890; K17890; K07203; K01365; K01365; K11248; K04368; K04368; K16186; K17908; K17908; K08343; K08343; K01365; K00922; K00922; K04456; K04456; K01379; K01379; K04371; K01365; K01379; K04371; K06276; K01365; K07827; K01110; K01110; K08860; K07897; K04688; K21248; K17906; K18082; K07198; K00914; K04958; K08341; K17907; K17907; K01365; K01365; K10802; K08269; K11248; K02649
4. Cellular Processes	4.1 Transport and catabolism	04142 Lysosome	46	39	DN10147_c0_g1_i2; DN10193_c0_g1_i2; DN10193_c0_g2_i1; DN1040_c0_g1_i1; DN10475_c0_g2_i1; DN10999_c0_g2_i1; DN11037_c0_g1_i3; DN11122_c0_g1_i1; DN11580_c0_g1_i1; DN11580_c0_g1_i2; DN11580_c0_g2_i1; DN11580_c0_g2_i2; DN11706_c0_g1_i3; DN11706_c0_g2_i1; DN11779_c0_g1_i1; DN11779_c0_g1_i2; DN1259_c0_g1_i1; DN12654_c0_g1_i1; DN12992_c0_g1_i1; DN13927_c0_g1_i1; DN15345_c0_g1_i1; DN1927_c0_g1_i1; DN2716…	K01365; K01365; K01365; K03662; K03661; K14410; K12398; K01365; K02154; K02154; K02154; K02154; K01379; K01379; K06129; K06129; K02155; K01365; K01379; K12373; K12385; K13443; K01365; K12350; K12391; K01369; K01371; K02144; K02144; K02144; K02144; K13443; K12305; K12393; K01365; K01365; K12392; K12301; K12301; K12397; K02146; K02146; K04646; K12385; K12385; K12385
4. Cellular Processes	4.3 Cellular community - eukaryotes	04530 Tight junction	39	35	DN10165_c0_g1_i1; DN10165_c0_g2_i1; DN10425_c0_g1_i1; DN10805_c0_g1_i1; DN10805_c0_g1_i2; DN10849_c0_g1_i1; DN10849_c0_g1_i2; DN10888_c0_g2_i2; DN11360_c0_g1_i1; DN11362_c1_g1_i1; DN11362_c1_g1_i2; DN11362_c1_g2_i1; DN11525_c0_g1_i2; DN11640_c0_g1_i1; DN11712_c0_g1_i1; DN11738_c0_g2_i1; DN11738_c0_g3_i1; DN11738_c0_g7_i1; DN12857_c0_g1_i1; DN13197_c0_g1_i1; DN13308_c0_g1_i1; DN1347_c0_g1_i1; DN14…	K08018; K08018; K04392; K04353; K04353; K12751; K12751; K16175; K04354; K05719; K05719; K05719; K04393; K07374; K05719; K10352; K10352; K10352; K18584; K07199; K05747; K12751; K06100; K12751; K17260; K03456; K03456; K18584; K07198; K16175; K16175; K20638; K06274; K20638; K04514; K08018; K04353; K18050; K21066
4. Cellular Processes	4.2 Cell growth and death	04218 Cellular senescence	34	27	DN10183_c1_g2_i1; DN10268_c0_g1_i1; DN10268_c0_g2_i1; DN11039_c0_g1_i1; DN11039_c0_g1_i3; DN11039_c0_g1_i4; DN11039_c0_g1_i6; DN11153_c0_g1_i1; DN11153_c0_g3_i1; DN11202_c0_g1_i1; DN11485_c0_g1_i1; DN11485_c0_g1_i2; DN11794_c0_g1_i1; DN12197_c0_g1_i1; DN12428_c0_g1_i1; DN12581_c0_g1_i1; DN13185_c0_g2_i1; DN14045_c0_g1_i1; DN15003_c0_g1_i1; DN188_c0_g1_i1; DN2563_c0_g1_i1; DN3121_c0_g1_i1; DN3590_…	K07203; K04368; K04368; K10752; K10752; K10752; K10752; K00922; K00922; K04377; K04456; K04456; K15040; K04371; K06626; K04728; K03362; K04728; K04371; K02183; K06640; K06268; K07827; K01110; K01110; K04958; K10866; K04500; K08826; K06269; K06269; K02649; K06627; K06627
4. Cellular Processes	4.2 Cell growth and death	04210 Apoptosis	31	30	DN10147_c0_g1_i2; DN10193_c0_g1_i2; DN10193_c0_g2_i1; DN10268_c0_g1_i1; DN10268_c0_g2_i1; DN11122_c0_g1_i1; DN11153_c0_g1_i1; DN11153_c0_g3_i1; DN11392_c0_g2_i1; DN11485_c0_g1_i1; DN11485_c0_g1_i2; DN11640_c0_g1_i1; DN11706_c0_g1_i3; DN11706_c0_g2_i1; DN12197_c0_g1_i1; DN12581_c0_g1_i1; DN12654_c0_g1_i1; DN12992_c0_g1_i1; DN14045_c0_g1_i1; DN15003_c0_g1_i1; DN15223_c0_g1_i1; DN2716_c0_g1_i1; DN35…	K01365; K01365; K01365; K04368; K04368; K01365; K00922; K00922; K06114; K04456; K04456; K07374; K01379; K01379; K04371; K04728; K01365; K01379; K04728; K04371; K06276; K01365; K07827; K08860; K01371; K04958; K01365; K01365; K06114; K01173; K02649
4. Cellular Processes	4.2 Cell growth and death	04110 Cell cycle	29	28	DN10386_c0_g1_i3; DN11202_c0_g1_i1; DN1153_c0_g1_i1; DN11654_c0_g1_i1; DN12002_c0_g1_i1; DN12143_c0_g1_i1; DN12428_c0_g1_i1; DN12581_c0_g1_i1; DN14045_c0_g1_i1; DN1493_c0_g1_i1; DN15139_c0_g1_i1; DN15368_c0_g1_i1; DN1890_c0_g1_i1; DN1959_c0_g1_i1; DN2218_c0_g1_i1; DN2563_c0_g1_i1; DN3422_c0_g1_i1; DN5318_c0_g1_i1; DN5665_c0_g1_i1; DN6483_c0_g1_i1; DN7697_c0_g1_i1; DN7716_c0_g2_i2; DN8229_c0_g1_i1…	K03364; K04377; K06619; K16197; K02542; K06631; K06626; K04728; K04728; K03868; K02180; K04501; K06669; K04683; K03094; K06640; K06067; K03364; K02214; K02540; K04500; K02540; K02209; K02209; K02202; K04498; K03351; K06627; K06627
4. Cellular Processes	4.1 Transport and catabolism	04138 Autophagy - yeast	26	21	DN10175_c0_g1_i1; DN10175_c0_g1_i2; DN10175_c0_g1_i3; DN10183_c1_g2_i1; DN10305_c0_g1_i1; DN10363_c0_g2_i1; DN10363_c0_g2_i2; DN10550_c0_g1_i1; DN10550_c0_g2_i1; DN10556_c1_g1_i1; DN10556_c1_g1_i2; DN12857_c0_g1_i1; DN1724_c0_g1_i1; DN3450_c0_g1_i1; DN3590_c0_g1_i1; DN4425_c0_g1_i1; DN5033_c0_g1_i1; DN5462_c0_g1_i1; DN5928_c0_g1_i1; DN6184_c0_g1_i1; DN6251_c0_g1_i1; DN7580_c0_g1_i1; DN7934_c0_g1_…	K17890; K17890; K17890; K07203; K20182; K17908; K17908; K18083; K18083; K08343; K08343; K18584; K17260; K15296; K07827; K20183; K07897; K17906; K18584; K07756; K00914; K08341; K17907; K17907; K08269; K08493
4. Cellular Processes	4.2 Cell growth and death	04114 Oocyte meiosis	22	20	DN10268_c0_g1_i1; DN10268_c0_g2_i1; DN10459_c0_g1_i1; DN11601_c1_g1_i1; DN11654_c0_g1_i1; DN12143_c0_g1_i1; DN12197_c0_g1_i1; DN12428_c0_g1_i1; DN13185_c0_g2_i1; DN1493_c0_g1_i1; DN15003_c0_g1_i1; DN188_c0_g1_i1; DN1890_c0_g1_i1; DN2218_c0_g1_i1; DN2701_c0_g1_i1; DN3121_c0_g1_i1; DN5104_c0_g1_i1; DN5104_c0_g1_i2; DN6939_c0_g1_i1; DN8099_c0_g1_i1; DN8099_c0_g1_i2; DN9797_c0_g1_i2	K04368; K04368; K02602; K08836; K16197; K06631; K04371; K06626; K03362; K03868; K04371; K02183; K06669; K03094; K11584; K06268; K03456; K03456; K04958; K06269; K06269; K03351
4. Cellular Processes	4.2 Cell growth and death	04111 Cell cycle - yeast	20	19	DN10386_c0_g1_i3; DN11360_c0_g1_i1; DN12002_c0_g1_i1; DN12197_c0_g1_i1; DN1493_c0_g1_i1; DN15003_c0_g1_i1; DN15139_c0_g1_i1; DN1890_c0_g1_i1; DN2218_c0_g1_i1; DN5104_c0_g1_i1; DN5104_c0_g1_i2; DN5318_c0_g1_i1; DN5665_c0_g1_i1; DN5954_c0_g1_i1; DN5954_c0_g2_i1; DN6483_c0_g1_i1; DN7716_c0_g2_i2; DN8229_c0_g1_i1; DN8229_c0_g2_i1; DN9797_c0_g1_i2	K03364; K04354; K02542; K04371; K03868; K04371; K02180; K06669; K03094; K03456; K03456; K03364; K02214; K02516; K02516; K02540; K02540; K02209; K02209; K03351
4. Cellular Processes	4.3 Cellular community - eukaryotes	04540 Gap junction	19	18	DN10268_c0_g1_i1; DN10268_c0_g2_i1; DN11069_c0_g1_i1; DN11476_c1_g2_i1; DN11476_c1_g3_i2; DN11476_c1_g5_i1; DN11640_c0_g1_i1; DN11713_c0_g1_i1; DN11909_c0_g1_i3; DN11909_c0_g1_i5; DN12197_c0_g1_i1; DN13843_c0_g1_i1; DN14280_c0_g1_i1; DN15003_c0_g1_i1; DN15473_c0_g1_i1; DN3590_c0_g1_i1; DN4722_c0_g2_i1; DN4784_c0_g1_i1; DN6939_c0_g1_i1	K04368; K04368; K02677; K05858; K05858; K05858; K07374; K07376; K07375; K07375; K04371; K07375; K04630; K04371; K04630; K07827; K04630; K04364; K04958
4. Cellular Processes	4.2 Cell growth and death	04113 Meiosis - yeast	18	16	DN10183_c1_g2_i1; DN12002_c0_g1_i1; DN14280_c0_g1_i1; DN15473_c0_g1_i1; DN1890_c0_g1_i1; DN2701_c0_g1_i1; DN3590_c0_g1_i1; DN4722_c0_g2_i1; DN5104_c0_g1_i1; DN5104_c0_g1_i2; DN5665_c0_g1_i1; DN6483_c0_g1_i1; DN7716_c0_g2_i2; DN8099_c0_g1_i1; DN8099_c0_g1_i2; DN8229_c0_g1_i1; DN8229_c0_g2_i1; DN9797_c0_g1_i2	K07203; K02542; K04630; K04630; K06669; K11584; K07827; K04630; K03456; K03456; K02214; K02540; K02540; K06269; K06269; K02209; K02209; K03351
4. Cellular Processes	4.3 Cellular community - eukaryotes	04520 Adherens junction	18	18	DN10425_c0_g1_i1; DN10444_c0_g1_i1; DN10982_c0_g1_i1; DN11249_c0_g1_i1; DN11525_c0_g1_i2; DN11669_c0_g2_i1; DN12197_c0_g1_i1; DN13308_c0_g1_i1; DN15003_c0_g1_i1; DN15368_c0_g1_i1; DN4119_c0_g1_i1; DN4121_c0_g1_i1; DN7625_c0_g3_i1; DN7930_c0_g1_i1; DN8298_c0_g1_i1; DN8878_c0_g1_i1; DN9164_c0_g1_i1; DN9475_c0_g1_i1	K04392; K05700; K05700; K16848; K04393; K03097; K04371; K05747; K04371; K04501; K02105; K05706; K05695; K05696; K03115; K04498; K16848; K06083
4. Cellular Processes	4.3 Cellular community - eukaryotes	04550 Signaling pathways regulating pluripotency of stem cells	18	17	DN10268_c0_g1_i1; DN10268_c0_g2_i1; DN11153_c0_g1_i1; DN11153_c0_g3_i1; DN11202_c0_g1_i1; DN11435_c0_g1_i2; DN11485_c0_g1_i1; DN11485_c0_g1_i2; DN12197_c0_g1_i1; DN15003_c0_g1_i1; DN15368_c0_g1_i1; DN2927_c0_g1_i1; DN3590_c0_g1_i1; DN4119_c0_g1_i1; DN4784_c0_g1_i1; DN7546_c0_g3_i1; DN7697_c0_g1_i1; DN9552_c0_g2_i1	K04368; K04368; K00922; K00922; K04377; K09326; K04456; K04456; K04371; K04371; K04501; K09326; K07827; K02105; K04364; K04676; K04500; K02649
4. Cellular Processes	4.2 Cell growth and death	04214 Apoptosis - fly	16	16	DN10203_c0_g1_i2; DN10721_c1_g1_i3; DN12197_c0_g1_i1; DN12581_c0_g1_i1; DN14045_c0_g1_i1; DN15003_c0_g1_i1; DN15008_c0_g1_i1; DN2125_c0_g1_i1; DN2489_c1_g1_i1; DN2563_c0_g1_i1; DN2978_c0_g1_i1; DN3590_c0_g1_i1; DN4538_c0_g1_i1; DN4608_c0_g1_i1; DN6296_c0_g1_i1; DN7739_c0_g2_i2	K04412; K07870; K04371; K04728; K04728; K04371; K01527; K04365; K04365; K06640; K17065; K07827; K08860; K03262; K06030; K04365
4. Cellular Processes	4.2 Cell growth and death	04217 Necroptosis	16	15	DN10416_c0_g1_i1; DN10416_c0_g1_i3; DN10464_c0_g1_i1; DN11607_c0_g1_i2; DN11794_c0_g1_i1; DN12318_c0_g1_i1; DN13951_c0_g1_i1; DN14565_c0_g1_i1; DN2371_c0_g1_i1; DN2978_c0_g1_i1; DN4025_c0_g1_i1; DN4379_c0_g1_i1; DN6910_c0_g1_i1; DN8077_c0_g1_i2; DN8129_c0_g1_i1; DN9248_c0_g1_i1	K12193; K12193; K00522; K00261; K15040; K12197; K12198; K11251; K12191; K17065; K15637; K12350; K00688; K00688; K10802; K00688
4. Cellular Processes	4.1 Transport and catabolism	04136 Autophagy - other	14	9	DN10175_c0_g1_i1; DN10175_c0_g1_i2; DN10175_c0_g1_i3; DN10183_c1_g2_i1; DN10363_c0_g2_i1; DN10363_c0_g2_i2; DN10556_c1_g1_i1; DN10556_c1_g1_i2; DN5462_c0_g1_i1; DN6251_c0_g1_i1; DN7580_c0_g1_i1; DN7934_c0_g1_i1; DN7934_c0_g1_i2; DN8982_c0_g1_i2	K17890; K17890; K17890; K07203; K17908; K17908; K08343; K08343; K17906; K00914; K08341; K17907; K17907; K08269
4. Cellular Processes	4.1 Transport and catabolism	04137 Mitophagy - animal	13	12	DN10721_c1_g1_i3; DN11669_c0_g2_i1; DN2616_c0_g1_i2; DN3590_c0_g1_i1; DN4025_c0_g1_i1; DN4538_c0_g1_i1; DN5033_c0_g1_i1; DN6296_c0_g1_i1; DN6345_c0_g1_i1; DN7580_c0_g1_i1; DN7934_c0_g1_i1; DN7934_c0_g1_i2; DN8298_c0_g1_i1	K07870; K03097; K17969; K07827; K15637; K08860; K07897; K06030; K20168; K08341; K17907; K17907; K03115
4. Cellular Processes	4.1 Transport and catabolism	04139 Mitophagy - yeast	10	10	DN10_c0_g1_i1; DN10183_c1_g2_i1; DN10807_c0_g2_i1; DN11069_c0_g1_i1; DN11669_c0_g2_i1; DN2616_c0_g1_i2; DN2978_c0_g1_i1; DN7580_c0_g1_i1; DN8298_c0_g1_i1; DN8982_c0_g1_i2	K11088; K07203; K00889; K02677; K03097; K17969; K17065; K08341; K03115; K08269
4. Cellular Processes	4.1 Transport and catabolism	04146 Peroxisome	7	4	DN10212_c0_g1_i1; DN10212_c0_g1_i2; DN11793_c0_g1_i2; DN11793_c0_g1_i3; DN11793_c0_g1_i4; DN4539_c0_g1_i1; DN8347_c0_g1_i2	K01897; K01897; K04565; K04565; K04565; K04564; K12663
4. Cellular Processes	4.2 Cell growth and death	04115 p53 signaling pathway	6	5	DN12428_c0_g1_i1; DN12581_c0_g1_i1; DN14045_c0_g1_i1; DN2563_c0_g1_i1; DN4336_c0_g1_i1; DN4336_c0_g1_i2	K06626; K04728; K04728; K06640; K01110; K01110
4. Cellular Processes	4.2 Cell growth and death	04216 Ferroptosis	4	3	DN10212_c0_g1_i1; DN10212_c0_g1_i2; DN10464_c0_g1_i1; DN11794_c0_g1_i1	K01897; K01897; K00522; K15040
4. Cellular Processes	4.4 Cellular community - prokaryotes	02026 Biofilm formation - Escherichia coli	3	3	DN6910_c0_g1_i1; DN8077_c0_g1_i2; DN9248_c0_g1_i1	K00688; K00688; K00688
4. Cellular Processes	4.4 Cellular community - prokaryotes	02024 Quorum sensing	2	1	DN10212_c0_g1_i1; DN10212_c0_g1_i2	K01897; K01897
5. Organismal Systems	5.10 Environmental adaptation	04714 Thermogenesis	62	51	DN10139_c0_g1_i1; DN10183_c1_g2_i1; DN10212_c0_g1_i1; DN10212_c0_g1_i2; DN10545_c0_g1_i1; DN10648_c0_g2_i1; DN10648_c0_g2_i2; DN10791_c0_g1_i1; DN10791_c0_g1_i4; DN10813_c0_g1_i1; DN10813_c0_g3_i1; DN11011_c0_g1_i1; DN11011_c0_g1_i2; DN11336_c1_g1_i1; DN11336_c1_g1_i3; DN11336_c1_g4_i1; DN11495_c0_g1_i1; DN11538_c0_g1_i1; DN11713_c0_g1_i1; DN11782_c0_g1_i1; DN11782_c0_g1_i2; DN11782_c0_g1_i5; DN1…	K15109; K07203; K01897; K01897; K02132; K08765; K08765; K03939; K03939; K03934; K03934; K02127; K02127; K11340; K11340; K11340; K02991; K02133; K07376; K11647; K11647; K11647; K11647; K02140; K15109; K02134; K11352; K11647; K07199; K00416; K00236; K02259; K02264; K00418; K02257; K15109; K15109; K00417; K08766; K02267; K02137; K07827; K02259; K03942; K03942; K03942; K02259; K04364; K03937; K04688;…
5. Organismal Systems	5.1 Immune system	04062 Chemokine signaling pathway	41	34	DN10268_c0_g1_i1; DN10268_c0_g2_i1; DN10385_c0_g1_i1; DN10401_c1_g1_i1; DN10401_c1_g1_i3; DN10425_c0_g1_i1; DN10805_c0_g1_i1; DN10805_c0_g1_i2; DN11153_c0_g1_i1; DN11153_c0_g3_i1; DN11476_c1_g2_i1; DN11476_c1_g3_i2; DN11476_c1_g5_i1; DN11481_c0_g1_i3; DN11481_c0_g1_i4; DN11485_c0_g1_i1; DN11485_c0_g1_i2; DN11525_c0_g1_i2; DN12197_c0_g1_i1; DN13308_c0_g1_i1; DN14280_c0_g1_i1; DN15003_c0_g1_i1; DN1…	K04368; K04368; K06279; K00910; K00910; K04392; K04353; K04353; K00922; K00922; K05858; K05858; K05858; K04409; K04409; K04456; K04456; K04393; K04371; K05747; K04630; K04371; K04630; K04365; K04365; K08291; K04539; K07827; K04630; K04364; K08291; K04365; K04514; K05725; K04353; K02649; K05760; K05760; K05730; K05730; K05730
5. Organismal Systems	5.2 Endocrine system	04910 Insulin signaling pathway	41	39	DN10116_c1_g2_i1; DN10183_c1_g2_i1; DN10268_c0_g1_i1; DN10268_c0_g2_i1; DN10385_c0_g1_i1; DN11153_c0_g1_i1; DN11153_c0_g3_i1; DN11485_c0_g1_i1; DN11485_c0_g1_i2; DN11495_c0_g1_i1; DN12197_c0_g1_i1; DN13197_c0_g1_i1; DN13333_c0_g1_i1; DN15003_c0_g1_i1; DN15223_c0_g1_i1; DN1565_c0_g1_i1; DN188_c0_g1_i1; DN2093_c0_g1_i1; DN2125_c0_g1_i1; DN2489_c1_g1_i1; DN321_c0_g1_i1; DN3469_c0_g1_i1; DN3590_c0_g1…	K03841; K07203; K04368; K04368; K06279; K00922; K00922; K04456; K04456; K02991; K04371; K07199; K00844; K04371; K06276; K03259; K02183; K03841; K04365; K04365; K11262; K00844; K07827; K04364; K04688; K03259; K07198; K00688; K01596; K05695; K04365; K05696; K00688; K06269; K06269; K07190; K07190; K00688; K02649; K00844; K11262
5. Organismal Systems	5.1 Immune system	04611 Platelet activation	33	29	DN10805_c0_g1_i1; DN10805_c0_g1_i2; DN11153_c0_g1_i1; DN11153_c0_g3_i1; DN11362_c1_g1_i1; DN11362_c1_g1_i2; DN11362_c1_g2_i1; DN11476_c1_g2_i1; DN11476_c1_g3_i2; DN11476_c1_g5_i1; DN11485_c0_g1_i1; DN11485_c0_g1_i2; DN11608_c0_g2_i1; DN11608_c0_g6_i1; DN11682_c0_g1_i1; DN11682_c0_g3_i1; DN11712_c0_g1_i1; DN11713_c0_g1_i1; DN12197_c0_g1_i1; DN14280_c0_g1_i1; DN15003_c0_g1_i1; DN15473_c0_g1_i1; DN3…	K04353; K04353; K00922; K00922; K05719; K05719; K05719; K05858; K05858; K05858; K04456; K04456; K06271; K06271; K06271; K06271; K05719; K07376; K04371; K04630; K04371; K04630; K05732; K04630; K00907; K04958; K06274; K06269; K06269; K04514; K00907; K04353; K02649
5. Organismal Systems	5.1 Immune system	04666 Fc gamma R-mediated phagocytosis	32	28	DN10268_c0_g1_i1; DN10268_c0_g2_i1; DN10425_c0_g1_i1; DN10575_c0_g1_i1; DN10807_c0_g2_i1; DN11069_c0_g1_i1; DN11153_c0_g1_i1; DN11153_c0_g3_i1; DN11481_c0_g1_i3; DN11481_c0_g1_i4; DN11485_c0_g1_i1; DN11485_c0_g1_i2; DN11525_c0_g1_i2; DN12197_c0_g1_i1; DN12722_c0_g1_i1; DN13216_c0_g1_i1; DN13308_c0_g1_i1; DN15003_c0_g1_i1; DN1811_c0_g1_i1; DN4666_c0_g2_i1; DN5199_c0_g1_i2; DN5485_c0_g1_i1; DN7999_…	K04368; K04368; K04392; K05756; K00889; K02677; K00922; K00922; K04409; K04409; K04456; K04456; K04393; K04371; K05755; K05754; K05747; K04371; K12559; K05758; K04688; K05758; K06274; K18050; K06083; K02649; K05730; K05730; K05730; K05757; K12488; K05768
5. Organismal Systems	5.2 Endocrine system	04922 Glucagon signaling pathway	32	28	DN10116_c1_g2_i1; DN10591_c0_g1_i1; DN10648_c0_g2_i1; DN10648_c0_g2_i2; DN10690_c0_g2_i2; DN10690_c0_g2_i3; DN11476_c1_g2_i1; DN11476_c1_g3_i2; DN11476_c1_g5_i1; DN11485_c0_g1_i1; DN11485_c0_g1_i2; DN11699_c0_g1_i1; DN11699_c0_g1_i4; DN12858_c0_g1_i1; DN13197_c0_g1_i1; DN188_c0_g1_i1; DN2093_c0_g1_i1; DN3121_c0_g1_i1; DN321_c0_g1_i1; DN346_c0_g1_i1; DN4860_c0_g1_i1; DN6226_c0_g1_i2; DN6910_c0_g1_…	K03841; K07299; K08765; K08765; K00850; K00850; K05858; K05858; K05858; K04456; K04456; K15423; K15423; K19028; K07199; K02183; K03841; K06268; K11262; K11434; K00873; K07198; K00688; K04958; K01596; K00688; K07190; K07190; K04498; K00161; K00688; K11262
5. Organismal Systems	5.8 Development and regeneration	04360 Axon guidance	31	24	DN10407_c0_g1_i2; DN10407_c0_g1_i3; DN10425_c0_g1_i1; DN11069_c0_g1_i1; DN11153_c0_g1_i1; DN11153_c0_g3_i1; DN11362_c1_g1_i1; DN11362_c1_g1_i2; DN11362_c1_g2_i1; DN11481_c0_g1_i3; DN11481_c0_g1_i4; DN11525_c0_g1_i2; DN1153_c0_g1_i1; DN11704_c0_g1_i1; DN11704_c0_g1_i2; DN11704_c0_g1_i3; DN11704_c0_g1_i4; DN11704_c0_g1_i6; DN11712_c0_g1_i1; DN12197_c0_g1_i1; DN14280_c0_g1_i1; DN15003_c0_g1_i1; DN15…	K06272; K06272; K04392; K02677; K00922; K00922; K05719; K05719; K05719; K04409; K04409; K04393; K06619; K02090; K02090; K02090; K02090; K02090; K05719; K04371; K04630; K04371; K19862; K04630; K06268; K07827; K04630; K04514; K05725; K02649; K06272
5. Organismal Systems	5.1 Immune system	04670 Leukocyte transendothelial migration	30	24	DN10425_c0_g1_i1; DN10444_c0_g1_i1; DN10642_c0_g1_i1; DN10642_c0_g1_i3; DN10805_c0_g1_i1; DN10805_c0_g1_i2; DN10982_c0_g1_i1; DN11069_c0_g1_i1; DN11153_c0_g1_i1; DN11153_c0_g3_i1; DN11362_c1_g1_i1; DN11362_c1_g1_i2; DN11362_c1_g2_i1; DN11525_c0_g1_i2; DN11712_c0_g1_i1; DN14280_c0_g1_i1; DN15473_c0_g1_i1; DN350_c0_g1_i1; DN4119_c0_g1_i1; DN4722_c0_g2_i1; DN7999_c0_g1_i1; DN8295_c0_g1_i1; DN8319_c0…	K04392; K05700; K06483; K06483; K04353; K04353; K05700; K02677; K00922; K00922; K05719; K05719; K05719; K04393; K05719; K04630; K04630; K05732; K02105; K04630; K06274; K04514; K05725; K04353; K02649; K05760; K05760; K05730; K05730; K05730
5. Organismal Systems	5.3 Circulatory system	04270 Vascular smooth muscle contraction	29	27	DN10268_c0_g1_i1; DN10268_c0_g2_i1; DN10593_c0_g1_i1; DN10849_c0_g1_i1; DN10849_c0_g1_i2; DN11069_c0_g1_i1; DN11476_c1_g2_i1; DN11476_c1_g3_i2; DN11476_c1_g5_i1; DN11713_c0_g1_i1; DN12197_c0_g1_i1; DN1347_c0_g1_i1; DN15003_c0_g1_i1; DN15103_c0_g1_i1; DN188_c0_g1_i1; DN2125_c0_g1_i1; DN2489_c1_g1_i1; DN5983_c0_g1_i1; DN6930_c0_g1_i2; DN6938_c0_g1_i1; DN6939_c0_g1_i1; DN7739_c0_g2_i2; DN8099_c0_g1_…	K04368; K04368; K04346; K12751; K12751; K02677; K05858; K05858; K05858; K07376; K04371; K12751; K04371; K12751; K02183; K04365; K04365; K00907; K12331; K12331; K04958; K04365; K06269; K06269; K04514; K12323; K12323; K00907; K18050
5. Organismal Systems	5.2 Endocrine system	04921 Oxytocin signaling pathway	28	26	DN10268_c0_g1_i1; DN10268_c0_g2_i1; DN10849_c0_g1_i1; DN10849_c0_g1_i2; DN11069_c0_g1_i1; DN11476_c1_g2_i1; DN11476_c1_g3_i2; DN11476_c1_g5_i1; DN12197_c0_g1_i1; DN13197_c0_g1_i1; DN1347_c0_g1_i1; DN14280_c0_g1_i1; DN15003_c0_g1_i1; DN15103_c0_g1_i1; DN15473_c0_g1_i1; DN188_c0_g1_i1; DN3121_c0_g1_i1; DN3590_c0_g1_i1; DN4722_c0_g2_i1; DN5983_c0_g1_i1; DN6226_c0_g1_i2; DN6939_c0_g1_i1; DN8099_c0_g1…	K04368; K04368; K12751; K12751; K02677; K05858; K05858; K05858; K04371; K07199; K12751; K04630; K04371; K12751; K04630; K02183; K06268; K07827; K04630; K00907; K07198; K04958; K06269; K06269; K04514; K12323; K12323; K00907
5. Organismal Systems	5.6 Nervous system	04721 Synaptic vesicle cycle	26	21	DN10475_c0_g2_i1; DN10973_c0_g1_i1; DN10973_c1_g1_i1; DN11580_c0_g1_i1; DN11580_c0_g1_i2; DN11580_c0_g2_i1; DN11580_c0_g2_i2; DN12102_c0_g1_i1; DN1259_c0_g1_i1; DN1499_c0_g1_i1; DN15065_c0_g1_i1; DN1570_c0_g1_i1; DN1954_c0_g1_i1; DN2928_c0_g1_i1; DN3330_c0_g2_i1; DN3450_c0_g1_i1; DN4568_c0_g1_i1; DN4568_c0_g2_i1; DN6142_c0_g1_i1; DN6142_c0_g1_i2; DN6142_c0_g1_i3; DN6142_c0_g1_i4; DN826_c0_g1_i1; …	K03661; K11824; K11824; K02154; K02154; K02154; K02154; K02151; K02155; K18211; K02150; K02152; K02153; K11827; K15293; K15296; K02145; K02145; K02144; K02144; K02144; K02144; K02148; K02146; K02146; K04646
5. Organismal Systems	5.6 Nervous system	04722 Neurotrophin signaling pathway	26	24	DN10080_c0_g1_i1; DN10080_c0_g2_i1; DN10268_c0_g1_i1; DN10268_c0_g2_i1; DN10385_c0_g1_i1; DN10425_c0_g1_i1; DN10805_c0_g1_i1; DN10805_c0_g1_i2; DN11153_c0_g1_i1; DN11153_c0_g3_i1; DN11485_c0_g1_i1; DN11485_c0_g1_i2; DN11525_c0_g1_i2; DN1153_c0_g1_i1; DN12197_c0_g1_i1; DN15003_c0_g1_i1; DN15223_c0_g1_i1; DN188_c0_g1_i1; DN2125_c0_g1_i1; DN2489_c1_g1_i1; DN2727_c0_g1_i1; DN3590_c0_g1_i1; DN4784_c0_…	K04505; K04505; K04368; K04368; K06279; K04392; K04353; K04353; K00922; K00922; K04456; K04456; K04393; K06619; K04371; K04371; K06276; K02183; K04365; K04365; K12462; K07827; K04364; K04365; K04353; K02649
5. Organismal Systems	5.2 Endocrine system	04919 Thyroid hormone signaling pathway	25	24	DN10183_c1_g2_i1; DN10268_c0_g1_i1; DN10268_c0_g2_i1; DN10591_c0_g1_i1; DN11069_c0_g1_i1; DN11153_c0_g1_i1; DN11153_c0_g3_i1; DN11202_c0_g1_i1; DN11476_c1_g2_i1; DN11476_c1_g3_i2; DN11476_c1_g5_i1; DN11485_c0_g1_i1; DN11485_c0_g1_i2; DN11806_c0_g1_i2; DN12197_c0_g1_i1; DN15003_c0_g1_i1; DN15223_c0_g1_i1; DN1839_c0_g1_i1; DN3422_c0_g1_i1; DN3590_c0_g1_i1; DN4119_c0_g1_i1; DN5918_c0_g1_i1; DN8015_c…	K07203; K04368; K04368; K07299; K02677; K00922; K00922; K04377; K05858; K05858; K05858; K04456; K04456; K02599; K04371; K04371; K06276; K08187; K06067; K07827; K02105; K08187; K02599; K04498; K02649
5. Organismal Systems	5.2 Endocrine system	04915 Estrogen signaling pathway	24	23	DN10268_c0_g1_i1; DN10268_c0_g2_i1; DN10385_c0_g1_i1; DN11153_c0_g1_i1; DN11153_c0_g3_i1; DN11476_c1_g2_i1; DN11476_c1_g3_i2; DN11476_c1_g5_i1; DN11485_c0_g1_i1; DN11485_c0_g1_i2; DN11706_c0_g1_i3; DN11706_c0_g2_i1; DN12197_c0_g1_i1; DN12992_c0_g1_i1; DN14280_c0_g1_i1; DN15003_c0_g1_i1; DN15473_c0_g1_i1; DN188_c0_g1_i1; DN3590_c0_g1_i1; DN4722_c0_g2_i1; DN4784_c0_g1_i1; DN6939_c0_g1_i1; DN8003_c0…	K04368; K04368; K06279; K00922; K00922; K05858; K05858; K05858; K04456; K04456; K01379; K01379; K04371; K01379; K04630; K04371; K04630; K02183; K07827; K04630; K04364; K04958; K09571; K02649
5. Organismal Systems	5.6 Nervous system	04723 Retrograde endocannabinoid signaling	24	21	DN10791_c0_g1_i1; DN10791_c0_g1_i4; DN10813_c0_g1_i1; DN10813_c0_g3_i1; DN11069_c0_g1_i1; DN11476_c1_g2_i1; DN11476_c1_g3_i2; DN11476_c1_g5_i1; DN12197_c0_g1_i1; DN12891_c0_g1_i1; DN14280_c0_g1_i1; DN15003_c0_g1_i1; DN15473_c0_g1_i1; DN2930_c0_g1_i1; DN4038_c0_g1_i1; DN4038_c0_g1_i2; DN4038_c0_g2_i1; DN4722_c0_g2_i1; DN4926_c0_g1_i1; DN6939_c0_g1_i1; DN7844_c0_g1_i1; DN7844_c0_g2_i1; DN9854_c0_g1…	K03939; K03939; K03934; K03934; K02677; K05858; K05858; K05858; K04371; K11352; K04630; K04371; K04630; K04539; K03942; K03942; K03942; K04630; K03937; K04958; K03953; K03953; K03940; K03940
5. Organismal Systems	5.2 Endocrine system	04914 Progesterone-mediated oocyte maturation	23	21	DN10268_c0_g1_i1; DN10268_c0_g2_i1; DN10386_c0_g1_i3; DN10459_c0_g1_i1; DN11153_c0_g1_i1; DN11153_c0_g3_i1; DN11485_c0_g1_i1; DN11485_c0_g1_i2; DN12143_c0_g1_i1; DN12197_c0_g1_i1; DN14280_c0_g1_i1; DN15003_c0_g1_i1; DN15473_c0_g1_i1; DN2125_c0_g1_i1; DN2489_c1_g1_i1; DN3590_c0_g1_i1; DN4722_c0_g2_i1; DN5318_c0_g1_i1; DN7739_c0_g2_i2; DN9552_c0_g2_i1; DN9797_c0_g1_i2; DN9912_c0_g1_i1; DN9912_c0_g1…	K04368; K04368; K03364; K02602; K00922; K00922; K04456; K04456; K06631; K04371; K04630; K04371; K04630; K04365; K04365; K07827; K04630; K03364; K04365; K02649; K03351; K06627; K06627
5. Organismal Systems	5.2 Endocrine system	04935 Growth hormone synthesis, secretion and action	23	22	DN10183_c1_g2_i1; DN10268_c0_g1_i1; DN10268_c0_g2_i1; DN10385_c0_g1_i1; DN11069_c0_g1_i1; DN11153_c0_g1_i1; DN11153_c0_g3_i1; DN11476_c1_g2_i1; DN11476_c1_g3_i2; DN11476_c1_g5_i1; DN11485_c0_g1_i1; DN11485_c0_g1_i2; DN12197_c0_g1_i1; DN14280_c0_g1_i1; DN15003_c0_g1_i1; DN15473_c0_g1_i1; DN3590_c0_g1_i1; DN4722_c0_g2_i1; DN4784_c0_g1_i1; DN6939_c0_g1_i1; DN8319_c0_g1_i1; DN8878_c0_g1_i1; DN9552_c0…	K07203; K04368; K04368; K06279; K02677; K00922; K00922; K05858; K05858; K05858; K04456; K04456; K04371; K04630; K04371; K04630; K07827; K04630; K04364; K04958; K05725; K04498; K02649
5. Organismal Systems	5.6 Nervous system	04725 Cholinergic synapse	23	21	DN10268_c0_g1_i1; DN10268_c0_g2_i1; DN11069_c0_g1_i1; DN11153_c0_g1_i1; DN11153_c0_g3_i1; DN11476_c1_g2_i1; DN11476_c1_g3_i2; DN11476_c1_g5_i1; DN11485_c0_g1_i1; DN11485_c0_g1_i2; DN11879_c0_g1_i2; DN11879_c0_g1_i5; DN11879_c0_g2_i1; DN12197_c0_g1_i1; DN14280_c0_g1_i1; DN15003_c0_g1_i1; DN15473_c0_g1_i1; DN2930_c0_g1_i1; DN3590_c0_g1_i1; DN4722_c0_g2_i1; DN6493_c0_g2_i1; DN6939_c0_g1_i1; DN9552_c…	K04368; K04368; K02677; K00922; K00922; K05858; K05858; K05858; K04456; K04456; K14387; K14387; K14387; K04371; K04630; K04371; K04630; K04539; K07827; K04630; K04930; K04958; K02649
5. Organismal Systems	5.1 Immune system	04650 Natural killer cell mediated cytotoxicity	21	18	DN10268_c0_g1_i1; DN10268_c0_g2_i1; DN10385_c0_g1_i1; DN10425_c0_g1_i1; DN11069_c0_g1_i1; DN11153_c0_g1_i1; DN11153_c0_g3_i1; DN11481_c0_g1_i3; DN11481_c0_g1_i4; DN12197_c0_g1_i1; DN15003_c0_g1_i1; DN2125_c0_g1_i1; DN2489_c1_g1_i1; DN3121_c0_g1_i1; DN3590_c0_g1_i1; DN4784_c0_g1_i1; DN7739_c0_g2_i2; DN9552_c0_g2_i1; DN9730_c0_g1_i1; DN9730_c0_g1_i2; DN9730_c0_g1_i3	K04368; K04368; K06279; K04392; K02677; K00922; K00922; K04409; K04409; K04371; K04371; K04365; K04365; K06268; K07827; K04364; K04365; K02649; K05730; K05730; K05730
5. Organismal Systems	5.2 Endocrine system	04926 Relaxin signaling pathway	21	20	DN10268_c0_g1_i1; DN10268_c0_g2_i1; DN10385_c0_g1_i1; DN11069_c0_g1_i1; DN11153_c0_g1_i1; DN11153_c0_g3_i1; DN11476_c1_g2_i1; DN11476_c1_g3_i2; DN11476_c1_g5_i1; DN11485_c0_g1_i1; DN11485_c0_g1_i2; DN12197_c0_g1_i1; DN14280_c0_g1_i1; DN15003_c0_g1_i1; DN15473_c0_g1_i1; DN2930_c0_g1_i1; DN3590_c0_g1_i1; DN4722_c0_g2_i1; DN4784_c0_g1_i1; DN7697_c0_g1_i1; DN9552_c0_g2_i1	K04368; K04368; K06279; K02677; K00922; K00922; K05858; K05858; K05858; K04456; K04456; K04371; K04630; K04371; K04630; K04539; K07827; K04630; K04364; K04500; K02649
5. Organismal Systems	5.6 Nervous system	04720 Long-term potentiation	21	19	DN10268_c0_g1_i1; DN10268_c0_g2_i1; DN10805_c0_g1_i1; DN10805_c0_g1_i2; DN11069_c0_g1_i1; DN11476_c1_g2_i1; DN11476_c1_g3_i2; DN11476_c1_g5_i1; DN12197_c0_g1_i1; DN15003_c0_g1_i1; DN188_c0_g1_i1; DN2125_c0_g1_i1; DN2489_c1_g1_i1; DN3121_c0_g1_i1; DN3590_c0_g1_i1; DN6939_c0_g1_i1; DN7739_c0_g2_i2; DN8099_c0_g1_i1; DN8099_c0_g1_i2; DN8878_c0_g1_i1; DN8890_c0_g1_i1	K04368; K04368; K04353; K04353; K02677; K05858; K05858; K05858; K04371; K04371; K02183; K04365; K04365; K06268; K07827; K04958; K04365; K06269; K06269; K04498; K04353
5. Organismal Systems	5.9 Aging	04212 Longevity regulating pathway - worm	21	19	DN1006_c0_g1_i1; DN10183_c1_g2_i1; DN10584_c0_g1_i1; DN10595_c0_g1_i1; DN11115_c0_g1_i2; DN11153_c0_g1_i1; DN11153_c0_g3_i1; DN11230_c0_g1_i1; DN11426_c0_g1_i1; DN11485_c0_g1_i1; DN11485_c0_g1_i2; DN11654_c0_g1_i1; DN12580_c0_g1_i1; DN4336_c0_g1_i1; DN4336_c0_g1_i2; DN4539_c0_g1_i1; DN4673_c0_g1_i1; DN5199_c0_g1_i2; DN7580_c0_g1_i1; DN8982_c0_g1_i2; DN9570_c0_g1_i1	K12824; K07203; K17794; K08035; K04043; K00922; K00922; K12824; K04077; K04456; K04456; K16197; K19770; K01110; K01110; K04564; K13113; K04688; K08341; K08269; K14966
5. Organismal Systems	5.1 Immune system	04660 T cell receptor signaling pathway	20	16	DN10268_c0_g1_i1; DN10268_c0_g2_i1; DN11153_c0_g1_i1; DN11153_c0_g3_i1; DN11481_c0_g1_i3; DN11481_c0_g1_i4; DN11485_c0_g1_i1; DN11485_c0_g1_i2; DN11525_c0_g1_i2; DN12197_c0_g1_i1; DN15003_c0_g1_i1; DN15083_c0_g1_i1; DN15223_c0_g1_i1; DN3121_c0_g1_i1; DN3590_c0_g1_i1; DN4784_c0_g1_i1; DN9552_c0_g2_i1; DN9730_c0_g1_i1; DN9730_c0_g1_i2; DN9730_c0_g1_i3	K04368; K04368; K00922; K00922; K04409; K04409; K04456; K04456; K04393; K04371; K04371; K19862; K06276; K06268; K07827; K04364; K02649; K05730; K05730; K05730
5. Organismal Systems	5.3 Circulatory system	04261 Adrenergic signaling in cardiomyocytes	20	17	DN11069_c0_g1_i1; DN11360_c0_g1_i1; DN11476_c1_g2_i1; DN11476_c1_g3_i2; DN11476_c1_g5_i1; DN11485_c0_g1_i1; DN11485_c0_g1_i2; DN11637_c0_g1_i1; DN11637_c1_g1_i1; DN12197_c0_g1_i1; DN14280_c0_g1_i1; DN15003_c0_g1_i1; DN15473_c0_g1_i1; DN188_c0_g1_i1; DN2701_c0_g1_i1; DN4722_c0_g2_i1; DN5104_c0_g1_i1; DN5104_c0_g1_i2; DN8099_c0_g1_i1; DN8099_c0_g1_i2	K02677; K04354; K05858; K05858; K05858; K04456; K04456; K05850; K05850; K04371; K04630; K04371; K04630; K02183; K11584; K04630; K03456; K03456; K06269; K06269
5. Organismal Systems	5.6 Nervous system	04730 Long-term depression	20	19	DN10268_c0_g1_i1; DN10268_c0_g2_i1; DN10593_c0_g1_i1; DN11069_c0_g1_i1; DN11476_c1_g2_i1; DN11476_c1_g3_i2; DN11476_c1_g5_i1; DN11713_c0_g1_i1; DN12197_c0_g1_i1; DN14280_c0_g1_i1; DN15003_c0_g1_i1; DN15473_c0_g1_i1; DN2125_c0_g1_i1; DN2489_c1_g1_i1; DN3590_c0_g1_i1; DN4722_c0_g2_i1; DN5104_c0_g1_i1; DN5104_c0_g1_i2; DN6939_c0_g1_i1; DN7739_c0_g2_i2	K04368; K04368; K04346; K02677; K05858; K05858; K05858; K07376; K04371; K04630; K04371; K04630; K04365; K04365; K07827; K04630; K03456; K03456; K04958; K04365
5. Organismal Systems	5.8 Development and regeneration	04361 Axon regeneration	20	19	DN10080_c0_g1_i1; DN10080_c0_g2_i1; DN10183_c1_g2_i1; DN10425_c0_g1_i1; DN10437_c0_g2_i1; DN10593_c0_g1_i1; DN10967_c0_g1_i1; DN11153_c0_g1_i1; DN11153_c0_g3_i1; DN11476_c1_g2_i1; DN11476_c1_g3_i2; DN11476_c1_g5_i1; DN11806_c0_g1_i2; DN15083_c0_g1_i1; DN4336_c0_g1_i1; DN4336_c0_g1_i2; DN5199_c0_g1_i2; DN6226_c0_g1_i2; DN7954_c0_g1_i1; DN8015_c0_g2_i1	K04505; K04505; K07203; K04392; K06704; K04346; K06704; K00922; K00922; K05858; K05858; K05858; K02599; K19862; K01110; K01110; K04688; K07198; K10393; K02599
5. Organismal Systems	5.2 Endocrine system	04928 Parathyroid hormone synthesis, secretion and action	19	19	DN10268_c0_g1_i1; DN10268_c0_g2_i1; DN10593_c0_g1_i1; DN11069_c0_g1_i1; DN11476_c1_g2_i1; DN11476_c1_g3_i2; DN11476_c1_g5_i1; DN12197_c0_g1_i1; DN14280_c0_g1_i1; DN15003_c0_g1_i1; DN15473_c0_g1_i1; DN2125_c0_g1_i1; DN2489_c1_g1_i1; DN4134_c0_g2_i1; DN4722_c0_g2_i1; DN6930_c0_g1_i2; DN6938_c0_g1_i1; DN6939_c0_g1_i1; DN7739_c0_g2_i2	K04368; K04368; K04346; K02677; K05858; K05858; K05858; K04371; K04630; K04371; K04630; K04365; K04365; K03626; K04630; K12331; K12331; K04958; K04365
5. Organismal Systems	5.6 Nervous system	04728 Dopaminergic synapse	18	15	DN11069_c0_g1_i1; DN11360_c0_g1_i1; DN11476_c1_g2_i1; DN11476_c1_g3_i2; DN11476_c1_g5_i1; DN11485_c0_g1_i1; DN11485_c0_g1_i2; DN14280_c0_g1_i1; DN15473_c0_g1_i1; DN188_c0_g1_i1; DN2701_c0_g1_i1; DN2930_c0_g1_i1; DN4722_c0_g2_i1; DN5104_c0_g1_i1; DN5104_c0_g1_i2; DN6939_c0_g1_i1; DN8099_c0_g1_i1; DN8099_c0_g1_i2	K02677; K04354; K05858; K05858; K05858; K04456; K04456; K04630; K04630; K02183; K11584; K04539; K04630; K03456; K03456; K04958; K06269; K06269
5. Organismal Systems	5.8 Development and regeneration	04320 Dorso-ventral axis formation	18	17	DN10268_c0_g1_i1; DN10268_c0_g2_i1; DN10459_c0_g1_i1; DN10979_c0_g1_i2; DN10979_c0_g1_i3; DN10979_c0_g2_i1; DN11806_c0_g1_i2; DN12197_c0_g1_i1; DN15003_c0_g1_i1; DN15090_c0_g1_i1; DN2125_c0_g1_i1; DN2489_c1_g1_i1; DN3590_c0_g1_i1; DN4784_c0_g1_i1; DN7739_c0_g2_i2; DN8015_c0_g2_i1; DN9560_c0_g1_i1; DN9560_c0_g2_i1	K04368; K04368; K02602; K02156; K02156; K02156; K02599; K04371; K04371; K02156; K04365; K04365; K07827; K04364; K04365; K02599; K02156; K02156
5. Organismal Systems	5.1 Immune system	04664 Fc epsilon RI signaling pathway	17	14	DN10268_c0_g1_i1; DN10268_c0_g2_i1; DN10425_c0_g1_i1; DN11069_c0_g1_i1; DN11153_c0_g1_i1; DN11153_c0_g3_i1; DN11485_c0_g1_i1; DN11485_c0_g1_i2; DN12197_c0_g1_i1; DN15003_c0_g1_i1; DN15223_c0_g1_i1; DN3590_c0_g1_i1; DN4784_c0_g1_i1; DN9552_c0_g2_i1; DN9730_c0_g1_i1; DN9730_c0_g1_i2; DN9730_c0_g1_i3	K04368; K04368; K04392; K02677; K00922; K00922; K04456; K04456; K04371; K04371; K06276; K07827; K04364; K02649; K05730; K05730; K05730
5. Organismal Systems	5.6 Nervous system	04726 Serotonergic synapse	17	17	DN10268_c0_g1_i1; DN10268_c0_g2_i1; DN11069_c0_g1_i1; DN11476_c1_g2_i1; DN11476_c1_g3_i2; DN11476_c1_g5_i1; DN12197_c0_g1_i1; DN14280_c0_g1_i1; DN15003_c0_g1_i1; DN15473_c0_g1_i1; DN2125_c0_g1_i1; DN2489_c1_g1_i1; DN2930_c0_g1_i1; DN3590_c0_g1_i1; DN4722_c0_g2_i1; DN6939_c0_g1_i1; DN7739_c0_g2_i2	K04368; K04368; K02677; K05858; K05858; K05858; K04371; K04630; K04371; K04630; K04365; K04365; K04539; K07827; K04630; K04958; K04365
5. Organismal Systems	5.1 Immune system	04662 B cell receptor signaling pathway	16	13	DN10268_c0_g1_i1; DN10268_c0_g2_i1; DN10425_c0_g1_i1; DN11153_c0_g1_i1; DN11153_c0_g3_i1; DN11485_c0_g1_i1; DN11485_c0_g1_i2; DN12197_c0_g1_i1; DN15003_c0_g1_i1; DN3121_c0_g1_i1; DN3590_c0_g1_i1; DN4784_c0_g1_i1; DN9552_c0_g2_i1; DN9730_c0_g1_i1; DN9730_c0_g1_i2; DN9730_c0_g1_i3	K04368; K04368; K04392; K00922; K00922; K04456; K04456; K04371; K04371; K06268; K07827; K04364; K02649; K05730; K05730; K05730
5. Organismal Systems	5.2 Endocrine system	03320 PPAR signaling pathway	16	12	DN10212_c0_g1_i1; DN10212_c0_g1_i2; DN10280_c0_g1_i1; DN10280_c0_g1_i2; DN10407_c0_g1_i2; DN10407_c0_g1_i3; DN10648_c0_g2_i1; DN10648_c0_g2_i2; DN11403_c0_g2_i1; DN14561_c0_g1_i1; DN15223_c0_g1_i1; DN2643_c0_g1_i1; DN3398_c0_g1_i1; DN7481_c0_g1_i1; DN949_c0_g1_i1; DN9820_c0_g1_i2	K01897; K01897; K00249; K00249; K06272; K06272; K08765; K08765; K08745; K08762; K06276; K08766; K01641; K01596; K08770; K06272
5. Organismal Systems	5.2 Endocrine system	04929 GnRH secretion	16	15	DN10268_c0_g1_i1; DN10268_c0_g2_i1; DN11069_c0_g1_i1; DN11153_c0_g1_i1; DN11153_c0_g3_i1; DN11476_c1_g2_i1; DN11476_c1_g3_i2; DN11476_c1_g5_i1; DN11485_c0_g1_i1; DN11485_c0_g1_i2; DN12197_c0_g1_i1; DN15003_c0_g1_i1; DN1501_c0_g1_i1; DN3590_c0_g1_i1; DN6939_c0_g1_i1; DN9552_c0_g2_i1	K04368; K04368; K02677; K00922; K00922; K05858; K05858; K05858; K04456; K04456; K04371; K04371; K04955; K07827; K04958; K02649
5. Organismal Systems	5.9 Aging	04213 Longevity regulating pathway - multiple species	16	13	DN10183_c1_g2_i1; DN10595_c0_g1_i1; DN11153_c0_g1_i1; DN11153_c0_g3_i1; DN11485_c0_g1_i1; DN11485_c0_g1_i2; DN11793_c0_g1_i2; DN11793_c0_g1_i3; DN11793_c0_g1_i4; DN13197_c0_g1_i1; DN3422_c0_g1_i1; DN3590_c0_g1_i1; DN4539_c0_g1_i1; DN5199_c0_g1_i2; DN6226_c0_g1_i2; DN9552_c0_g2_i1	K07203; K08035; K00922; K00922; K04456; K04456; K04565; K04565; K04565; K07199; K06067; K07827; K04564; K04688; K07198; K02649
5. Organismal Systems	5.1 Immune system	04621 NOD-like receptor signaling pathway	15	13	DN10175_c0_g1_i1; DN10175_c0_g1_i2; DN10175_c0_g1_i3; DN11476_c1_g2_i1; DN11476_c1_g3_i2; DN11476_c1_g5_i1; DN11502_c0_g1_i2; DN11794_c0_g1_i1; DN12197_c0_g1_i1; DN14784_c0_g1_i1; DN15003_c0_g1_i1; DN2978_c0_g1_i1; DN6296_c0_g1_i1; DN6939_c0_g1_i1; DN7580_c0_g1_i1	K17890; K17890; K17890; K05858; K05858; K05858; K06071; K15040; K04371; K03671; K04371; K17065; K06030; K04958; K08341
5. Organismal Systems	5.2 Endocrine system	04916 Melanogenesis	15	15	DN10268_c0_g1_i1; DN10268_c0_g2_i1; DN11069_c0_g1_i1; DN11476_c1_g2_i1; DN11476_c1_g3_i2; DN11476_c1_g5_i1; DN12197_c0_g1_i1; DN14280_c0_g1_i1; DN15003_c0_g1_i1; DN15473_c0_g1_i1; DN188_c0_g1_i1; DN3590_c0_g1_i1; DN4119_c0_g1_i1; DN4722_c0_g2_i1; DN8878_c0_g1_i1	K04368; K04368; K02677; K05858; K05858; K05858; K04371; K04630; K04371; K04630; K02183; K07827; K02105; K04630; K04498
5. Organismal Systems	5.6 Nervous system	04724 Glutamatergic synapse	15	14	DN10401_c1_g1_i1; DN10401_c1_g1_i3; DN11069_c0_g1_i1; DN11476_c1_g2_i1; DN11476_c1_g3_i2; DN11476_c1_g5_i1; DN12197_c0_g1_i1; DN14280_c0_g1_i1; DN15003_c0_g1_i1; DN15473_c0_g1_i1; DN2930_c0_g1_i1; DN3121_c0_g1_i1; DN4722_c0_g2_i1; DN6939_c0_g1_i1; DN8184_c0_g1_i1	K00910; K00910; K02677; K05858; K05858; K05858; K04371; K04630; K04371; K04630; K04539; K06268; K04630; K04958; K15008
5. Organismal Systems	5.10 Environmental adaptation	04713 Circadian entrainment	14	14	DN10360_c0_g3_i1; DN11069_c0_g1_i1; DN11476_c1_g2_i1; DN11476_c1_g3_i2; DN11476_c1_g5_i1; DN11713_c0_g1_i1; DN12197_c0_g1_i1; DN14280_c0_g1_i1; DN15003_c0_g1_i1; DN15473_c0_g1_i1; DN188_c0_g1_i1; DN2930_c0_g1_i1; DN4722_c0_g2_i1; DN6939_c0_g1_i1	K16513; K02677; K05858; K05858; K05858; K07376; K04371; K04630; K04371; K04630; K02183; K04539; K04630; K04958
5. Organismal Systems	5.4 Digestive system	04972 Pancreatic secretion	14	13	DN10425_c0_g1_i1; DN10805_c0_g1_i1; DN10805_c0_g1_i2; DN11069_c0_g1_i1; DN11476_c1_g2_i1; DN11476_c1_g3_i2; DN11476_c1_g5_i1; DN11637_c0_g1_i1; DN11637_c1_g1_i1; DN1950_c0_g1_i1; DN6939_c0_g1_i1; DN8503_c0_g1_i5; DN8890_c0_g1_i1; DN9995_c0_g1_i1	K04392; K04353; K04353; K02677; K05858; K05858; K05858; K05850; K05850; K07904; K04958; K14073; K04353; K14073
5. Organismal Systems	5.5 Excretory system	04966 Collecting duct acid secretion	14	12	DN11580_c0_g1_i1; DN11580_c0_g1_i2; DN11580_c0_g2_i1; DN11580_c0_g2_i2; DN12102_c0_g1_i1; DN1259_c0_g1_i1; DN15065_c0_g1_i1; DN1570_c0_g1_i1; DN1954_c0_g1_i1; DN4568_c0_g1_i1; DN4568_c0_g2_i1; DN826_c0_g1_i1; DN8858_c0_g1_i1; DN8858_c0_g2_i1	K02154; K02154; K02154; K02154; K02151; K02155; K02150; K02152; K02153; K02145; K02145; K02148; K02146; K02146
5. Organismal Systems	5.7 Sensory system	04750 Inflammatory mediator regulation of TRP channels	14	13	DN11069_c0_g1_i1; DN11153_c0_g1_i1; DN11153_c0_g3_i1; DN11476_c1_g2_i1; DN11476_c1_g3_i2; DN11476_c1_g5_i1; DN14699_c0_g1_i1; DN188_c0_g1_i1; DN6027_c0_g1_i1; DN6939_c0_g1_i1; DN8099_c0_g1_i1; DN8099_c0_g1_i2; DN8891_c0_g1_i1; DN9552_c0_g2_i1	K02677; K00922; K00922; K05858; K05858; K05858; K04984; K02183; K04984; K04958; K06269; K06269; K18050; K02649
5. Organismal Systems	5.9 Aging	04211 Longevity regulating pathway	14	13	DN10183_c1_g2_i1; DN11153_c0_g1_i1; DN11153_c0_g3_i1; DN11485_c0_g1_i1; DN11485_c0_g1_i2; DN13197_c0_g1_i1; DN1565_c0_g1_i1; DN3590_c0_g1_i1; DN4539_c0_g1_i1; DN4605_c0_g1_i1; DN5199_c0_g1_i2; DN6130_c0_g1_i1; DN6226_c0_g1_i2; DN9552_c0_g2_i1	K07203; K00922; K00922; K04456; K04456; K07199; K03259; K07827; K04564; K07297; K04688; K03259; K07198; K02649
5. Organismal Systems	5.1 Immune system	04625 C-type lectin receptor signaling pathway	13	11	DN11153_c0_g1_i1; DN11153_c0_g3_i1; DN11481_c0_g1_i3; DN11481_c0_g1_i4; DN11485_c0_g1_i1; DN11485_c0_g1_i2; DN12197_c0_g1_i1; DN15003_c0_g1_i1; DN188_c0_g1_i1; DN3121_c0_g1_i1; DN3590_c0_g1_i1; DN6939_c0_g1_i1; DN9552_c0_g2_i1	K00922; K00922; K04409; K04409; K04456; K04456; K04371; K04371; K02183; K06268; K07827; K04958; K02649
5. Organismal Systems	5.2 Endocrine system	04912 GnRH signaling pathway	13	13	DN10268_c0_g1_i1; DN10268_c0_g2_i1; DN11069_c0_g1_i1; DN11476_c1_g2_i1; DN11476_c1_g3_i2; DN11476_c1_g5_i1; DN11525_c0_g1_i2; DN12197_c0_g1_i1; DN15003_c0_g1_i1; DN188_c0_g1_i1; DN3590_c0_g1_i1; DN4784_c0_g1_i1; DN6939_c0_g1_i1	K04368; K04368; K02677; K05858; K05858; K05858; K04393; K04371; K04371; K02183; K07827; K04364; K04958
5. Organismal Systems	5.8 Development and regeneration	04380 Osteoclast differentiation	13	12	DN10268_c0_g1_i1; DN10268_c0_g2_i1; DN10425_c0_g1_i1; DN11153_c0_g1_i1; DN11153_c0_g3_i1; DN11485_c0_g1_i1; DN11485_c0_g1_i2; DN12197_c0_g1_i1; DN15003_c0_g1_i1; DN3121_c0_g1_i1; DN4784_c0_g1_i1; DN605_c1_g1_i1; DN9552_c0_g2_i1	K04368; K04368; K04392; K00922; K00922; K04456; K04456; K04371; K04371; K06268; K04364; K01371; K02649
5. Organismal Systems	5.1 Immune system	04612 Antigen processing and presentation	12	12	DN10147_c0_g1_i2; DN10193_c0_g1_i2; DN10193_c0_g2_i1; DN10454_c0_g2_i1; DN11122_c0_g1_i1; DN11390_c0_g1_i1; DN12654_c0_g1_i1; DN2716_c0_g1_i1; DN3156_c0_g1_i1; DN4773_c0_g1_i1; DN7961_c0_g1_i2; DN7961_c0_g2_i1	K01365; K01365; K01365; K08056; K01365; K08057; K01365; K01365; K08056; K01369; K01365; K01365
5. Organismal Systems	5.2 Endocrine system	04917 Prolactin signaling pathway	12	11	DN10268_c0_g1_i1; DN10268_c0_g2_i1; DN10385_c0_g1_i1; DN11153_c0_g1_i1; DN11153_c0_g3_i1; DN11485_c0_g1_i1; DN11485_c0_g1_i2; DN12197_c0_g1_i1; DN15003_c0_g1_i1; DN3590_c0_g1_i1; DN4784_c0_g1_i1; DN9552_c0_g2_i1	K04368; K04368; K06279; K00922; K00922; K04456; K04456; K04371; K04371; K07827; K04364; K02649
5. Organismal Systems	5.2 Endocrine system	04920 Adipocytokine signaling pathway	12	9	DN10183_c1_g2_i1; DN10212_c0_g1_i1; DN10212_c0_g1_i2; DN10591_c0_g1_i1; DN10648_c0_g2_i1; DN10648_c0_g2_i2; DN11485_c0_g1_i1; DN11485_c0_g1_i2; DN13197_c0_g1_i1; DN4605_c0_g1_i1; DN6226_c0_g1_i2; DN7481_c0_g1_i1	K07203; K01897; K01897; K07299; K08765; K08765; K04456; K04456; K07199; K07297; K07198; K01596
5. Organismal Systems	5.2 Endocrine system	04923 Regulation of lipolysis in adipocytes	12	11	DN11153_c0_g1_i1; DN11153_c0_g3_i1; DN11485_c0_g1_i1; DN11485_c0_g1_i2; DN11713_c0_g1_i1; DN14280_c0_g1_i1; DN15473_c0_g1_i1; DN4722_c0_g2_i1; DN8692_c0_g1_i2; DN8692_c0_g3_i1; DN9552_c0_g2_i1; DN9899_c0_g1_i1	K00922; K00922; K04456; K04456; K07376; K04630; K04630; K04630; K12323; K12323; K02649; K13699
5. Organismal Systems	5.1 Immune system	04620 Toll-like receptor signaling pathway	11	10	DN10268_c0_g1_i1; DN10268_c0_g2_i1; DN10425_c0_g1_i1; DN11153_c0_g1_i1; DN11153_c0_g3_i1; DN11485_c0_g1_i1; DN11485_c0_g1_i2; DN12197_c0_g1_i1; DN15003_c0_g1_i1; DN605_c1_g1_i1; DN9552_c0_g2_i1	K04368; K04368; K04392; K00922; K00922; K04456; K04456; K04371; K04371; K01371; K02649
5. Organismal Systems	5.2 Endocrine system	04924 Renin secretion	11	11	DN11476_c1_g2_i1; DN11476_c1_g3_i2; DN11476_c1_g5_i1; DN14280_c0_g1_i1; DN15473_c0_g1_i1; DN188_c0_g1_i1; DN3121_c0_g1_i1; DN4722_c0_g2_i1; DN6939_c0_g1_i1; DN8692_c0_g1_i2; DN8692_c0_g3_i1	K05858; K05858; K05858; K04630; K04630; K02183; K06268; K04630; K04958; K12323; K12323
5. Organismal Systems	5.2 Endocrine system	04925 Aldosterone synthesis and secretion	11	11	DN11069_c0_g1_i1; DN11476_c1_g2_i1; DN11476_c1_g3_i2; DN11476_c1_g5_i1; DN11637_c0_g1_i1; DN11637_c1_g1_i1; DN188_c0_g1_i1; DN6939_c0_g1_i1; DN8692_c0_g1_i2; DN8692_c0_g3_i1; DN8891_c0_g1_i1	K02677; K05858; K05858; K05858; K05850; K05850; K02183; K04958; K12323; K12323; K18050
5. Organismal Systems	5.4 Digestive system	04971 Gastric acid secretion	11	11	DN11069_c0_g1_i1; DN11476_c1_g2_i1; DN11476_c1_g3_i2; DN11476_c1_g5_i1; DN14280_c0_g1_i1; DN15473_c0_g1_i1; DN188_c0_g1_i1; DN4722_c0_g2_i1; DN5983_c0_g1_i1; DN6939_c0_g1_i1; DN8841_c0_g1_i1	K02677; K05858; K05858; K05858; K04630; K04630; K02183; K04630; K00907; K04958; K00907
5. Organismal Systems	5.4 Digestive system	04973 Carbohydrate digestion and absorption	11	10	DN11153_c0_g1_i1; DN11153_c0_g3_i1; DN11476_c1_g2_i1; DN11476_c1_g3_i2; DN11476_c1_g5_i1; DN11485_c0_g1_i1; DN11485_c0_g1_i2; DN13333_c0_g1_i1; DN3469_c0_g1_i1; DN9552_c0_g2_i1; DN9710_c0_g1_i1	K00922; K00922; K05858; K05858; K05858; K04456; K04456; K00844; K00844; K02649; K00844
5. Organismal Systems	5.5 Excretory system	04961 Endocrine and other factor-regulated calcium reabsorption	11	11	DN10973_c0_g1_i1; DN10973_c1_g1_i1; DN11069_c0_g1_i1; DN11476_c1_g2_i1; DN11476_c1_g3_i2; DN11476_c1_g5_i1; DN11637_c0_g1_i1; DN11637_c1_g1_i1; DN1950_c0_g1_i1; DN2928_c0_g1_i1; DN9304_c0_g2_i1	K11824; K11824; K02677; K05858; K05858; K05858; K05850; K05850; K07904; K11827; K04646
5. Organismal Systems	5.4 Digestive system	04974 Protein digestion and absorption	10	9	DN11161_c1_g1_i1; DN11161_c1_g1_i2; DN11512_c0_g1_i1; DN1839_c0_g1_i1; DN484_c0_g1_i1; DN5918_c0_g1_i1; DN687_c0_g1_i2; DN8370_c0_g2_i1; DN9341_c0_g1_i2; DN9341_c0_g3_i1	K13868; K13868; K19721; K08187; K13868; K08187; K13868; K13781; K13868; K13868
5. Organismal Systems	5.4 Digestive system	04970 Salivary secretion	9	9	DN11069_c0_g1_i1; DN11476_c1_g2_i1; DN11476_c1_g3_i2; DN11476_c1_g5_i1; DN11637_c0_g1_i1; DN11637_c1_g1_i1; DN11713_c0_g1_i1; DN188_c0_g1_i1; DN6939_c0_g1_i1	K02677; K05858; K05858; K05858; K05850; K05850; K07376; K02183; K04958
5. Organismal Systems	5.4 Digestive system	04978 Mineral absorption	9	8	DN10464_c0_g1_i1; DN11637_c0_g1_i1; DN11637_c1_g1_i1; DN13211_c0_g1_i1; DN2568_c0_g1_i1; DN8758_c0_g1_i2; DN8953_c0_g1_i1; DN8953_c0_g1_i2; DN8953_c0_g2_i1	K00522; K05850; K05850; K14688; K14688; K14686; K14688; K14688; K14688
5. Organismal Systems	5.4 Digestive system	04979 Cholesterol metabolism	9	9	DN11276_c0_g1_i1; DN11794_c0_g1_i1; DN15345_c0_g1_i1; DN1927_c0_g1_i1; DN534_c0_g1_i1; DN6849_c0_g1_i1; DN9350_c0_g1_i1; DN9350_c0_g2_i1; DN9350_c0_g3_i1	K05641; K15040; K12385; K13443; K05641; K13443; K12385; K12385; K12385
5. Organismal Systems	5.5 Excretory system	04962 Vasopressin-regulated water reabsorption	9	8	DN1041_c0_g1_i1; DN1045_c0_g1_i1; DN10953_c0_g1_i2; DN10953_c0_g1_i3; DN12541_c0_g1_i1; DN15404_c0_g1_i1; DN1950_c0_g1_i1; DN2727_c0_g1_i1; DN461_c0_g1_i1	K10413; K10416; K10415; K10415; K10413; K10418; K07904; K12462; K10416
5. Organismal Systems	5.1 Immune system	04658 Th1 and Th2 cell differentiation	8	7	DN11385_c0_g1_i1; DN11385_c0_g1_i2; DN11806_c0_g1_i2; DN12197_c0_g1_i1; DN15003_c0_g1_i1; DN3121_c0_g1_i1; DN8015_c0_g2_i1; DN9664_c0_g1_i1	K06051; K06051; K02599; K04371; K04371; K06268; K02599; K06053
5. Organismal Systems	5.2 Endocrine system	04918 Thyroid hormone synthesis	8	8	DN10942_c0_g2_i1; DN11069_c0_g1_i1; DN11115_c0_g2_i1; DN11394_c0_g1_i1; DN11476_c1_g2_i1; DN11476_c1_g3_i2; DN11476_c1_g5_i1; DN6939_c0_g1_i1	K09582; K02677; K09490; K00432; K05858; K05858; K05858; K04958
5. Organismal Systems	5.5 Excretory system	04960 Aldosterone-regulated sodium reabsorption	8	8	DN11069_c0_g1_i1; DN11153_c0_g1_i1; DN11153_c0_g3_i1; DN12197_c0_g1_i1; DN15003_c0_g1_i1; DN15223_c0_g1_i1; DN3590_c0_g1_i1; DN9552_c0_g2_i1	K02677; K00922; K00922; K04371; K04371; K06276; K07827; K02649
5. Organismal Systems	5.7 Sensory system	04745 Phototransduction - fly	8	7	DN10401_c1_g1_i1; DN10401_c1_g1_i3; DN11069_c0_g1_i1; DN11476_c1_g2_i1; DN11476_c1_g3_i2; DN11476_c1_g5_i1; DN188_c0_g1_i1; DN6939_c0_g1_i1	K00910; K00910; K02677; K05858; K05858; K05858; K02183; K04958
5. Organismal Systems	5.1 Immune system	04659 Th17 cell differentiation	6	6	DN10183_c1_g2_i1; DN12197_c0_g1_i1; DN15003_c0_g1_i1; DN15368_c0_g1_i1; DN3121_c0_g1_i1; DN7697_c0_g1_i1	K07203; K04371; K04371; K04501; K06268; K04500
5. Organismal Systems	5.2 Endocrine system	04911 Insulin secretion	6	6	DN10591_c0_g1_i1; DN11069_c0_g1_i1; DN11476_c1_g2_i1; DN11476_c1_g3_i2; DN11476_c1_g5_i1; DN1499_c0_g1_i1	K07299; K02677; K05858; K05858; K05858; K18211
5. Organismal Systems	5.3 Circulatory system	04260 Cardiac muscle contraction	6	6	DN13243_c0_g1_i1; DN14451_c0_g1_i1; DN15232_c0_g1_i1; DN2622_c0_g1_i1; DN308_c0_g1_i1; DN9403_c0_g1_i1	K00416; K02264; K00418; K00417; K02267; K00411
5. Organismal Systems	5.6 Nervous system	04727 GABAergic synapse	6	6	DN11069_c0_g1_i1; DN14280_c0_g1_i1; DN15473_c0_g1_i1; DN2930_c0_g1_i1; DN4722_c0_g2_i1; DN7580_c0_g1_i1	K02677; K04630; K04630; K04539; K04630; K08341
5. Organismal Systems	5.10 Environmental adaptation	04710 Circadian rhythm	5	5	DN13185_c0_g2_i1; DN13197_c0_g1_i1; DN1493_c0_g1_i1; DN2218_c0_g1_i1; DN6226_c0_g1_i2	K03362; K07199; K03868; K03094; K07198
5. Organismal Systems	5.1 Immune system	04623 Cytosolic DNA-sensing pathway	4	4	DN12113_c0_g1_i1; DN14411_c0_g1_i1; DN4809_c0_g1_i1; DN6467_c1_g2_i1	K14721; K03016; K03013; K03018
5. Organismal Systems	5.1 Immune system	04657 IL-17 signaling pathway	4	4	DN1072_c0_g1_i1; DN11404_c0_g1_i1; DN12197_c0_g1_i1; DN15003_c0_g1_i1	K12890; K12890; K04371; K04371
5. Organismal Systems	5.2 Endocrine system	04927 Cortisol synthesis and secretion	4	4	DN11476_c1_g2_i1; DN11476_c1_g3_i2; DN11476_c1_g5_i1; DN6939_c0_g1_i1	K05858; K05858; K05858; K04958
5. Organismal Systems	5.4 Digestive system	04975 Fat digestion and absorption	4	4	DN11276_c0_g1_i1; DN534_c0_g1_i1; DN8503_c0_g1_i5; DN9995_c0_g1_i1	K05641; K05641; K14073; K14073
5. Organismal Systems	5.7 Sensory system	04740 Olfactory transduction	4	3	DN10401_c1_g1_i1; DN10401_c1_g1_i3; DN11713_c0_g1_i1; DN188_c0_g1_i1	K00910; K00910; K07376; K02183
5. Organismal Systems	5.1 Immune system	04622 RIG-I-like receptor signaling pathway	3	3	DN11996_c0_g1_i1; DN12248_c0_g1_i1; DN2917_c0_g1_i1	K12655; K11594; K09578
5. Organismal Systems	5.10 Environmental adaptation	04626 Plant-pathogen interaction	3	3	DN10268_c0_g1_i1; DN10268_c0_g2_i1; DN188_c0_g1_i1	K04368; K04368; K02183
5. Organismal Systems	5.1 Immune system	04624 Toll and Imd signaling pathway	2	2	DN13185_c0_g2_i1; DN13769_c0_g1_i1	K03362; K10580
5. Organismal Systems	5.1 Immune system	04640 Hematopoietic cell lineage	2	1	DN10642_c0_g1_i1; DN10642_c0_g1_i3	K06483; K06483
5. Organismal Systems	5.1 Immune system	04672 Intestinal immune network for IgA production	2	1	DN10642_c0_g1_i1; DN10642_c0_g1_i3	K06483; K06483
5. Organismal Systems	5.10 Environmental adaptation	04712 Circadian rhythm - plant	2	2	DN11669_c0_g2_i1; DN8298_c0_g1_i1	K03097; K03115
5. Organismal Systems	5.4 Digestive system	04976 Bile secretion	2	2	DN10591_c0_g1_i1; DN610_c0_g1_i1	K07299; K00021
5. Organismal Systems	5.4 Digestive system	04977 Vitamin digestion and absorption	2	2	DN8503_c0_g1_i5; DN9995_c0_g1_i1	K14073; K14073
5. Organismal Systems	5.5 Excretory system	04964 Proximal tubule bicarbonate reclamation	2	2	DN11607_c0_g1_i2; DN7481_c0_g1_i1	K00261; K01596
5. Organismal Systems	5.7 Sensory system	04744 Phototransduction	1	1	DN188_c0_g1_i1	K02183
6. Human Diseases	6.9 Infectious disease: viral	05165 Human papillomavirus infection	76	60	DN10080_c0_g1_i1; DN10080_c0_g2_i1; DN10183_c1_g2_i1; DN10268_c0_g1_i1; DN10268_c0_g2_i1; DN1040_c0_g1_i1; DN10475_c0_g2_i1; DN10642_c0_g1_i1; DN10642_c0_g1_i3; DN10888_c0_g2_i2; DN11153_c0_g1_i1; DN11153_c0_g3_i1; DN11360_c0_g1_i1; DN11362_c1_g1_i1; DN11362_c1_g1_i2; DN11362_c1_g2_i1; DN11485_c0_g1_i1; DN11485_c0_g1_i2; DN11525_c0_g1_i2; DN11580_c0_g1_i1; DN11580_c0_g1_i2; DN11580_c0_g2_i1; DN11…	K04505; K04505; K07203; K04368; K04368; K03662; K03661; K06483; K06483; K16175; K00922; K00922; K04354; K05719; K05719; K05719; K04456; K04456; K04393; K02154; K02154; K02154; K02154; K06252; K06252; K05719; K06252; K02599; K02151; K04371; K06626; K04728; K02155; K04728; K04371; K02150; K02152; K02153; K06640; K11584; K06067; K07827; K02105; K03120; K01110; K01110; K02145; K02145; K04364; K00873;…
6. Human Diseases	6.8 Infectious disease: bacterial	05131 Shigellosis	60	53	DN10175_c0_g1_i1; DN10175_c0_g1_i2; DN10175_c0_g1_i3; DN10183_c1_g2_i1; DN10292_c0_g1_i3; DN10363_c0_g2_i1; DN10363_c0_g2_i2; DN10407_c0_g1_i2; DN10407_c0_g1_i3; DN10425_c0_g1_i1; DN10444_c0_g1_i1; DN10575_c0_g1_i1; DN10982_c0_g1_i1; DN11153_c0_g1_i1; DN11153_c0_g3_i1; DN11362_c1_g1_i1; DN11362_c1_g1_i2; DN11362_c1_g2_i1; DN11476_c1_g2_i1; DN11476_c1_g3_i2; DN11476_c1_g5_i1; DN11485_c0_g1_i1; DN1…	K17890; K17890; K17890; K07203; K16186; K17908; K17908; K06272; K06272; K04392; K05700; K05756; K05700; K00922; K00922; K05719; K05719; K05719; K05858; K05858; K05858; K04456; K04456; K04393; K06619; K06271; K06271; K06271; K06271; K05719; K04371; K04728; K05755; K03362; K05754; K00844; K10580; K04728; K03868; K04371; K03094; K00844; K16944; K05758; K04688; K05758; K00914; K13708; K04958; K08341;…
6. Human Diseases	6.1 Cancer: overview	05200 Pathways in cancer	56	51	DN10183_c1_g2_i1; DN10268_c0_g1_i1; DN10268_c0_g2_i1; DN10425_c0_g1_i1; DN10495_c0_g1_i1; DN10591_c0_g1_i1; DN10593_c0_g1_i1; DN11069_c0_g1_i1; DN11153_c0_g1_i1; DN11153_c0_g3_i1; DN11202_c0_g1_i1; DN11362_c1_g1_i1; DN11362_c1_g1_i2; DN11362_c1_g2_i1; DN11385_c0_g1_i1; DN11385_c0_g1_i2; DN11476_c1_g2_i1; DN11476_c1_g3_i2; DN11476_c1_g5_i1; DN11485_c0_g1_i1; DN11485_c0_g1_i2; DN11525_c0_g1_i2; DN1…	K07203; K04368; K04368; K04392; K07834; K07299; K04346; K02677; K00922; K00922; K04377; K05719; K05719; K05719; K06051; K06051; K05858; K05858; K05858; K04456; K04456; K04393; K06619; K05719; K02599; K04371; K06626; K04630; K03868; K04371; K04501; K04630; K02183; K04365; K03094; K04365; K04539; K06067; K07827; K02105; K01110; K01110; K04630; K04364; K04688; K12331; K12331; K04500; K04365; K02599;…
6. Human Diseases	6.4 Neurodegenerative disease	05016 Huntington disease	52	46	DN10365_c1_g2_i1; DN10545_c0_g1_i1; DN10791_c0_g1_i1; DN10791_c0_g1_i4; DN10813_c0_g1_i1; DN10813_c0_g3_i1; DN10973_c0_g1_i1; DN10973_c1_g1_i1; DN11011_c0_g1_i1; DN11011_c0_g1_i2; DN11116_c0_g1_i1; DN11476_c1_g2_i1; DN11476_c1_g3_i2; DN11476_c1_g5_i1; DN11494_c0_g1_i1; DN11538_c0_g1_i1; DN11793_c0_g1_i2; DN11793_c0_g1_i3; DN11793_c0_g1_i4; DN11794_c0_g1_i1; DN12223_c0_g1_i1; DN12375_c0_g1_i1; DN1…	K03006; K02132; K03939; K03939; K03934; K03934; K11824; K11824; K02127; K02127; K04559; K05858; K05858; K05858; K11831; K02133; K04565; K04565; K04565; K15040; K03008; K11831; K02134; K11352; K00416; K00236; K03016; K02264; K00418; K00417; K11827; K02267; K06067; K02137; K03942; K03942; K03942; K03120; K04564; K03013; K03937; K00234; K04958; K03953; K03953; K04498; K03010; K04646; K00411; K03940;…
6. Human Diseases	6.1 Cancer: overview	05205 Proteoglycans in cancer	51	44	DN10147_c0_g1_i2; DN10183_c1_g2_i1; DN10193_c0_g1_i2; DN10193_c0_g2_i1; DN10268_c0_g1_i1; DN10268_c0_g2_i1; DN10425_c0_g1_i1; DN11069_c0_g1_i1; DN11122_c0_g1_i1; DN11153_c0_g1_i1; DN11153_c0_g3_i1; DN11202_c0_g1_i1; DN11249_c0_g1_i1; DN11362_c1_g1_i1; DN11362_c1_g1_i2; DN11362_c1_g2_i1; DN11481_c0_g1_i3; DN11481_c0_g1_i4; DN11485_c0_g1_i1; DN11485_c0_g1_i2; DN11495_c0_g1_i1; DN11525_c0_g1_i2; DN1…	K01365; K07203; K01365; K01365; K04368; K04368; K04392; K02677; K01365; K00922; K00922; K04377; K16848; K05719; K05719; K05719; K04409; K04409; K04456; K04456; K02991; K04393; K05719; K04371; K01365; K04371; K06276; K04365; K04365; K01365; K07827; K02105; K04364; K04688; K04437; K04958; K04500; K04365; K01365; K01365; K06269; K06269; K04514; K05725; K16848; K02649; K05760; K05760; K05730; K05730;…
6. Human Diseases	6.4 Neurodegenerative disease	05010 Alzheimer disease	46	38	DN10080_c0_g1_i1; DN10080_c0_g2_i1; DN10437_c0_g2_i1; DN10545_c0_g1_i1; DN10791_c0_g1_i1; DN10791_c0_g1_i4; DN10813_c0_g1_i1; DN10813_c0_g3_i1; DN10967_c0_g1_i1; DN11011_c0_g1_i1; DN11011_c0_g1_i2; DN11476_c1_g2_i1; DN11476_c1_g3_i2; DN11476_c1_g5_i1; DN11538_c0_g1_i1; DN11704_c0_g1_i1; DN11704_c0_g1_i2; DN11704_c0_g1_i3; DN11704_c0_g1_i4; DN11704_c0_g1_i6; DN12197_c0_g1_i1; DN12785_c0_g1_i1; DN1…	K04505; K04505; K06704; K02132; K03939; K03939; K03934; K03934; K06704; K02127; K02127; K05858; K05858; K05858; K02133; K02090; K02090; K02090; K02090; K02090; K04371; K02134; K11352; K00416; K00236; K02264; K04371; K00418; K02183; K00417; K02267; K06268; K02137; K03942; K03942; K03942; K08860; K03937; K00234; K04958; K03953; K03953; K00411; K03940; K03940; K02138
6. Human Diseases	6.1 Cancer: overview	05203 Viral carcinogenesis	42	37	DN10087_c0_g1_i1; DN10425_c0_g1_i1; DN10888_c0_g2_i2; DN11153_c0_g1_i1; DN11153_c0_g3_i1; DN11525_c0_g1_i2; DN11540_c0_g1_i2; DN11540_c0_g1_i3; DN11654_c0_g1_i1; DN12197_c0_g1_i1; DN12248_c0_g1_i1; DN12428_c0_g1_i1; DN13774_c0_g1_i1; DN15003_c0_g1_i1; DN3422_c0_g1_i1; DN3474_c0_g1_i1; DN3586_c0_g2_i1; DN3590_c0_g1_i1; DN4216_c0_g1_i1; DN4784_c0_g1_i1; DN4860_c0_g1_i1; DN5601_c0_g1_i1; DN7154_c0_g…	K03124; K04392; K16175; K00922; K00922; K04393; K11838; K11838; K16197; K04371; K11594; K06626; K15979; K04371; K06067; K15306; K15979; K07827; K03120; K04364; K00873; K12886; K16174; K16175; K16175; K09504; K09504; K02146; K02146; K04498; K02649; K05760; K05760; K06063; K06053; K11838; K11838; K11643; K11643; K05768; K06627; K06627
6. Human Diseases	6.8 Infectious disease: bacterial	05130 Pathogenic Escherichia coli infection	41	38	DN10425_c0_g1_i1; DN10438_c1_g1_i1; DN10575_c0_g1_i1; DN10593_c0_g1_i1; DN10598_c0_g2_i1; DN10598_c0_g3_i1; DN10598_c0_g4_i1; DN11190_c0_g1_i1; DN11362_c1_g1_i1; DN11362_c1_g1_i2; DN11362_c1_g2_i1; DN11481_c0_g1_i3; DN11481_c0_g1_i4; DN11525_c0_g1_i2; DN1153_c0_g1_i1; DN11640_c0_g1_i1; DN11712_c0_g1_i1; DN11738_c0_g2_i1; DN11738_c0_g3_i1; DN11738_c0_g7_i1; DN11909_c0_g1_i3; DN11909_c0_g1_i5; DN12…	K04392; K05750; K05756; K04346; K05749; K05749; K05749; K02985; K05719; K05719; K05719; K04409; K04409; K04393; K06619; K07374; K05719; K10352; K10352; K10352; K07375; K07375; K04371; K05755; K05754; K07375; K10356; K04371; K19862; K12559; K05752; K14007; K05758; K05758; K12331; K12331; K04514; K14007; K06083; K07937; K05757
6. Human Diseases	6.9 Infectious disease: viral	05169 Epstein-Barr virus infection	40	35	DN10425_c0_g1_i1; DN10454_c0_g2_i1; DN10618_c0_g1_i1; DN10618_c0_g1_i2; DN11153_c0_g1_i1; DN11153_c0_g3_i1; DN11202_c0_g1_i1; DN11370_c0_g1_i1; DN11390_c0_g1_i1; DN11485_c0_g1_i1; DN11485_c0_g1_i2; DN11488_c0_g1_i1; DN11540_c0_g1_i2; DN11540_c0_g1_i3; DN1232_c0_g1_i1; DN12428_c0_g1_i1; DN12727_c0_g1_i1; DN13208_c0_g1_i1; DN178_c0_g1_i1; DN3156_c0_g1_i1; DN3422_c0_g1_i1; DN3423_c0_g1_i1; DN3423_c0…	K04392; K08056; K03064; K03064; K00922; K00922; K04377; K03028; K08057; K04456; K04456; K03066; K11838; K11838; K19202; K06626; K03033; K03035; K03037; K08056; K06067; K03032; K03032; K03038; K03036; K06691; K03039; K06066; K03035; K03032; K03029; K03029; K03061; K02649; K06063; K06053; K11838; K11838; K06627; K06627
6. Human Diseases	6.9 Infectious disease: viral	05166 Human T-cell leukemia virus 1 infection	39	36	DN10268_c0_g1_i1; DN10268_c0_g2_i1; DN10591_c0_g1_i1; DN11153_c0_g1_i1; DN11153_c0_g3_i1; DN11202_c0_g1_i1; DN11390_c0_g1_i1; DN11485_c0_g1_i1; DN11485_c0_g1_i2; DN11608_c0_g2_i1; DN11608_c0_g6_i1; DN11682_c0_g1_i1; DN11682_c0_g3_i1; DN11794_c0_g1_i1; DN12197_c0_g1_i1; DN12428_c0_g1_i1; DN12581_c0_g1_i1; DN13397_c0_g1_i1; DN14045_c0_g1_i1; DN15003_c0_g1_i1; DN15139_c0_g1_i1; DN15248_c0_g1_i1; DN1…	K04368; K04368; K07299; K00922; K00922; K04377; K08057; K04456; K04456; K06271; K06271; K06271; K06271; K15040; K04371; K06626; K04728; K14290; K04728; K04371; K02180; K14290; K04501; K06640; K06268; K15306; K07827; K03120; K01110; K01110; K04500; K08874; K08874; K14290; K04498; K02649; K03351; K06627; K06627
6. Human Diseases	6.9 Infectious disease: viral	05170 Human immunodeficiency virus 1 infection	39	36	DN10183_c1_g2_i1; DN10268_c0_g1_i1; DN10268_c0_g2_i1; DN10425_c0_g1_i1; DN10454_c0_g2_i1; DN10571_c0_g1_i1; DN11069_c0_g1_i1; DN11153_c0_g1_i1; DN11153_c0_g3_i1; DN11390_c0_g1_i1; DN11481_c0_g1_i3; DN11481_c0_g1_i4; DN11485_c0_g1_i1; DN11485_c0_g1_i2; DN12197_c0_g1_i1; DN12581_c0_g1_i1; DN13185_c0_g2_i1; DN14045_c0_g1_i1; DN14280_c0_g1_i1; DN1493_c0_g1_i1; DN15003_c0_g1_i1; DN15473_c0_g1_i1; DN18…	K07203; K04368; K04368; K04392; K08056; K11789; K02677; K00922; K00922; K08057; K04409; K04409; K04456; K04456; K04371; K04728; K03362; K04728; K04630; K03868; K04371; K04630; K02183; K03094; K06640; K04539; K06268; K08056; K07827; K12391; K04630; K04688; K04958; K12393; K12392; K05725; K02649; K05760; K05760
6. Human Diseases	6.4 Neurodegenerative disease	05012 Parkinson disease	37	33	DN10545_c0_g1_i1; DN10791_c0_g1_i1; DN10791_c0_g1_i4; DN10813_c0_g1_i1; DN10813_c0_g3_i1; DN11011_c0_g1_i1; DN11011_c0_g1_i2; DN11538_c0_g1_i1; DN11794_c0_g1_i1; DN12785_c0_g1_i1; DN12891_c0_g1_i1; DN13243_c0_g1_i1; DN13492_c0_g1_i1; DN14280_c0_g1_i1; DN14451_c0_g1_i1; DN15232_c0_g1_i1; DN15473_c0_g1_i1; DN2622_c0_g1_i1; DN308_c0_g1_i1; DN3451_c0_g1_i1; DN3937_c0_g1_i1; DN4038_c0_g1_i1; DN4038_c0…	K02132; K03939; K03939; K03934; K03934; K02127; K02127; K02133; K15040; K02134; K11352; K00416; K00236; K04630; K02264; K00418; K04630; K00417; K02267; K02137; K04555; K03942; K03942; K03942; K04630; K03937; K10575; K03178; K00234; K03953; K03953; K03178; K03178; K00411; K03940; K03940; K02138
6. Human Diseases	6.9 Infectious disease: viral	05163 Human cytomegalovirus infection	37	35	DN10183_c1_g2_i1; DN10268_c0_g1_i1; DN10268_c0_g2_i1; DN10425_c0_g1_i1; DN10454_c0_g2_i1; DN10593_c0_g1_i1; DN11069_c0_g1_i1; DN11153_c0_g1_i1; DN11153_c0_g3_i1; DN11202_c0_g1_i1; DN11390_c0_g1_i1; DN11476_c1_g2_i1; DN11476_c1_g3_i2; DN11476_c1_g5_i1; DN11485_c0_g1_i1; DN11485_c0_g1_i2; DN12197_c0_g1_i1; DN14280_c0_g1_i1; DN15003_c0_g1_i1; DN15473_c0_g1_i1; DN188_c0_g1_i1; DN2930_c0_g1_i1; DN3121…	K07203; K04368; K04368; K04392; K08056; K04346; K02677; K00922; K00922; K04377; K08057; K05858; K05858; K05858; K04456; K04456; K04371; K04630; K04371; K04630; K02183; K04539; K06268; K08056; K07827; K02105; K04630; K04364; K04688; K12331; K12331; K04958; K04514; K05725; K02649; K05760; K05760
6. Human Diseases	6.1 Cancer: overview	05206 MicroRNAs in cancer	35	32	DN10183_c1_g2_i1; DN10268_c0_g1_i1; DN10268_c0_g2_i1; DN10385_c0_g1_i1; DN10421_c0_g1_i1; DN10421_c0_g1_i2; DN11069_c0_g1_i1; DN11153_c0_g1_i1; DN11153_c0_g3_i1; DN11202_c0_g1_i1; DN1153_c0_g1_i1; DN11681_c0_g2_i1; DN11681_c0_g3_i1; DN11806_c0_g1_i1; DN11806_c0_g1_i2; DN11877_c2_g3_i1; DN12197_c0_g1_i1; DN12428_c0_g1_i1; DN12581_c0_g1_i1; DN14045_c0_g1_i1; DN15003_c0_g1_i1; DN2410_c0_g1_i1; DN342…	K07203; K04368; K04368; K06279; K10577; K10577; K02677; K00922; K00922; K04377; K06619; K06252; K06252; K06252; K02599; K09299; K04371; K06626; K04728; K04728; K04371; K17387; K06067; K07827; K01110; K01110; K04364; K12886; K10605; K02599; K04514; K04498; K18050; K02649; K13863
6. Human Diseases	6.7 Endocrine and metabolic disease	04932 Non-alcoholic fatty liver disease (NAFLD)	34	29	DN10425_c0_g1_i1; DN10791_c0_g1_i1; DN10791_c0_g1_i4; DN10813_c0_g1_i1; DN10813_c0_g3_i1; DN11153_c0_g1_i1; DN11153_c0_g3_i1; DN11485_c0_g1_i1; DN11485_c0_g1_i2; DN11525_c0_g1_i2; DN12891_c0_g1_i1; DN13197_c0_g1_i1; DN13243_c0_g1_i1; DN13492_c0_g1_i1; DN14451_c0_g1_i1; DN15232_c0_g1_i1; DN2622_c0_g1_i1; DN308_c0_g1_i1; DN4038_c0_g1_i1; DN4038_c0_g1_i2; DN4038_c0_g2_i1; DN4538_c0_g1_i1; DN4605_c0_…	K04392; K03939; K03939; K03934; K03934; K00922; K00922; K04456; K04456; K04393; K11352; K07199; K00416; K00236; K02264; K00418; K00417; K02267; K03942; K03942; K03942; K08860; K07297; K03937; K09027; K09027; K07198; K00234; K03953; K03953; K00411; K02649; K03940; K03940
6. Human Diseases	6.2 Cancer: specific types	05225 Hepatocellular carcinoma	32	26	DN10183_c1_g2_i1; DN10268_c0_g1_i1; DN10268_c0_g2_i1; DN10385_c0_g1_i1; DN11069_c0_g1_i1; DN11153_c0_g1_i1; DN11153_c0_g3_i1; DN11202_c0_g1_i1; DN11336_c1_g1_i1; DN11336_c1_g1_i3; DN11336_c1_g4_i1; DN11485_c0_g1_i1; DN11485_c0_g1_i2; DN11782_c0_g1_i1; DN11782_c0_g1_i2; DN11782_c0_g1_i5; DN11782_c0_g1_i6; DN12197_c0_g1_i1; DN12950_c0_g1_i1; DN15003_c0_g1_i1; DN15368_c0_g1_i1; DN2125_c0_g1_i1; DN24…	K07203; K04368; K04368; K06279; K02677; K00922; K00922; K04377; K11340; K11340; K11340; K04456; K04456; K11647; K11647; K11647; K11647; K04371; K11647; K04371; K04501; K04365; K04365; K07827; K02105; K01110; K01110; K04364; K04688; K04500; K04365; K02649
6. Human Diseases	6.8 Infectious disease: bacterial	05135 Yersinia infection	32	26	DN10268_c0_g1_i1; DN10268_c0_g2_i1; DN10425_c0_g1_i1; DN10466_c0_g1_i1; DN10642_c0_g1_i1; DN10642_c0_g1_i3; DN10807_c0_g2_i1; DN11153_c0_g1_i1; DN11153_c0_g3_i1; DN11362_c1_g1_i1; DN11362_c1_g1_i2; DN11362_c1_g2_i1; DN11485_c0_g1_i1; DN11485_c0_g1_i2; DN11502_c0_g1_i2; DN11525_c0_g1_i2; DN11712_c0_g1_i1; DN12197_c0_g1_i1; DN12857_c0_g1_i1; DN13308_c0_g1_i1; DN15003_c0_g1_i1; DN1724_c0_g1_i1; DN59…	K04368; K04368; K04392; K12487; K06483; K06483; K00889; K00922; K00922; K05719; K05719; K05719; K04456; K04456; K06071; K04393; K05719; K04371; K18584; K05747; K04371; K17260; K18584; K13708; K04514; K05725; K02649; K05760; K05760; K05730; K05730; K05730
6. Human Diseases	6.9 Infectious disease: viral	05168 Herpes simplex virus 1 infection	30	23	DN10183_c1_g2_i1; DN10454_c0_g2_i1; DN1072_c0_g1_i1; DN11029_c0_g1_i3; DN11029_c0_g1_i4; DN11029_c0_g1_i5; DN11153_c0_g1_i1; DN11153_c0_g3_i1; DN11390_c0_g1_i1; DN11404_c0_g1_i1; DN11485_c0_g1_i1; DN11485_c0_g1_i2; DN11707_c0_g1_i1; DN11707_c0_g1_i3; DN14416_c0_g1_i1; DN3156_c0_g1_i1; DN3890_c0_g1_i1; DN4538_c0_g1_i1; DN6278_c0_g1_i1; DN6924_c0_g1_i1; DN6924_c0_g2_i1; DN7156_c0_g1_i1; DN7726_c0_g…	K07203; K08056; K12890; K12896; K12896; K12896; K00922; K00922; K08057; K12890; K04456; K04456; K12893; K12893; K03241; K08056; K12891; K08860; K15409; K03680; K03680; K09228; K12881; K03239; K03239; K03239; K06269; K06269; K02649; K14966
6. Human Diseases	6.3 Immune disease	05323 Rheumatoid arthritis	29	24	DN10147_c0_g1_i2; DN10193_c0_g1_i2; DN10193_c0_g2_i1; DN1040_c0_g1_i1; DN10475_c0_g2_i1; DN11122_c0_g1_i1; DN11580_c0_g1_i1; DN11580_c0_g1_i2; DN11580_c0_g2_i1; DN11580_c0_g2_i2; DN12102_c0_g1_i1; DN1259_c0_g1_i1; DN12654_c0_g1_i1; DN15065_c0_g1_i1; DN1570_c0_g1_i1; DN1954_c0_g1_i1; DN2716_c0_g1_i1; DN4568_c0_g1_i1; DN4568_c0_g2_i1; DN605_c1_g1_i1; DN6142_c0_g1_i1; DN6142_c0_g1_i2; DN6142_c0_g1_i…	K01365; K01365; K01365; K03662; K03661; K01365; K02154; K02154; K02154; K02154; K02151; K02155; K01365; K02150; K02152; K02153; K01365; K02145; K02145; K01371; K02144; K02144; K02144; K02144; K01365; K01365; K02148; K02146; K02146
6. Human Diseases	6.8 Infectious disease: bacterial	05120 Epithelial cell signaling in Helicobacter pylori infection	29	21	DN10081_c0_g1_i2; DN10081_c0_g1_i3; DN10081_c0_g1_i5; DN1040_c0_g1_i1; DN10425_c0_g1_i1; DN10437_c0_g2_i1; DN10475_c0_g2_i1; DN10967_c0_g1_i1; DN11481_c0_g1_i3; DN11481_c0_g1_i4; DN11525_c0_g1_i2; DN11580_c0_g1_i1; DN11580_c0_g1_i2; DN11580_c0_g2_i1; DN11580_c0_g2_i2; DN12102_c0_g1_i1; DN1259_c0_g1_i1; DN15065_c0_g1_i1; DN1570_c0_g1_i1; DN1954_c0_g1_i1; DN4568_c0_g1_i1; DN4568_c0_g2_i1; DN6142_c0…	K05728; K05728; K05728; K03662; K04392; K06704; K03661; K06704; K04409; K04409; K04393; K02154; K02154; K02154; K02154; K02151; K02155; K02150; K02152; K02153; K02145; K02145; K02144; K02144; K02144; K02144; K02148; K02146; K02146
6. Human Diseases	6.7 Endocrine and metabolic disease	04934 Cushing syndrome	27	23	DN10268_c0_g1_i1; DN10268_c0_g2_i1; DN10384_c0_g1_i1; DN10384_c0_g1_i3; DN10612_c0_g1_i1; DN10612_c0_g1_i2; DN10805_c0_g1_i1; DN10805_c0_g1_i2; DN11476_c1_g2_i1; DN11476_c1_g3_i2; DN11476_c1_g5_i1; DN12197_c0_g1_i1; DN12428_c0_g1_i1; DN14280_c0_g1_i1; DN14654_c0_g1_i1; DN15003_c0_g1_i1; DN15473_c0_g1_i1; DN1689_c0_g1_i1; DN2125_c0_g1_i1; DN2489_c1_g1_i1; DN4119_c0_g1_i1; DN4722_c0_g2_i1; DN6939_c…	K04368; K04368; K14963; K14963; K14964; K14964; K04353; K04353; K05858; K05858; K05858; K04371; K06626; K04630; K13298; K04371; K04630; K13298; K04365; K04365; K02105; K04630; K04958; K04365; K14961; K14961; K04353
6. Human Diseases	6.8 Infectious disease: bacterial	05100 Bacterial invasion of epithelial cells	27	24	DN10385_c0_g1_i1; DN10407_c0_g1_i2; DN10407_c0_g1_i3; DN10425_c0_g1_i1; DN10444_c0_g1_i1; DN10575_c0_g1_i1; DN10982_c0_g1_i1; DN11153_c0_g1_i1; DN11153_c0_g3_i1; DN11362_c1_g1_i1; DN11362_c1_g1_i2; DN11362_c1_g2_i1; DN11525_c0_g1_i2; DN11712_c0_g1_i1; DN12722_c0_g1_i1; DN13216_c0_g1_i1; DN4119_c0_g1_i1; DN4666_c0_g2_i1; DN5485_c0_g1_i1; DN6907_c0_g1_i2; DN8319_c0_g1_i1; DN9304_c0_g2_i1; DN9552_c0…	K06279; K06272; K06272; K04392; K05700; K05756; K05700; K00922; K00922; K05719; K05719; K05719; K04393; K05719; K05755; K05754; K02105; K05758; K05758; K13708; K05725; K04646; K02649; K05760; K05760; K05757; K06272
6. Human Diseases	6.8 Infectious disease: bacterial	05152 Tuberculosis	27	21	DN1040_c0_g1_i1; DN10475_c0_g2_i1; DN11115_c0_g1_i2; DN11426_c0_g1_i1; DN11485_c0_g1_i1; DN11485_c0_g1_i2; DN11580_c0_g1_i1; DN11580_c0_g1_i2; DN11580_c0_g2_i1; DN11580_c0_g2_i2; DN11706_c0_g1_i3; DN11706_c0_g2_i1; DN12197_c0_g1_i1; DN1259_c0_g1_i1; DN12992_c0_g1_i1; DN15003_c0_g1_i1; DN188_c0_g1_i1; DN3121_c0_g1_i1; DN5033_c0_g1_i1; DN6142_c0_g1_i1; DN6142_c0_g1_i2; DN6142_c0_g1_i3; DN6142_c0_g1…	K03662; K03661; K04043; K04077; K04456; K04456; K02154; K02154; K02154; K02154; K01379; K01379; K04371; K02155; K01379; K04371; K02183; K06268; K07897; K02144; K02144; K02144; K02144; K00914; K02146; K02146; K04498
6. Human Diseases	6.2 Cancer: specific types	05224 Breast cancer	26	23	DN10183_c1_g2_i1; DN10268_c0_g1_i1; DN10268_c0_g2_i1; DN10385_c0_g1_i1; DN11153_c0_g1_i1; DN11153_c0_g3_i1; DN11202_c0_g1_i1; DN11385_c0_g1_i1; DN11385_c0_g1_i2; DN11485_c0_g1_i1; DN11485_c0_g1_i2; DN11806_c0_g1_i2; DN12197_c0_g1_i1; DN15003_c0_g1_i1; DN2125_c0_g1_i1; DN2489_c1_g1_i1; DN3590_c0_g1_i1; DN4119_c0_g1_i1; DN4336_c0_g1_i1; DN4336_c0_g1_i2; DN4784_c0_g1_i1; DN5199_c0_g1_i2; DN6841_c0_g…	K07203; K04368; K04368; K06279; K00922; K00922; K04377; K06051; K06051; K04456; K04456; K02599; K04371; K04371; K04365; K04365; K07827; K02105; K01110; K01110; K04364; K04688; K10605; K04365; K02599; K02649
6. Human Diseases	6.7 Endocrine and metabolic disease	04931 Insulin resistance	25	21	DN10183_c1_g2_i1; DN10591_c0_g1_i1; DN10648_c0_g2_i1; DN10648_c0_g2_i2; DN11153_c0_g1_i1; DN11153_c0_g3_i1; DN11403_c0_g2_i1; DN11485_c0_g1_i1; DN11485_c0_g1_i2; DN13197_c0_g1_i1; DN15223_c0_g1_i1; DN4336_c0_g1_i1; DN4336_c0_g1_i2; DN5199_c0_g1_i2; DN6226_c0_g1_i2; DN6910_c0_g1_i1; DN7481_c0_g1_i1; DN7625_c0_g3_i1; DN7930_c0_g1_i1; DN8077_c0_g1_i2; DN8099_c0_g1_i1; DN8099_c0_g1_i2; DN8891_c0_g1_i…	K07203; K07299; K08765; K08765; K00922; K00922; K08745; K04456; K04456; K07199; K06276; K01110; K01110; K04688; K07198; K00688; K01596; K05695; K05696; K00688; K06269; K06269; K18050; K00688; K02649
6. Human Diseases	6.8 Infectious disease: bacterial	05110 Vibrio cholerae infection	25	20	DN1040_c0_g1_i1; DN10475_c0_g2_i1; DN10942_c0_g2_i1; DN11069_c0_g1_i1; DN11580_c0_g1_i1; DN11580_c0_g1_i2; DN11580_c0_g2_i1; DN11580_c0_g2_i2; DN12102_c0_g1_i1; DN1259_c0_g1_i1; DN14617_c0_g1_i1; DN15065_c0_g1_i1; DN1570_c0_g1_i1; DN1954_c0_g1_i1; DN2388_c0_g1_i1; DN4568_c0_g1_i1; DN4568_c0_g2_i1; DN6142_c0_g1_i1; DN6142_c0_g1_i2; DN6142_c0_g1_i3; DN6142_c0_g1_i4; DN826_c0_g1_i1; DN8858_c0_g1_i1;…	K03662; K03661; K09582; K02677; K02154; K02154; K02154; K02154; K02151; K02155; K10949; K02150; K02152; K02153; K09481; K02145; K02145; K02144; K02144; K02144; K02144; K02148; K02146; K02146; K07937
6. Human Diseases	6.2 Cancer: specific types	05211 Renal cell carcinoma	24	21	DN10268_c0_g1_i1; DN10268_c0_g2_i1; DN10425_c0_g1_i1; DN10591_c0_g1_i1; DN10805_c0_g1_i1; DN10805_c0_g1_i2; DN11153_c0_g1_i1; DN11153_c0_g3_i1; DN11481_c0_g1_i3; DN11481_c0_g1_i4; DN11485_c0_g1_i1; DN11485_c0_g1_i2; DN11525_c0_g1_i2; DN12197_c0_g1_i1; DN1493_c0_g1_i1; DN15003_c0_g1_i1; DN2125_c0_g1_i1; DN2489_c1_g1_i1; DN3590_c0_g1_i1; DN4784_c0_g1_i1; DN7739_c0_g2_i2; DN8878_c0_g1_i1; DN8890_c0_…	K04368; K04368; K04392; K07299; K04353; K04353; K00922; K00922; K04409; K04409; K04456; K04456; K04393; K04371; K03868; K04371; K04365; K04365; K07827; K04364; K04365; K04498; K04353; K02649
6. Human Diseases	6.9 Infectious disease: viral	05161 Hepatitis B	24	22	DN10268_c0_g1_i1; DN10268_c0_g2_i1; DN1040_c0_g1_i1; DN11069_c0_g1_i1; DN11153_c0_g1_i1; DN11153_c0_g3_i1; DN11202_c0_g1_i1; DN11485_c0_g1_i1; DN11485_c0_g1_i2; DN11654_c0_g1_i1; DN12197_c0_g1_i1; DN12248_c0_g1_i1; DN12428_c0_g1_i1; DN15003_c0_g1_i1; DN15368_c0_g1_i1; DN2125_c0_g1_i1; DN2489_c1_g1_i1; DN3590_c0_g1_i1; DN4784_c0_g1_i1; DN7739_c0_g2_i2; DN8878_c0_g1_i1; DN9552_c0_g2_i1; DN9912_c0_g…	K04368; K04368; K03662; K02677; K00922; K00922; K04377; K04456; K04456; K16197; K04371; K11594; K06626; K04371; K04501; K04365; K04365; K07827; K04364; K04365; K04498; K02649; K06627; K06627
6. Human Diseases	6.12 Drug resistance: antineoplastic	01521 EGFR tyrosine kinase inhibitor resistance	23	21	DN10183_c1_g2_i1; DN10268_c0_g1_i1; DN10268_c0_g2_i1; DN10385_c0_g1_i1; DN11069_c0_g1_i1; DN11153_c0_g1_i1; DN11153_c0_g3_i1; DN11485_c0_g1_i1; DN11485_c0_g1_i2; DN11495_c0_g1_i1; DN12197_c0_g1_i1; DN15003_c0_g1_i1; DN1565_c0_g1_i1; DN2125_c0_g1_i1; DN2489_c1_g1_i1; DN3590_c0_g1_i1; DN4336_c0_g1_i1; DN4336_c0_g1_i2; DN4784_c0_g1_i1; DN5199_c0_g1_i2; DN6130_c0_g1_i1; DN7739_c0_g2_i2; DN9552_c0_g2_…	K07203; K04368; K04368; K06279; K02677; K00922; K00922; K04456; K04456; K02991; K04371; K04371; K03259; K04365; K04365; K07827; K01110; K01110; K04364; K04688; K03259; K04365; K02649
6. Human Diseases	6.12 Drug resistance: antineoplastic	01522 Endocrine resistance	23	21	DN10183_c1_g2_i1; DN10268_c0_g1_i1; DN10268_c0_g2_i1; DN10385_c0_g1_i1; DN11153_c0_g1_i1; DN11153_c0_g3_i1; DN11385_c0_g1_i1; DN11385_c0_g1_i2; DN11485_c0_g1_i1; DN11485_c0_g1_i2; DN11806_c0_g1_i2; DN12197_c0_g1_i1; DN13786_c0_g1_i1; DN15003_c0_g1_i1; DN2125_c0_g1_i1; DN2489_c1_g1_i1; DN3590_c0_g1_i1; DN4784_c0_g1_i1; DN5199_c0_g1_i2; DN7739_c0_g2_i2; DN8015_c0_g2_i1; DN8319_c0_g1_i1; DN9552_c0_g…	K07203; K04368; K04368; K06279; K00922; K00922; K06051; K06051; K04456; K04456; K02599; K04371; K05931; K04371; K04365; K04365; K07827; K04364; K04688; K04365; K02599; K05725; K02649
6. Human Diseases	6.9 Infectious disease: viral	05167 Kaposi sarcoma-associated herpesvirus infection	23	21	DN10183_c1_g2_i1; DN10268_c0_g1_i1; DN10268_c0_g2_i1; DN10425_c0_g1_i1; DN10556_c1_g1_i1; DN10556_c1_g1_i2; DN11153_c0_g1_i1; DN11153_c0_g3_i1; DN11202_c0_g1_i1; DN11485_c0_g1_i1; DN11485_c0_g1_i2; DN12197_c0_g1_i1; DN15003_c0_g1_i1; DN188_c0_g1_i1; DN2930_c0_g1_i1; DN3121_c0_g1_i1; DN3590_c0_g1_i1; DN4119_c0_g1_i1; DN6251_c0_g1_i1; DN6939_c0_g1_i1; DN7580_c0_g1_i1; DN8878_c0_g1_i1; DN9552_c0_g2_…	K07203; K04368; K04368; K04392; K08343; K08343; K00922; K00922; K04377; K04456; K04456; K04371; K04371; K02183; K04539; K06268; K07827; K02105; K00914; K04958; K08341; K04498; K02649
6. Human Diseases	6.1 Cancer: overview	05230 Central carbon metabolism in cancer	22	19	DN10183_c1_g2_i1; DN10268_c0_g1_i1; DN10268_c0_g2_i1; DN10591_c0_g1_i1; DN10690_c0_g2_i2; DN10690_c0_g2_i3; DN11153_c0_g1_i1; DN11153_c0_g3_i1; DN11202_c0_g1_i1; DN11485_c0_g1_i1; DN11485_c0_g1_i2; DN12197_c0_g1_i1; DN13333_c0_g1_i1; DN15003_c0_g1_i1; DN3469_c0_g1_i1; DN3590_c0_g1_i1; DN4336_c0_g1_i1; DN4336_c0_g1_i2; DN4860_c0_g1_i1; DN8988_c0_g1_i1; DN9552_c0_g2_i1; DN9710_c0_g1_i1	K07203; K04368; K04368; K07299; K00850; K00850; K00922; K00922; K04377; K04456; K04456; K04371; K00844; K04371; K00844; K07827; K01110; K01110; K00873; K00161; K02649; K00844
6. Human Diseases	6.1 Cancer: overview	05231 Choline metabolism in cancer	22	20	DN10183_c1_g2_i1; DN10268_c0_g1_i1; DN10268_c0_g2_i1; DN10425_c0_g1_i1; DN10807_c0_g2_i1; DN11069_c0_g1_i1; DN11153_c0_g1_i1; DN11153_c0_g3_i1; DN11485_c0_g1_i1; DN11485_c0_g1_i2; DN11879_c0_g1_i2; DN11879_c0_g1_i5; DN11879_c0_g2_i1; DN12197_c0_g1_i1; DN13308_c0_g1_i1; DN15003_c0_g1_i1; DN15223_c0_g1_i1; DN3590_c0_g1_i1; DN4784_c0_g1_i1; DN5199_c0_g1_i2; DN9475_c0_g1_i1; DN9552_c0_g2_i1	K07203; K04368; K04368; K04392; K00889; K02677; K00922; K00922; K04456; K04456; K14387; K14387; K14387; K04371; K05747; K04371; K06276; K07827; K04364; K04688; K06083; K02649
6. Human Diseases	6.2 Cancer: specific types	05210 Colorectal cancer	22	21	DN10183_c1_g2_i1; DN10268_c0_g1_i1; DN10268_c0_g2_i1; DN10425_c0_g1_i1; DN10495_c0_g1_i1; DN11153_c0_g1_i1; DN11153_c0_g3_i1; DN11202_c0_g1_i1; DN11485_c0_g1_i1; DN11485_c0_g1_i2; DN12197_c0_g1_i1; DN15003_c0_g1_i1; DN15368_c0_g1_i1; DN2125_c0_g1_i1; DN2489_c1_g1_i1; DN3590_c0_g1_i1; DN4119_c0_g1_i1; DN4784_c0_g1_i1; DN5199_c0_g1_i2; DN7697_c0_g1_i1; DN7739_c0_g2_i2; DN9552_c0_g2_i1	K07203; K04368; K04368; K04392; K07834; K00922; K00922; K04377; K04456; K04456; K04371; K04371; K04501; K04365; K04365; K07827; K02105; K04364; K04688; K04500; K04365; K02649
6. Human Diseases	6.2 Cancer: specific types	05213 Endometrial cancer	22	19	DN10268_c0_g1_i1; DN10268_c0_g2_i1; DN10407_c0_g1_i2; DN10407_c0_g1_i3; DN11153_c0_g1_i1; DN11153_c0_g3_i1; DN11202_c0_g1_i1; DN11485_c0_g1_i1; DN11485_c0_g1_i2; DN12197_c0_g1_i1; DN15003_c0_g1_i1; DN15223_c0_g1_i1; DN2125_c0_g1_i1; DN2489_c1_g1_i1; DN3590_c0_g1_i1; DN4119_c0_g1_i1; DN4336_c0_g1_i1; DN4336_c0_g1_i2; DN4784_c0_g1_i1; DN7739_c0_g2_i2; DN9552_c0_g2_i1; DN9820_c0_g1_i2	K04368; K04368; K06272; K06272; K00922; K00922; K04377; K04456; K04456; K04371; K04371; K06276; K04365; K04365; K07827; K02105; K01110; K01110; K04364; K04365; K02649; K06272
6. Human Diseases	6.2 Cancer: specific types	05215 Prostate cancer	22	20	DN10183_c1_g2_i1; DN10268_c0_g1_i1; DN10268_c0_g2_i1; DN11153_c0_g1_i1; DN11153_c0_g3_i1; DN11485_c0_g1_i1; DN11485_c0_g1_i2; DN11877_c2_g3_i1; DN12197_c0_g1_i1; DN12428_c0_g1_i1; DN15003_c0_g1_i1; DN15223_c0_g1_i1; DN2125_c0_g1_i1; DN2489_c1_g1_i1; DN3590_c0_g1_i1; DN4119_c0_g1_i1; DN4336_c0_g1_i1; DN4336_c0_g1_i2; DN4784_c0_g1_i1; DN7739_c0_g2_i2; DN8878_c0_g1_i1; DN9552_c0_g2_i1	K07203; K04368; K04368; K00922; K00922; K04456; K04456; K09299; K04371; K06626; K04371; K06276; K04365; K04365; K07827; K02105; K01110; K01110; K04364; K04365; K04498; K02649
6. Human Diseases	6.2 Cancer: specific types	05226 Gastric cancer	22	21	DN10183_c1_g2_i1; DN10268_c0_g1_i1; DN10268_c0_g2_i1; DN10385_c0_g1_i1; DN11153_c0_g1_i1; DN11153_c0_g3_i1; DN11202_c0_g1_i1; DN11485_c0_g1_i1; DN11485_c0_g1_i2; DN12197_c0_g1_i1; DN12428_c0_g1_i1; DN15003_c0_g1_i1; DN15368_c0_g1_i1; DN2125_c0_g1_i1; DN2489_c1_g1_i1; DN3590_c0_g1_i1; DN4119_c0_g1_i1; DN4784_c0_g1_i1; DN5199_c0_g1_i2; DN7697_c0_g1_i1; DN7739_c0_g2_i2; DN9552_c0_g2_i1	K07203; K04368; K04368; K06279; K00922; K00922; K04377; K04456; K04456; K04371; K06626; K04371; K04501; K04365; K04365; K07827; K02105; K04364; K04688; K04500; K04365; K02649
6. Human Diseases	6.9 Infectious disease: viral	05160 Hepatitis C	22	20	DN10268_c0_g1_i1; DN10268_c0_g2_i1; DN11153_c0_g1_i1; DN11153_c0_g3_i1; DN11202_c0_g1_i1; DN11360_c0_g1_i1; DN11485_c0_g1_i1; DN11485_c0_g1_i2; DN11654_c0_g1_i1; DN12197_c0_g1_i1; DN15003_c0_g1_i1; DN2125_c0_g1_i1; DN2489_c1_g1_i1; DN3590_c0_g1_i1; DN4119_c0_g1_i1; DN4205_c0_g1_i1; DN4538_c0_g1_i1; DN4784_c0_g1_i1; DN5104_c0_g1_i1; DN5104_c0_g1_i2; DN7739_c0_g2_i2; DN9552_c0_g2_i1	K04368; K04368; K00922; K00922; K04377; K04354; K04456; K04456; K16197; K04371; K04371; K04365; K04365; K07827; K02105; K03250; K08860; K04364; K03456; K03456; K04365; K02649
6. Human Diseases	6.9 Infectious disease: viral	05164 Influenza A	22	20	DN1025_c0_g1_i1; DN10268_c0_g1_i1; DN10268_c0_g2_i1; DN11069_c0_g1_i1; DN11099_c0_g1_i1; DN11099_c0_g1_i2; DN11153_c0_g1_i1; DN11153_c0_g3_i1; DN11485_c0_g1_i1; DN11485_c0_g1_i2; DN11504_c0_g1_i2; DN11759_c0_g1_i1; DN12197_c0_g1_i1; DN13397_c0_g1_i1; DN15003_c0_g1_i1; DN15248_c0_g1_i1; DN1950_c0_g1_i1; DN6139_c0_g1_i1; DN8264_c0_g3_i1; DN8617_c0_g2_i1; DN8878_c0_g1_i1; DN9552_c0_g2_i1	K14298; K04368; K04368; K02677; K15047; K15047; K00922; K00922; K04456; K04456; K15043; K14297; K04371; K14290; K04371; K14290; K07904; K14404; K15047; K14290; K04498; K02649
6. Human Diseases	6.2 Cancer: specific types	05212 Pancreatic cancer	20	19	DN10183_c1_g2_i1; DN10268_c0_g1_i1; DN10268_c0_g2_i1; DN10425_c0_g1_i1; DN10495_c0_g1_i1; DN11153_c0_g1_i1; DN11153_c0_g3_i1; DN11485_c0_g1_i1; DN11485_c0_g1_i2; DN11525_c0_g1_i2; DN12197_c0_g1_i1; DN15003_c0_g1_i1; DN15368_c0_g1_i1; DN2125_c0_g1_i1; DN2489_c1_g1_i1; DN3590_c0_g1_i1; DN5199_c0_g1_i2; DN7697_c0_g1_i1; DN7739_c0_g2_i2; DN9552_c0_g2_i1	K07203; K04368; K04368; K04392; K07834; K00922; K00922; K04456; K04456; K04393; K04371; K04371; K04501; K04365; K04365; K07827; K04688; K04500; K04365; K02649
6. Human Diseases	6.2 Cancer: specific types	05214 Glioma	20	18	DN10183_c1_g2_i1; DN10268_c0_g1_i1; DN10268_c0_g2_i1; DN10385_c0_g1_i1; DN11069_c0_g1_i1; DN11153_c0_g1_i1; DN11153_c0_g3_i1; DN11485_c0_g1_i1; DN11485_c0_g1_i2; DN12197_c0_g1_i1; DN15003_c0_g1_i1; DN188_c0_g1_i1; DN2125_c0_g1_i1; DN2489_c1_g1_i1; DN3590_c0_g1_i1; DN4336_c0_g1_i1; DN4336_c0_g1_i2; DN4784_c0_g1_i1; DN7739_c0_g2_i2; DN9552_c0_g2_i1	K07203; K04368; K04368; K06279; K02677; K00922; K00922; K04456; K04456; K04371; K04371; K02183; K04365; K04365; K07827; K01110; K01110; K04364; K04365; K02649
6. Human Diseases	6.6 Cardiovascular disease	05418 Fluid shear stress and atherosclerosis	20	19	DN10147_c0_g1_i2; DN10193_c0_g1_i2; DN10193_c0_g2_i1; DN10425_c0_g1_i1; DN11122_c0_g1_i1; DN11153_c0_g1_i1; DN11153_c0_g3_i1; DN11485_c0_g1_i1; DN11485_c0_g1_i2; DN12654_c0_g1_i1; DN14784_c0_g1_i1; DN188_c0_g1_i1; DN2716_c0_g1_i1; DN4119_c0_g1_i1; DN6047_c0_g1_i1; DN6226_c0_g1_i2; DN7961_c0_g1_i2; DN7961_c0_g2_i1; DN8319_c0_g1_i1; DN9552_c0_g2_i1	K01365; K01365; K01365; K04392; K01365; K00922; K00922; K04456; K04456; K01365; K03671; K02183; K01365; K02105; K12160; K07198; K01365; K01365; K05725; K02649
6. Human Diseases	6.8 Infectious disease: bacterial	05132 Salmonella infection	20	19	DN1041_c0_g1_i1; DN10425_c0_g1_i1; DN1045_c0_g1_i1; DN10575_c0_g1_i1; DN10953_c0_g1_i2; DN10953_c0_g1_i3; DN11502_c0_g1_i2; DN11525_c0_g1_i2; DN12197_c0_g1_i1; DN12541_c0_g1_i1; DN12722_c0_g1_i1; DN13216_c0_g1_i1; DN15003_c0_g1_i1; DN461_c0_g1_i1; DN4666_c0_g2_i1; DN5033_c0_g1_i1; DN5485_c0_g1_i1; DN6876_c0_g1_i1; DN8295_c0_g1_i1; DN9811_c0_g1_i1	K10413; K04392; K10416; K05756; K10415; K10415; K06071; K04393; K04371; K10413; K05755; K05754; K04371; K10416; K05758; K07897; K05758; K04437; K04514; K05757
6. Human Diseases	6.2 Cancer: specific types	05220 Chronic myeloid leukemia	19	18	DN10268_c0_g1_i1; DN10268_c0_g2_i1; DN10385_c0_g1_i1; DN11153_c0_g1_i1; DN11153_c0_g3_i1; DN11202_c0_g1_i1; DN11485_c0_g1_i1; DN11485_c0_g1_i2; DN1153_c0_g1_i1; DN12197_c0_g1_i1; DN15003_c0_g1_i1; DN15368_c0_g1_i1; DN2125_c0_g1_i1; DN2489_c1_g1_i1; DN3422_c0_g1_i1; DN3590_c0_g1_i1; DN4784_c0_g1_i1; DN7739_c0_g2_i2; DN9552_c0_g2_i1	K04368; K04368; K06279; K00922; K00922; K04377; K04456; K04456; K06619; K04371; K04371; K04501; K04365; K04365; K06067; K07827; K04364; K04365; K02649
6. Human Diseases	6.2 Cancer: specific types	05221 Acute myeloid leukemia	19	17	DN10183_c1_g2_i1; DN10268_c0_g1_i1; DN10268_c0_g2_i1; DN11153_c0_g1_i1; DN11153_c0_g3_i1; DN11202_c0_g1_i1; DN11485_c0_g1_i1; DN11485_c0_g1_i2; DN12197_c0_g1_i1; DN15003_c0_g1_i1; DN2125_c0_g1_i1; DN2489_c1_g1_i1; DN3590_c0_g1_i1; DN4784_c0_g1_i1; DN5199_c0_g1_i2; DN7739_c0_g2_i2; DN9552_c0_g2_i1; DN9912_c0_g1_i1; DN9912_c0_g1_i2	K07203; K04368; K04368; K00922; K00922; K04377; K04456; K04456; K04371; K04371; K04365; K04365; K07827; K04364; K04688; K04365; K02649; K06627; K06627
6. Human Diseases	6.5 Substance dependence	05034 Alcoholism	19	18	DN10268_c0_g1_i1; DN10268_c0_g2_i1; DN10385_c0_g1_i1; DN12197_c0_g1_i1; DN14280_c0_g1_i1; DN14565_c0_g1_i1; DN15003_c0_g1_i1; DN15473_c0_g1_i1; DN188_c0_g1_i1; DN2125_c0_g1_i1; DN2489_c1_g1_i1; DN2930_c0_g1_i1; DN3422_c0_g1_i1; DN3590_c0_g1_i1; DN4722_c0_g2_i1; DN4784_c0_g1_i1; DN7739_c0_g2_i2; DN8099_c0_g1_i1; DN8099_c0_g1_i2	K04368; K04368; K06279; K04371; K04630; K11251; K04371; K04630; K02183; K04365; K04365; K04539; K06067; K07827; K04630; K04364; K04365; K06269; K06269
6. Human Diseases	6.1 Cancer: overview	05202 Transcriptional misregulation in cancer	18	13	DN11202_c0_g1_i1; DN11202_c0_g1_i2; DN11423_c0_g1_i2; DN11423_c0_g1_i3; DN11423_c0_g1_i4; DN11423_c0_g1_i5; DN11877_c2_g3_i1; DN12581_c0_g1_i1; DN14045_c0_g1_i1; DN1630_c0_g1_i1; DN3422_c0_g1_i1; DN4414_c0_g1_i1; DN5814_c0_g1_i1; DN7546_c0_g3_i1; DN7687_c0_g1_i1; DN8319_c0_g1_i1; DN9912_c0_g1_i1; DN9912_c0_g1_i2	K04377; K09109; K15188; K15188; K15188; K15188; K09299; K04728; K04728; K02211; K06067; K11424; K15188; K04676; K13098; K05725; K06627; K06627
6. Human Diseases	6.10 Infectious disease: parasitic	05142 Chagas disease (American trypanosomiasis)	18	16	DN11153_c0_g1_i1; DN11153_c0_g3_i1; DN11360_c0_g1_i1; DN11390_c0_g1_i1; DN11476_c1_g2_i1; DN11476_c1_g3_i2; DN11476_c1_g5_i1; DN11485_c0_g1_i1; DN11485_c0_g1_i2; DN12197_c0_g1_i1; DN14280_c0_g1_i1; DN15003_c0_g1_i1; DN15473_c0_g1_i1; DN4722_c0_g2_i1; DN5104_c0_g1_i1; DN5104_c0_g1_i2; DN7697_c0_g1_i1; DN9552_c0_g2_i1	K00922; K00922; K04354; K08057; K05858; K05858; K05858; K04456; K04456; K04371; K04630; K04371; K04630; K04630; K03456; K03456; K04500; K02649
6. Human Diseases	6.1 Cancer: overview	05235 PD-L1 expression and PD-1 checkpoint pathway in cancer	17	15	DN10183_c1_g2_i1; DN10268_c0_g1_i1; DN10268_c0_g2_i1; DN11153_c0_g1_i1; DN11153_c0_g3_i1; DN11485_c0_g1_i1; DN11485_c0_g1_i2; DN11669_c0_g2_i1; DN12197_c0_g1_i1; DN15003_c0_g1_i1; DN3121_c0_g1_i1; DN3590_c0_g1_i1; DN4336_c0_g1_i1; DN4336_c0_g1_i2; DN5199_c0_g1_i2; DN8298_c0_g1_i1; DN9552_c0_g2_i1	K07203; K04368; K04368; K00922; K00922; K04456; K04456; K03097; K04371; K04371; K06268; K07827; K01110; K01110; K04688; K03115; K02649
6. Human Diseases	6.7 Endocrine and metabolic disease	04933 AGE-RAGE signaling pathway in diabetic complications	17	16	DN10425_c0_g1_i1; DN11069_c0_g1_i1; DN11153_c0_g1_i1; DN11153_c0_g3_i1; DN11476_c1_g2_i1; DN11476_c1_g3_i2; DN11476_c1_g5_i1; DN11485_c0_g1_i1; DN11485_c0_g1_i2; DN11525_c0_g1_i2; DN12197_c0_g1_i1; DN15003_c0_g1_i1; DN15368_c0_g1_i1; DN3590_c0_g1_i1; DN7697_c0_g1_i1; DN8891_c0_g1_i1; DN9552_c0_g2_i1	K04392; K02677; K00922; K00922; K05858; K05858; K05858; K04456; K04456; K04393; K04371; K04371; K04501; K07827; K04500; K18050; K02649
6. Human Diseases	6.2 Cancer: specific types	05223 Non-small cell lung cancer	16	15	DN10268_c0_g1_i1; DN10268_c0_g2_i1; DN11069_c0_g1_i1; DN11153_c0_g1_i1; DN11153_c0_g3_i1; DN11485_c0_g1_i1; DN11485_c0_g1_i2; DN12197_c0_g1_i1; DN15003_c0_g1_i1; DN15223_c0_g1_i1; DN2125_c0_g1_i1; DN2489_c1_g1_i1; DN3590_c0_g1_i1; DN4784_c0_g1_i1; DN7739_c0_g2_i2; DN9552_c0_g2_i1	K04368; K04368; K02677; K00922; K00922; K04456; K04456; K04371; K04371; K06276; K04365; K04365; K07827; K04364; K04365; K02649
6. Human Diseases	6.2 Cancer: specific types	05218 Melanoma	15	13	DN10268_c0_g1_i1; DN10268_c0_g2_i1; DN11153_c0_g1_i1; DN11153_c0_g3_i1; DN11485_c0_g1_i1; DN11485_c0_g1_i2; DN12197_c0_g1_i1; DN15003_c0_g1_i1; DN2125_c0_g1_i1; DN2489_c1_g1_i1; DN3590_c0_g1_i1; DN4336_c0_g1_i1; DN4336_c0_g1_i2; DN7739_c0_g2_i2; DN9552_c0_g2_i1	K04368; K04368; K00922; K00922; K04456; K04456; K04371; K04371; K04365; K04365; K07827; K01110; K01110; K04365; K02649
6. Human Diseases	6.10 Infectious disease: parasitic	05146 Amoebiasis	14	12	DN10444_c0_g1_i1; DN10982_c0_g1_i1; DN11069_c0_g1_i1; DN11153_c0_g1_i1; DN11153_c0_g3_i1; DN11342_c0_g1_i2; DN11342_c0_g1_i3; DN11342_c0_g1_i4; DN11476_c1_g2_i1; DN11476_c1_g3_i2; DN11476_c1_g5_i1; DN5033_c0_g1_i1; DN8319_c0_g1_i1; DN9552_c0_g2_i1	K05700; K05700; K02677; K00922; K00922; K01476; K01476; K01476; K05858; K05858; K05858; K07897; K05725; K02649
6. Human Diseases	6.2 Cancer: specific types	05222 Small cell lung cancer	14	11	DN11153_c0_g1_i1; DN11153_c0_g3_i1; DN11202_c0_g1_i1; DN11362_c1_g1_i1; DN11362_c1_g1_i2; DN11362_c1_g2_i1; DN11485_c0_g1_i1; DN11485_c0_g1_i2; DN11712_c0_g1_i1; DN12428_c0_g1_i1; DN4336_c0_g1_i1; DN4336_c0_g1_i2; DN8319_c0_g1_i1; DN9552_c0_g2_i1	K00922; K00922; K04377; K05719; K05719; K05719; K04456; K04456; K05719; K06626; K01110; K01110; K05725; K02649
6. Human Diseases	6.12 Drug resistance: antineoplastic	01524 Platinum drug resistance	13	12	DN11153_c0_g1_i1; DN11153_c0_g3_i1; DN11485_c0_g1_i1; DN11485_c0_g1_i2; DN12197_c0_g1_i1; DN12581_c0_g1_i1; DN14045_c0_g1_i1; DN15003_c0_g1_i1; DN15223_c0_g1_i1; DN6841_c0_g1_i1; DN8758_c0_g1_i2; DN9552_c0_g2_i1; DN9564_c0_g2_i1	K00922; K00922; K04456; K04456; K04371; K04728; K04728; K04371; K06276; K10605; K14686; K02649; K03164
6. Human Diseases	6.10 Infectious disease: parasitic	05145 Toxoplasmosis	12	10	DN11362_c1_g1_i1; DN11362_c1_g1_i2; DN11362_c1_g2_i1; DN11485_c0_g1_i1; DN11485_c0_g1_i2; DN11712_c0_g1_i1; DN12197_c0_g1_i1; DN14280_c0_g1_i1; DN15003_c0_g1_i1; DN15223_c0_g1_i1; DN15473_c0_g1_i1; DN4722_c0_g2_i1	K05719; K05719; K05719; K04456; K04456; K05719; K04371; K04630; K04371; K06276; K04630; K04630
6. Human Diseases	6.4 Neurodegenerative disease	05020 Prion diseases	12	10	DN10268_c0_g1_i1; DN10268_c0_g2_i1; DN11115_c0_g2_i1; DN11793_c0_g1_i2; DN11793_c0_g1_i3; DN11793_c0_g1_i4; DN11806_c0_g1_i2; DN12197_c0_g1_i1; DN15003_c0_g1_i1; DN7925_c0_g1_i1; DN8015_c0_g2_i1; DN8283_c0_g1_i1	K04368; K04368; K09490; K04565; K04565; K04565; K02599; K04371; K04371; K09553; K02599; K09553
6. Human Diseases	6.5 Substance dependence	05032 Morphine addiction	11	10	DN10401_c1_g1_i1; DN10401_c1_g1_i3; DN11069_c0_g1_i1; DN14280_c0_g1_i1; DN14654_c0_g1_i1; DN15473_c0_g1_i1; DN1689_c0_g1_i1; DN253_c0_g1_i1; DN2930_c0_g1_i1; DN4722_c0_g2_i1; DN7536_c0_g1_i1	K00910; K00910; K02677; K04630; K13298; K04630; K13298; K08291; K04539; K04630; K08291
6. Human Diseases	6.7 Endocrine and metabolic disease	04930 Type II diabetes mellitus	11	11	DN10183_c1_g2_i1; DN11153_c0_g1_i1; DN11153_c0_g3_i1; DN12197_c0_g1_i1; DN13333_c0_g1_i1; DN15003_c0_g1_i1; DN3469_c0_g1_i1; DN4860_c0_g1_i1; DN8891_c0_g1_i1; DN9552_c0_g2_i1; DN9710_c0_g1_i1	K07203; K00922; K00922; K04371; K00844; K04371; K00844; K00873; K18050; K02649; K00844
6. Human Diseases	6.2 Cancer: specific types	05216 Thyroid cancer	10	10	DN10268_c0_g1_i1; DN10268_c0_g2_i1; DN11202_c0_g1_i1; DN12197_c0_g1_i1; DN15003_c0_g1_i1; DN2125_c0_g1_i1; DN2489_c1_g1_i1; DN3590_c0_g1_i1; DN4119_c0_g1_i1; DN7739_c0_g2_i2	K04368; K04368; K04377; K04371; K04371; K04365; K04365; K07827; K02105; K04365
6. Human Diseases	6.6 Cardiovascular disease	05410 Hypertrophic cardiomyopathy (HCM)	10	8	DN10642_c0_g1_i1; DN10642_c0_g1_i3; DN11362_c1_g1_i1; DN11362_c1_g1_i2; DN11362_c1_g2_i1; DN11712_c0_g1_i1; DN13197_c0_g1_i1; DN6226_c0_g1_i2; DN8144_c0_g1_i1; DN8554_c0_g1_i1	K06483; K06483; K05719; K05719; K05719; K05719; K07199; K07198; K12567; K10366
6. Human Diseases	6.8 Infectious disease: bacterial	05133 Pertussis	10	9	DN11362_c1_g1_i1; DN11362_c1_g1_i2; DN11362_c1_g2_i1; DN11712_c0_g1_i1; DN12197_c0_g1_i1; DN14280_c0_g1_i1; DN15003_c0_g1_i1; DN15473_c0_g1_i1; DN188_c0_g1_i1; DN4722_c0_g2_i1	K05719; K05719; K05719; K05719; K04371; K04630; K04371; K04630; K02183; K04630
6. Human Diseases	6.9 Infectious disease: viral	05162 Measles	10	9	DN11153_c0_g1_i1; DN11153_c0_g3_i1; DN11485_c0_g1_i1; DN11485_c0_g1_i2; DN11669_c0_g2_i1; DN12428_c0_g1_i1; DN12635_c0_g2_i1; DN4538_c0_g1_i1; DN8298_c0_g1_i1; DN9552_c0_g2_i1	K00922; K00922; K04456; K04456; K03097; K06626; K03247; K08860; K03115; K02649
6. Human Diseases	6.10 Infectious disease: parasitic	05140 Leishmaniasis	9	7	DN10261_c0_g1_i2; DN10642_c0_g1_i1; DN10642_c0_g1_i3; DN11362_c1_g1_i1; DN11362_c1_g1_i2; DN11362_c1_g2_i1; DN11712_c0_g1_i1; DN12197_c0_g1_i1; DN15003_c0_g1_i1	K03231; K06483; K06483; K05719; K05719; K05719; K05719; K04371; K04371
6. Human Diseases	6.2 Cancer: specific types	05219 Bladder cancer	9	9	DN10268_c0_g1_i1; DN10268_c0_g2_i1; DN11202_c0_g1_i1; DN12197_c0_g1_i1; DN15003_c0_g1_i1; DN2125_c0_g1_i1; DN2489_c1_g1_i1; DN3590_c0_g1_i1; DN7739_c0_g2_i2	K04368; K04368; K04377; K04371; K04371; K04365; K04365; K07827; K04365
6. Human Diseases	6.4 Neurodegenerative disease	05014 Amyotrophic lateral sclerosis (ALS)	8	6	DN10028_c0_g1_i1; DN10028_c1_g1_i1; DN10425_c0_g1_i1; DN11793_c0_g1_i2; DN11793_c0_g1_i3; DN11793_c0_g1_i4; DN12149_c0_g1_i1; DN3121_c0_g1_i1	K11518; K11518; K04392; K04565; K04565; K04565; K11519; K06268
6. Human Diseases	6.5 Substance dependence	05030 Cocaine addiction	8	4	DN11704_c0_g1_i1; DN11704_c0_g1_i2; DN11704_c0_g1_i3; DN11704_c0_g1_i4; DN11704_c0_g1_i6; DN14280_c0_g1_i1; DN15473_c0_g1_i1; DN4722_c0_g2_i1	K02090; K02090; K02090; K02090; K02090; K04630; K04630; K04630
6. Human Diseases	6.6 Cardiovascular disease	05412 Arrhythmogenic right ventricular cardiomyopathy (ARVC)	8	6	DN10642_c0_g1_i1; DN10642_c0_g1_i3; DN11362_c1_g1_i1; DN11362_c1_g1_i2; DN11362_c1_g2_i1; DN11712_c0_g1_i1; DN4119_c0_g1_i1; DN8554_c0_g1_i1	K06483; K06483; K05719; K05719; K05719; K05719; K02105; K10366
6. Human Diseases	6.6 Cardiovascular disease	05414 Dilated cardiomyopathy (DCM)	8	6	DN10642_c0_g1_i1; DN10642_c0_g1_i3; DN11362_c1_g1_i1; DN11362_c1_g1_i2; DN11362_c1_g2_i1; DN11712_c0_g1_i1; DN8144_c0_g1_i1; DN8554_c0_g1_i1	K06483; K06483; K05719; K05719; K05719; K05719; K12567; K10366
6. Human Diseases	6.8 Infectious disease: bacterial	05134 Legionellosis	7	6	DN10261_c0_g1_i2; DN11426_c0_g1_i1; DN303_c0_g1_i1; DN5761_c0_g1_i1; DN5761_c0_g1_i2; DN5761_c0_g2_i1; DN957_c0_g1_i1	K03231; K04077; K03233; K08517; K08517; K08517; K07937
6. Human Diseases	6.5 Substance dependence	05031 Amphetamine addiction	6	5	DN11069_c0_g1_i1; DN188_c0_g1_i1; DN3121_c0_g1_i1; DN3422_c0_g1_i1; DN8099_c0_g1_i1; DN8099_c0_g1_i2	K02677; K02183; K06268; K06067; K06269; K06269
6. Human Diseases	6.3 Immune disease	05322 Systemic lupus erythematosus	5	5	DN10_c0_g1_i1; DN14565_c0_g1_i1; DN4354_c0_g1_i1; DN5441_c0_g1_i2; DN938_c0_g1_i1	K11088; K11251; K11086; K11090; K11087
6. Human Diseases	6.10 Infectious disease: parasitic	05143 African trypanosomiasis	4	4	DN11069_c0_g1_i1; DN11476_c1_g2_i1; DN11476_c1_g3_i2; DN11476_c1_g5_i1	K02677; K05858; K05858; K05858
6. Human Diseases	6.6 Cardiovascular disease	05416 Viral myocarditis	3	3	DN10425_c0_g1_i1; DN1153_c0_g1_i1; DN8554_c0_g1_i1	K04392; K06619; K10366
6. Human Diseases	6.7 Endocrine and metabolic disease	04940 Type I diabetes mellitus	2	2	DN10419_c0_g1_i1; DN11426_c0_g1_i1	K19863; K04077
6. Human Diseases	6.1 Cancer: overview	05204 Chemical carcinogenesis	1	1	DN2427_c0_g2_i2	K04097
6. Human Diseases	6.12 Drug resistance: antineoplastic	01523 Antifolate resistance	1	1	DN10053_c0_g1_i2	K00600
6. Human Diseases	6.2 Cancer: specific types	05217 Basal cell carcinoma	1	1	DN4119_c0_g1_i1	K02105
6. Human Diseases	6.3 Immune disease	05321 Inflammatory bowel disease (IBD)	1	1	DN7697_c0_g1_i1	K04500
6. Human Diseases	6.7 Endocrine and metabolic disease	04950 Maturity onset diabetes of the young	1	1	DN10595_c0_g1_i1	K08035

## Sheet: Table S7
Supplementary table 7: Selected genes and isoforms in Kudoa iwatai reference guided transcriptome assembly (GTF format). Note that in the K. iwatai genome available in NCBI exaxt duplicates fo scaffolds JRUX01001401.1 and JRUX01001463.1 are also found (JRUX01001402.1, JRUX01001462.1, respectively).
Scaffold	method	type	start	end	score	strand	info	gene_id	transcript_id	transcript length	transcript sequence	protein sequence	gene in T. bryosalmonae (current study)	KEGG Orthology (gene in T. bryosalmonae)	Gene Symbol (gene in T. bryosalmonae)	Description (gene in T. bryosalmonae)
JRUX01000423.1	StringTie	transcript	40174	45322	1000	-	gene_id "KI_trans.1927"; transcript_id "KI_trans.1927.1"; cov "668.494690"; FPKM "39.561077"; TPM "53.724045";	KI_trans.1927	KI_trans.1927.1	3372	TATCGGAGTGCAGAATGTCGCTAAACTGCTCGCCGGCAGCAGATATTAATGAAGaatttataaatgataagAATTATGACAATCTTAAGTTgTTAATAGAACACATGAAACTACATCATCAAGATAAATCTGATGATTATGTGAAACTTTTgaaattatatcaaaattgGAACAactattcattaaaaaattatgttgaAACAATTGAAGAAGAATTTTTGGCAATGAAAGCAAAGTATTTTGAGTTATTGCAAAACTATAGTTCAGATTTAAAACACGTTGCACTGAAAGAACACGCATCAAACATTTTAACTGACAATAAGATTACTTTGGAGAAAGGTAGAAAATGTACAAATTATTTAATGCaatctttattaaaaaatgtatctAATTTTGATC…	MSLNCSPAADINEEFINDKNYDNLKLLIEHMKLHHQDKSDDYVKLLKLYQNWNNYSLKNYVETIEEEFLAMKAKYFELLQNYSSDLKHVALKEHASNILTDNKITLEKGRKCTNYLMQSLLKNVSNFDPFGLNYLKDNIYRKKLENINKHKLKAKLQVLKSKMSEISQKDSEEYQKLLVSFKLLENYKFHLEYSSKAWDMLRSPNTYDDTYDEHLETCSYSNPIPSHSITLMCANDFMKFELNHMASRDHQKRKERMKFLTAILECQHKFVCQHNQKQSIIQNLNESLKSYFEKYDIERKKDEERHNRERMRHLMMEDEVGYRKLVDEKKDERLHYLLEKTDRFIDDISQSVIEHKSNWNSSQSMNIIDKKVNIPTSDNFIKEADIPYDDYYAVAHSIK…	DN11782_c0_g1	K11647	SMARCA2_4	SWI/SNF-related matrix-associated actin-dependent regulator of chromatin subfamily A member 2/4 [EC:3.6.4.-]
JRUX01000423.1	StringTie	exon	40174	40198	1000	-	gene_id "KI_trans.1927"; transcript_id "KI_trans.1927.1"; exon_number "1"; cov "92.494598";	KI_trans.1927	KI_trans.1927.1
JRUX01000423.1	StringTie	exon	40243	40512	1000	-	gene_id "KI_trans.1927"; transcript_id "KI_trans.1927.1"; exon_number "2"; cov "288.480835";	KI_trans.1927	KI_trans.1927.1
JRUX01000423.1	StringTie	exon	40559	40681	1000	-	gene_id "KI_trans.1927"; transcript_id "KI_trans.1927.1"; exon_number "3"; cov "2378.867920";	KI_trans.1927	KI_trans.1927.1
JRUX01000423.1	StringTie	exon	40728	40802	1000	-	gene_id "KI_trans.1927"; transcript_id "KI_trans.1927.1"; exon_number "4"; cov "3633.853027";	KI_trans.1927	KI_trans.1927.1
JRUX01000423.1	StringTie	exon	41024	41059	1000	-	gene_id "KI_trans.1927"; transcript_id "KI_trans.1927.1"; exon_number "5"; cov "2747.854492";	KI_trans.1927	KI_trans.1927.1
JRUX01000423.1	StringTie	exon	41100	41180	1000	-	gene_id "KI_trans.1927"; transcript_id "KI_trans.1927.1"; exon_number "6"; cov "2095.833984";	KI_trans.1927	KI_trans.1927.1
JRUX01000423.1	StringTie	exon	41227	41325	1000	-	gene_id "KI_trans.1927"; transcript_id "KI_trans.1927.1"; exon_number "7"; cov "2076.854248";	KI_trans.1927	KI_trans.1927.1
JRUX01000423.1	StringTie	exon	41380	41514	1000	-	gene_id "KI_trans.1927"; transcript_id "KI_trans.1927.1"; exon_number "8"; cov "2088.783447";	KI_trans.1927	KI_trans.1927.1
JRUX01000423.1	StringTie	exon	41890	42077	1000	-	gene_id "KI_trans.1927"; transcript_id "KI_trans.1927.1"; exon_number "9"; cov "1358.783936";	KI_trans.1927	KI_trans.1927.1
JRUX01000423.1	StringTie	exon	42149	42521	1000	-	gene_id "KI_trans.1927"; transcript_id "KI_trans.1927.1"; exon_number "10"; cov "516.510620";	KI_trans.1927	KI_trans.1927.1
JRUX01000423.1	StringTie	exon	42571	42633	1000	-	gene_id "KI_trans.1927"; transcript_id "KI_trans.1927.1"; exon_number "11"; cov "489.793884";	KI_trans.1927	KI_trans.1927.1
JRUX01000423.1	StringTie	exon	42694	42744	1000	-	gene_id "KI_trans.1927"; transcript_id "KI_trans.1927.1"; exon_number "12"; cov "402.369019";	KI_trans.1927	KI_trans.1927.1
JRUX01000423.1	StringTie	exon	43194	43436	1000	-	gene_id "KI_trans.1927"; transcript_id "KI_trans.1927.1"; exon_number "13"; cov "433.516632";	KI_trans.1927	KI_trans.1927.1
JRUX01000423.1	StringTie	exon	43484	43594	1000	-	gene_id "KI_trans.1927"; transcript_id "KI_trans.1927.1"; exon_number "14"; cov "324.025604";	KI_trans.1927	KI_trans.1927.1
JRUX01000423.1	StringTie	exon	43668	43734	1000	-	gene_id "KI_trans.1927"; transcript_id "KI_trans.1927.1"; exon_number "15"; cov "297.936096";	KI_trans.1927	KI_trans.1927.1
JRUX01000423.1	StringTie	exon	43785	44108	1000	-	gene_id "KI_trans.1927"; transcript_id "KI_trans.1927.1"; exon_number "16"; cov "213.167709";	KI_trans.1927	KI_trans.1927.1
JRUX01000423.1	StringTie	exon	44161	45176	1000	-	gene_id "KI_trans.1927"; transcript_id "KI_trans.1927.1"; exon_number "17"; cov "117.928497";	KI_trans.1927	KI_trans.1927.1
JRUX01000423.1	StringTie	exon	45231	45322	1000	-	gene_id "KI_trans.1927"; transcript_id "KI_trans.1927.1"; exon_number "18"; cov "31.520468";	KI_trans.1927	KI_trans.1927.1
JRUX01000423.1	StringTie	transcript	40174	45322	1000	-	gene_id "KI_trans.1927"; transcript_id "KI_trans.1927.2"; cov "56.925426"; FPKM "3.368810"; TPM "4.574852";	KI_trans.1927	KI_trans.1927.2	3326	TATCGGAGTGCAGAATGTCGCTAAACTGCTCGCCGGCAGCAGATATTAATGAAGaatttataaatgataagAATTATGACAATCTTAAGTTgTTAATAGAACACATGAAACTACATCATCAAGATAAATCTGATGATTATGTGAAACTTTTgaaattatatcaaaattgGAACAactattcattaaaaaattatgttgaAACAATTGAAGAAGAATTTTTGGCAATGAAAGCAAAGTATTTTGAGTTATTGCAAAACTATAGTTCAGATTTAAAACACGTTGCACTGAAAGAACACGCATCAAACATTTTAACTGACAATAAGATTACTTTGGAGAAAGGTAGAAAATGTACAAATTATTTAATGCaatctttattaaaaaatgtatctAATTTTGATC…	MSLNCSPAADINEEFINDKNYDNLKLLIEHMKLHHQDKSDDYVKLLKLYQNWNNYSLKNYVETIEEEFLAMKAKYFELLQNYSSDLKHVALKEHASNILTDNKITLEKGRKCTNYLMQSLLKNVSNFDPFGLNYLKDNIYRKKLENINKHKLKAKLQVLKSKMSEISQKDSEEYQKLLVSFKLLENYKFHLEYSSKAWDMLRSPNTYDDTYDEHLETCSYSNPIPSHSITLMCANDFMKFELNHMASRDHQKRKERMKFLTAILECQHKFVCQHNQKQSIIQNLNESLKSYFEKYDIERKKDEERHNRERMRHLMMEDEVGYRKLVDEKKDERLHYLLEKTDRFIDDISQSVIEHKSNWNSSQSMNIIDKKVNIPTSDNFIKEADIPYDDYYAVAHSIK…	DN11782_c0_g1	K11647	SMARCA2_4	SWI/SNF-related matrix-associated actin-dependent regulator of chromatin subfamily A member 2/4 [EC:3.6.4.-]
JRUX01000423.1	StringTie	exon	40174	40198	1000	-	gene_id "KI_trans.1927"; transcript_id "KI_trans.1927.2"; exon_number "1"; cov "7.785394";	KI_trans.1927	KI_trans.1927.2
JRUX01000423.1	StringTie	exon	40243	40390	1000	-	gene_id "KI_trans.1927"; transcript_id "KI_trans.1927.2"; exon_number "2"; cov "7.418973";	KI_trans.1927	KI_trans.1927.2
JRUX01000423.1	StringTie	exon	40437	40512	1000	-	gene_id "KI_trans.1927"; transcript_id "KI_trans.1927.2"; exon_number "3"; cov "66.527367";	KI_trans.1927	KI_trans.1927.2
JRUX01000423.1	StringTie	exon	40559	40681	1000	-	gene_id "KI_trans.1927"; transcript_id "KI_trans.1927.2"; exon_number "4"; cov "200.232498";	KI_trans.1927	KI_trans.1927.2
JRUX01000423.1	StringTie	exon	40728	40802	1000	-	gene_id "KI_trans.1927"; transcript_id "KI_trans.1927.2"; exon_number "5"; cov "305.866241";	KI_trans.1927	KI_trans.1927.2
JRUX01000423.1	StringTie	exon	41024	41059	1000	-	gene_id "KI_trans.1927"; transcript_id "KI_trans.1927.2"; exon_number "6"; cov "231.290588";	KI_trans.1927	KI_trans.1927.2
JRUX01000423.1	StringTie	exon	41100	41180	1000	-	gene_id "KI_trans.1927"; transcript_id "KI_trans.1927.2"; exon_number "7"; cov "176.409134";	KI_trans.1927	KI_trans.1927.2
JRUX01000423.1	StringTie	exon	41227	41325	1000	-	gene_id "KI_trans.1927"; transcript_id "KI_trans.1927.2"; exon_number "8"; cov "174.811600";	KI_trans.1927	KI_trans.1927.2
JRUX01000423.1	StringTie	exon	41380	41514	1000	-	gene_id "KI_trans.1927"; transcript_id "KI_trans.1927.2"; exon_number "9"; cov "175.815674";	KI_trans.1927	KI_trans.1927.2
JRUX01000423.1	StringTie	exon	41890	42077	1000	-	gene_id "KI_trans.1927"; transcript_id "KI_trans.1927.2"; exon_number "10"; cov "114.370659";	KI_trans.1927	KI_trans.1927.2
JRUX01000423.1	StringTie	exon	42149	42521	1000	-	gene_id "KI_trans.1927"; transcript_id "KI_trans.1927.2"; exon_number "11"; cov "43.475391";	KI_trans.1927	KI_trans.1927.2
JRUX01000423.1	StringTie	exon	42571	42633	1000	-	gene_id "KI_trans.1927"; transcript_id "KI_trans.1927.2"; exon_number "12"; cov "41.226604";	KI_trans.1927	KI_trans.1927.2
JRUX01000423.1	StringTie	exon	42694	42744	1000	-	gene_id "KI_trans.1927"; transcript_id "KI_trans.1927.2"; exon_number "13"; cov "33.867935";	KI_trans.1927	KI_trans.1927.2
JRUX01000423.1	StringTie	exon	43194	43436	1000	-	gene_id "KI_trans.1927"; transcript_id "KI_trans.1927.2"; exon_number "14"; cov "36.489674";	KI_trans.1927	KI_trans.1927.2
JRUX01000423.1	StringTie	exon	43484	43594	1000	-	gene_id "KI_trans.1927"; transcript_id "KI_trans.1927.2"; exon_number "15"; cov "27.273668";	KI_trans.1927	KI_trans.1927.2
JRUX01000423.1	StringTie	exon	43668	43734	1000	-	gene_id "KI_trans.1927"; transcript_id "KI_trans.1927.2"; exon_number "16"; cov "25.077681";	KI_trans.1927	KI_trans.1927.2
JRUX01000423.1	StringTie	exon	43785	44108	1000	-	gene_id "KI_trans.1927"; transcript_id "KI_trans.1927.2"; exon_number "17"; cov "17.942610";	KI_trans.1927	KI_trans.1927.2
JRUX01000423.1	StringTie	exon	44161	45176	1000	-	gene_id "KI_trans.1927"; transcript_id "KI_trans.1927.2"; exon_number "18"; cov "9.926198";	KI_trans.1927	KI_trans.1927.2
JRUX01000423.1	StringTie	exon	45231	45322	1000	-	gene_id "KI_trans.1927"; transcript_id "KI_trans.1927.2"; exon_number "19"; cov "2.653120";	KI_trans.1927	KI_trans.1927.2
JRUX01000423.1	StringTie	transcript	40365	45322	1000	-	gene_id "KI_trans.1927"; transcript_id "KI_trans.1927.3"; cov "221.219467"; FPKM "13.091624"; TPM "17.778458";	KI_trans.1927	KI_trans.1927.3	3179	TATCGGAGTGCAGAATGTCGCTAAACTGCTCGCCGGCAGCAGATATTAATGAAGaatttataaatgataagAATTATGACAATCTTAAGTTgTTAATAGAACACATGAAACTACATCATCAAGATAAATCTGATGATTATGTGAAACTTTTgaaattatatcaaaattgGAACAactattcattaaaaaattatgttgaAACAATTGAAGAAGAATTTTTGGCAATGAAAGCAAAGTATTTTGAGTTATTGCAAAACTATAGTTCAGATTTAAAACACGTTGCACTGAAAGAACACGCATCAAACATTTTAACTGACAATAAGATTACTTTGGAGAAAGGTAGAAAATGTACAAATTATTTAATGCaatctttattaaaaaatgtatctAATTTTGATC…	MSLNCSPAADINEEFINDKNYDNLKLLIEHMKLHHQDKSDDYVKLLKLYQNWNNYSLKNYVETIEEEFLAMKAKYFELLQNYSSDLKHVALKEHASNILTDNKITLEKGRKCTNYLMQSLLKNVSNFDPFGLNYLKDNIYRKKLENINKHKLKAKLQVLKSKMSEISQKDSEEYQKLLVSFKLLENYKFHLEYSSKAWDMLRSPNTYDDTYDEHLETCSYSNPIPSHSITLMCANDFMKFELNHMASRDHQKRKERMKFLTAILECQHKFVCQHNQKQSIIQNLNESLKSYFEKYDIERKKDEERHNRERMRHLMMEDEVGYRKLVDEKKDERLHYLLEKTDRFIDDISQSVIEHKSNWNSSQSMNIIDKKVNIPTSDNFIKEADIPYDDYYAVAHSIK…	DN11782_c0_g1	K11647	SMARCA2_4	SWI/SNF-related matrix-associated actin-dependent regulator of chromatin subfamily A member 2/4 [EC:3.6.4.-]
JRUX01000423.1	StringTie	exon	40365	40390	1000	-	gene_id "KI_trans.1927"; transcript_id "KI_trans.1927.3"; exon_number "1"; cov "24.656708";	KI_trans.1927	KI_trans.1927.3
JRUX01000423.1	StringTie	exon	40437	40512	1000	-	gene_id "KI_trans.1927"; transcript_id "KI_trans.1927.3"; exon_number "2"; cov "248.579208";	KI_trans.1927	KI_trans.1927.3
JRUX01000423.1	StringTie	exon	40559	40681	1000	-	gene_id "KI_trans.1927"; transcript_id "KI_trans.1927.3"; exon_number "3"; cov "748.167908";	KI_trans.1927	KI_trans.1927.3
JRUX01000423.1	StringTie	exon	40728	40802	1000	-	gene_id "KI_trans.1927"; transcript_id "KI_trans.1927.3"; exon_number "4"; cov "1142.867920";	KI_trans.1927	KI_trans.1927.3
JRUX01000423.1	StringTie	exon	41024	41059	1000	-	gene_id "KI_trans.1927"; transcript_id "KI_trans.1927.3"; exon_number "5"; cov "864.216248";	KI_trans.1927	KI_trans.1927.3
JRUX01000423.1	StringTie	exon	41100	41180	1000	-	gene_id "KI_trans.1927"; transcript_id "KI_trans.1927.3"; exon_number "6"; cov "659.151978";	KI_trans.1927	KI_trans.1927.3
JRUX01000423.1	StringTie	exon	41227	41325	1000	-	gene_id "KI_trans.1927"; transcript_id "KI_trans.1927.3"; exon_number "7"; cov "653.182800";	KI_trans.1927	KI_trans.1927.3
JRUX01000423.1	StringTie	exon	41380	41514	1000	-	gene_id "KI_trans.1927"; transcript_id "KI_trans.1927.3"; exon_number "8"; cov "656.934509";	KI_trans.1927	KI_trans.1927.3
JRUX01000423.1	StringTie	exon	41890	42077	1000	-	gene_id "KI_trans.1927"; transcript_id "KI_trans.1927.3"; exon_number "9"; cov "427.345459";	KI_trans.1927	KI_trans.1927.3
JRUX01000423.1	StringTie	exon	42149	42521	1000	-	gene_id "KI_trans.1927"; transcript_id "KI_trans.1927.3"; exon_number "10"; cov "162.445618";	KI_trans.1927	KI_trans.1927.3
JRUX01000423.1	StringTie	exon	42571	42633	1000	-	gene_id "KI_trans.1927"; transcript_id "KI_trans.1927.3"; exon_number "11"; cov "154.043030";	KI_trans.1927	KI_trans.1927.3
JRUX01000423.1	StringTie	exon	42694	42744	1000	-	gene_id "KI_trans.1927"; transcript_id "KI_trans.1927.3"; exon_number "12"; cov "126.547401";	KI_trans.1927	KI_trans.1927.3
JRUX01000423.1	StringTie	exon	43194	43436	1000	-	gene_id "KI_trans.1927"; transcript_id "KI_trans.1927.3"; exon_number "13"; cov "136.343506";	KI_trans.1927	KI_trans.1927.3
JRUX01000423.1	StringTie	exon	43484	43594	1000	-	gene_id "KI_trans.1927"; transcript_id "KI_trans.1927.3"; exon_number "14"; cov "101.907951";	KI_trans.1927	KI_trans.1927.3
JRUX01000423.1	StringTie	exon	43668	43734	1000	-	gene_id "KI_trans.1927"; transcript_id "KI_trans.1927.3"; exon_number "15"; cov "93.702644";	KI_trans.1927	KI_trans.1927.3
JRUX01000423.1	StringTie	exon	43785	44108	1000	-	gene_id "KI_trans.1927"; transcript_id "KI_trans.1927.3"; exon_number "16"; cov "67.042488";	KI_trans.1927	KI_trans.1927.3
JRUX01000423.1	StringTie	exon	44161	45176	1000	-	gene_id "KI_trans.1927"; transcript_id "KI_trans.1927.3"; exon_number "17"; cov "37.089203";	KI_trans.1927	KI_trans.1927.3
JRUX01000423.1	StringTie	exon	45231	45322	1000	-	gene_id "KI_trans.1927"; transcript_id "KI_trans.1927.3"; exon_number "18"; cov "9.913370";	KI_trans.1927	KI_trans.1927.3
JRUX01001021.1	StringTie	transcript	27605	30059	1000	-	gene_id "KI_trans.4748"; transcript_id "KI_trans.4748.1"; cov "175.850815"; FPKM "10.406736"; TPM "14.132374";	KI_trans.4748	KI_trans.4748.1	1818	GGCAGATGCTATATCGTTCTGATAGTAAATGGTATATTTCTAAAGAAAAGGCATTTAATACACCATCAAATCAAAGTGGGCTTGATATAGAGAAGGAAACATTTTATAGACAAACATGTGCAAGTCTTATCCAGGATATAGGTCAACAACTAAAAATAAGTCAAACAGCAATTAATACTGCAATTGTATATATGCATCGATTTTATTGTTATCAAAAATTTCAAAATTTTCATAGAAATgaTATGGCTGTAACATGTATATTGTTAGCATCAAAAGTAGAGGAGCAAGTTCGTTCTCCAGTAGACATATATATTGTGTATCATCGTTTTATATACAAAGAAGAAAAAGTGAAAGAAATTTTTCAAACTAAGCATCATCCAGAGGCTGAActatttaaca…	MLYRSDSKWYISKEKAFNTPSNQSGLDIEKETFYRQTCASLIQDIGQQLKISQTAINTAIVYMHRFYCYQKFQNFHRNDMAVTCILLASKVEEQVRSPVDIYIVYHRFIYKEEKVKEIFQTKHHPEAELFNKKISNYEKALFMTLNSEILITHANEYVLICSIRNNYPTDVTQTAYFLATNSLHLTRFCIIYPPEFVACISLYLAGEWASFQLQTNEEENAPKWYQCIAPEADFVEIKSCALEFLEIMEKCPSRIKRILRSGPMLSNVNDHSFSSKTSVNESEESPTKLENKNLLDGGKSAIDNFCAINLAIKEPDADQCRQNSEIVINNNNEDNIQKNTTAEMNAILSNQKDKNTTNDLTSVCNRLKKVWSSSTLILHNRKSFSESLSDSDNNMKPLK…	DN11423_c0_g1	K15188	CCNT	cyclin T
JRUX01001021.1	StringTie	exon	27605	28388	1000	-	gene_id "KI_trans.4748"; transcript_id "KI_trans.4748.1"; exon_number "1"; cov "272.119263";	KI_trans.4748	KI_trans.4748.1
JRUX01001021.1	StringTie	exon	28433	28599	1000	-	gene_id "KI_trans.4748"; transcript_id "KI_trans.4748.1"; exon_number "2"; cov "163.145660";	KI_trans.4748	KI_trans.4748.1
JRUX01001021.1	StringTie	exon	28644	28704	1000	-	gene_id "KI_trans.4748"; transcript_id "KI_trans.4748.1"; exon_number "3"; cov "122.304138";	KI_trans.4748	KI_trans.4748.1
JRUX01001021.1	StringTie	exon	28794	28879	1000	-	gene_id "KI_trans.4748"; transcript_id "KI_trans.4748.1"; exon_number "4"; cov "117.013443";	KI_trans.4748	KI_trans.4748.1
JRUX01001021.1	StringTie	exon	28935	29013	1000	-	gene_id "KI_trans.4748"; transcript_id "KI_trans.4748.1"; exon_number "5"; cov "94.749222";	KI_trans.4748	KI_trans.4748.1
JRUX01001021.1	StringTie	exon	29063	29153	1000	-	gene_id "KI_trans.4748"; transcript_id "KI_trans.4748.1"; exon_number "6"; cov "115.383438";	KI_trans.4748	KI_trans.4748.1
JRUX01001021.1	StringTie	exon	29205	29250	1000	-	gene_id "KI_trans.4748"; transcript_id "KI_trans.4748.1"; exon_number "7"; cov "139.647385";	KI_trans.4748	KI_trans.4748.1
JRUX01001021.1	StringTie	exon	29305	29367	1000	-	gene_id "KI_trans.4748"; transcript_id "KI_trans.4748.1"; exon_number "8"; cov "119.606850";	KI_trans.4748	KI_trans.4748.1
JRUX01001021.1	StringTie	exon	29412	29472	1000	-	gene_id "KI_trans.4748"; transcript_id "KI_trans.4748.1"; exon_number "9"; cov "100.849876";	KI_trans.4748	KI_trans.4748.1
JRUX01001021.1	StringTie	exon	29520	29660	1000	-	gene_id "KI_trans.4748"; transcript_id "KI_trans.4748.1"; exon_number "10"; cov "85.543755";	KI_trans.4748	KI_trans.4748.1
JRUX01001021.1	StringTie	exon	29735	29816	1000	-	gene_id "KI_trans.4748"; transcript_id "KI_trans.4748.1"; exon_number "11"; cov "67.546715";	KI_trans.4748	KI_trans.4748.1
JRUX01001021.1	StringTie	exon	29903	30059	1000	-	gene_id "KI_trans.4748"; transcript_id "KI_trans.4748.1"; exon_number "12"; cov "37.514706";	KI_trans.4748	KI_trans.4748.1
JRUX01001021.1	StringTie	transcript	27605	30059	1000	-	gene_id "KI_trans.4748"; transcript_id "KI_trans.4748.2"; cov "41.365582"; FPKM "2.447988"; TPM "3.324374";	KI_trans.4748	KI_trans.4748.2	1741	GGCAGATGCTATATCGTTCTGATAGTAAATGGTATATTTCTAAAGAAAAGGCATTTAATACACCATCAAATCAAAGTGGGCTTGATATAGAGAAGGAAACATTTTATAGACAAACATGTGCAAGTCTTATCCAGGATATAGGTCAACAACTAAAAATAAGTCAAACAGCAATTAATACTGCAATTGTATATATGCATCGATTTTATTGTTATCAAAAATTTCAAAATTTTCATAGAAATgaTATGGCTGTAACATGTATATTGTTAGCATCAAAAGTAGAGGAGCAAGTTCGTTCTCCAGTAGACATATATATTGTGTATCATCGTTTTATATACAAAGAAGAAAAAGTGAAAGAAATTTTTCAAACTAAGCATCATCCAGAGGCTGAActatttaaca…	MLYRSDSKWYISKEKAFNTPSNQSGLDIEKETFYRQTCASLIQDIGQQLKISQTAINTAIVYMHRFYCYQKFQNFHRNDMAVTCILLASKVEEQVRSPVDIYIVYHRFIYKEEKVKEIFQTKHHPEAELFNKKISNYEKALFMTLNSEILITHANEYVLICSIRNNYPTDVTQTAYFLATNSLHLTRFCIIYPPEFVACISLYLAGEWASFQLQTNEEENAPKWYQCIAPEADFVEIKSCALEFLEIMEKCPSRIKRILRSGPMLSNVNDHSFSSKTSVNESEESPTKLENKNLLDGGKSAIDNFCAINLAIKEPDADQCRQNSEIVINNNNEDNIQKNTTAEMNAILSNQKDKNTTNDLTSVCNRLKKVWSSSTLILHNRKSFSESLSDSDNNMKPLK…	DN11423_c0_g1	K15188	CCNT	cyclin T
JRUX01001021.1	StringTie	exon	27605	28112	1000	-	gene_id "KI_trans.4748"; transcript_id "KI_trans.4748.2"; exon_number "1"; cov "70.895142";	KI_trans.4748	KI_trans.4748.2
JRUX01001021.1	StringTie	exon	28190	28388	1000	-	gene_id "KI_trans.4748"; transcript_id "KI_trans.4748.2"; exon_number "2"; cov "53.670662";	KI_trans.4748	KI_trans.4748.2
JRUX01001021.1	StringTie	exon	28433	28599	1000	-	gene_id "KI_trans.4748"; transcript_id "KI_trans.4748.2"; exon_number "3"; cov "38.843586";	KI_trans.4748	KI_trans.4748.2
JRUX01001021.1	StringTie	exon	28644	28704	1000	-	gene_id "KI_trans.4748"; transcript_id "KI_trans.4748.2"; exon_number "4"; cov "29.119566";	KI_trans.4748	KI_trans.4748.2
JRUX01001021.1	StringTie	exon	28794	28879	1000	-	gene_id "KI_trans.4748"; transcript_id "KI_trans.4748.2"; exon_number "5"; cov "27.859900";	KI_trans.4748	KI_trans.4748.2
JRUX01001021.1	StringTie	exon	28935	29013	1000	-	gene_id "KI_trans.4748"; transcript_id "KI_trans.4748.2"; exon_number "6"; cov "22.558981";	KI_trans.4748	KI_trans.4748.2
JRUX01001021.1	StringTie	exon	29063	29153	1000	-	gene_id "KI_trans.4748"; transcript_id "KI_trans.4748.2"; exon_number "7"; cov "27.471809";	KI_trans.4748	KI_trans.4748.2
JRUX01001021.1	StringTie	exon	29205	29250	1000	-	gene_id "KI_trans.4748"; transcript_id "KI_trans.4748.2"; exon_number "8"; cov "33.248844";	KI_trans.4748	KI_trans.4748.2
JRUX01001021.1	StringTie	exon	29305	29367	1000	-	gene_id "KI_trans.4748"; transcript_id "KI_trans.4748.2"; exon_number "9"; cov "28.477367";	KI_trans.4748	KI_trans.4748.2
JRUX01001021.1	StringTie	exon	29412	29472	1000	-	gene_id "KI_trans.4748"; transcript_id "KI_trans.4748.2"; exon_number "10"; cov "24.011492";	KI_trans.4748	KI_trans.4748.2
JRUX01001021.1	StringTie	exon	29520	29660	1000	-	gene_id "KI_trans.4748"; transcript_id "KI_trans.4748.2"; exon_number "11"; cov "20.367235";	KI_trans.4748	KI_trans.4748.2
JRUX01001021.1	StringTie	exon	29735	29816	1000	-	gene_id "KI_trans.4748"; transcript_id "KI_trans.4748.2"; exon_number "12"; cov "16.082294";	KI_trans.4748	KI_trans.4748.2
JRUX01001021.1	StringTie	exon	29903	30059	1000	-	gene_id "KI_trans.4748"; transcript_id "KI_trans.4748.2"; exon_number "13"; cov "8.931931";	KI_trans.4748	KI_trans.4748.2
JRUX01001021.1	StringTie	transcript	27605	30059	1000	-	gene_id "KI_trans.4748"; transcript_id "KI_trans.4748.3"; cov "32.500160"; FPKM "1.923338"; TPM "2.611898";	KI_trans.4748	KI_trans.4748.3	1679	GGCAGATGCTATATCGTTCTGATAGTAAATGGTATATTTCTAAAGAAAAGGCATTTAATACACCATCAAATCAAAGTGGGCTTGATATAGAGAAGGAAACATTTTATAGACAAACATGTGCAAGTCTTATCCAGGATATAGGTCAACAACTAAAAATAAGTCAAACAGCAATTAATACTGCAATTGTATATATGCATCGATTTTATTGTTATCAAAAATTTCAAAATTTTCATAGAAATgaTATGGCTGTAACATGTATATTGTTAGCATCAAAAGTAGAGGAGCAAAAGAAAAAGTGAAAGAAATTTTTCAAACTAAGCATCATCCAGAGGCTGAActatttaacaaaaaaatatcaaattatGAAAAAGCGCTTTTTATGACTTTAAaTTCTGAAAT…	MYIVSIKSRGAKEKVKEIFQTKHHPEAELFNKKISNYEKALFMTLNSEILITHANEYVLICSIRNNYPTDVTQTAYFLATNSLHLTRFCIIYPPEFVACISLYLAGEWASFQLQTNEEENAPKWYQCIAPEADFVEIKSCALEFLEIMEKCPSRIKRILRSGPMLSNVNDHSFSSKTSVNESEESPTKLENKNLLDGGKSAIDNFCAINLAIKEPDADQCRQNSEIVINNNNEDNIQKNTTAEMNAILSNQKDKNTTNDLTSVCNRLKKVWSSSTLILHNRKSFSESLSDSDNNMKPLKRGRRSQSYETLSFSDDKNSNTTVNSIKWDSLIDHDLKKSASPSLAMSLALITEQDARITTHNNTLKSSKMINCNEEKDKIIIGDKNSRPDDTSSNAFVPM…	DN11423_c0_g1	K15188	CCNT	cyclin T
JRUX01001021.1	StringTie	exon	27605	28102	1000	-	gene_id "KI_trans.4748"; transcript_id "KI_trans.4748.3"; exon_number "1"; cov "54.954506";	KI_trans.4748	KI_trans.4748.3
JRUX01001021.1	StringTie	exon	28190	28388	1000	-	gene_id "KI_trans.4748"; transcript_id "KI_trans.4748.3"; exon_number "2"; cov "41.651627";	KI_trans.4748	KI_trans.4748.3
JRUX01001021.1	StringTie	exon	28433	28599	1000	-	gene_id "KI_trans.4748"; transcript_id "KI_trans.4748.3"; exon_number "3"; cov "30.144936";	KI_trans.4748	KI_trans.4748.3
JRUX01001021.1	StringTie	exon	28644	28704	1000	-	gene_id "KI_trans.4748"; transcript_id "KI_trans.4748.3"; exon_number "4"; cov "22.598516";	KI_trans.4748	KI_trans.4748.3
JRUX01001021.1	StringTie	exon	28794	28879	1000	-	gene_id "KI_trans.4748"; transcript_id "KI_trans.4748.3"; exon_number "5"; cov "21.620941";	KI_trans.4748	KI_trans.4748.3
JRUX01001021.1	StringTie	exon	28935	29013	1000	-	gene_id "KI_trans.4748"; transcript_id "KI_trans.4748.3"; exon_number "6"; cov "17.507111";	KI_trans.4748	KI_trans.4748.3
JRUX01001021.1	StringTie	exon	29063	29153	1000	-	gene_id "KI_trans.4748"; transcript_id "KI_trans.4748.3"; exon_number "7"; cov "21.319757";	KI_trans.4748	KI_trans.4748.3
JRUX01001021.1	StringTie	exon	29205	29250	1000	-	gene_id "KI_trans.4748"; transcript_id "KI_trans.4748.3"; exon_number "8"; cov "25.803085";	KI_trans.4748	KI_trans.4748.3
JRUX01001021.1	StringTie	exon	29305	29367	1000	-	gene_id "KI_trans.4748"; transcript_id "KI_trans.4748.3"; exon_number "9"; cov "22.100130";	KI_trans.4748	KI_trans.4748.3
JRUX01001021.1	StringTie	exon	29412	29472	1000	-	gene_id "KI_trans.4748"; transcript_id "KI_trans.4748.3"; exon_number "10"; cov "18.634346";	KI_trans.4748	KI_trans.4748.3
JRUX01001021.1	StringTie	exon	29520	29560	1000	-	gene_id "KI_trans.4748"; transcript_id "KI_trans.4748.3"; exon_number "11"; cov "18.082764";	KI_trans.4748	KI_trans.4748.3
JRUX01001021.1	StringTie	exon	29613	29660	1000	-	gene_id "KI_trans.4748"; transcript_id "KI_trans.4748.3"; exon_number "12"; cov "15.571647";	KI_trans.4748	KI_trans.4748.3
JRUX01001021.1	StringTie	exon	29735	29816	1000	-	gene_id "KI_trans.4748"; transcript_id "KI_trans.4748.3"; exon_number "13"; cov "12.480818";	KI_trans.4748	KI_trans.4748.3
JRUX01001021.1	StringTie	exon	29903	30059	1000	-	gene_id "KI_trans.4748"; transcript_id "KI_trans.4748.3"; exon_number "14"; cov "6.931709";	KI_trans.4748	KI_trans.4748.3
JRUX01001021.1	StringTie	transcript	27605	30059	1000	-	gene_id "KI_trans.4748"; transcript_id "KI_trans.4748.4"; cov "8.700713"; FPKM "0.514903"; TPM "0.699239";	KI_trans.4748	KI_trans.4748.4	1626	GGCAGATGCTATATCGTTCTGATAGTAAATGGTATATTTCTAAAGAAAAGGCATTTAATACACCATCAAATCAAAGTGGGCTTGATATAGAGAAGGAAACATTTTATAGACAAACATGTGCAAGTCTTATCCAGGATATAGGTCAACAACTAAAAATAAGTCAAACAGCAATTAATACTGCAATTaaaggaTATGGCTGTAACATGTATATTGTTAGCATCAAAAGTAGAGGAGCAAAAAAAGTGAAAGAAATTTTTCAAACTAAGCATCATCCAGAGGCTGAActatttaacaaaaaaatatcaaattatGAAAAAGCGCTTTTTATGACTTTAAaTTCTGAAATATTGATAACGCATGCAAACGAATATGTTCTAATTTGCTCTATTCGTAACAACT…	MLYRSDSKWYISKEKAFNTPSNQSGLDIEKETFYRQTCASLIQDIGQQLKISQTAINTAIKGYGCNMYIVSIKSRGAKKVKEIFQTKHHPEAELFNKKISNYEKALFMTLNSEILITHANEYVLICSIRNNYPTDVTQTAYFLATNSLHLTRFCIIYPPEFVACISLYLAGEWASFQLQTNEEENAPKWYQCIAPEADFVEIKSCALEFLEIMEKCPSRIKRILRSGPMLSNVNDHSFSSKTSVNESEESPTKLENKNLLDGGKSAIDNFCAINLAIKEPDADQCRQNSEIVINNNNEDNIQKNTTAEMNAILSNQKDKNTTNDLTSVCNRLKKVWSSSTLILHNRKSFSESLSDSDNNMKPLKRGRRSQSYETLSFSDDKNSNTTVNSIKWDSLIDHD…	DN11423_c0_g1	K15188	CCNT	cyclin T
JRUX01001021.1	StringTie	exon	27605	28102	1000	-	gene_id "KI_trans.4748"; transcript_id "KI_trans.4748.4"; exon_number "1"; cov "14.407498";	KI_trans.4748	KI_trans.4748.4
JRUX01001021.1	StringTie	exon	28190	28388	1000	-	gene_id "KI_trans.4748"; transcript_id "KI_trans.4748.4"; exon_number "2"; cov "10.919865";	KI_trans.4748	KI_trans.4748.4
JRUX01001021.1	StringTie	exon	28433	28599	1000	-	gene_id "KI_trans.4748"; transcript_id "KI_trans.4748.4"; exon_number "3"; cov "7.903139";	KI_trans.4748	KI_trans.4748.4
JRUX01001021.1	StringTie	exon	28644	28704	1000	-	gene_id "KI_trans.4748"; transcript_id "KI_trans.4748.4"; exon_number "4"; cov "5.924685";	KI_trans.4748	KI_trans.4748.4
JRUX01001021.1	StringTie	exon	28794	28879	1000	-	gene_id "KI_trans.4748"; transcript_id "KI_trans.4748.4"; exon_number "5"; cov "5.668392";	KI_trans.4748	KI_trans.4748.4
JRUX01001021.1	StringTie	exon	28935	29013	1000	-	gene_id "KI_trans.4748"; transcript_id "KI_trans.4748.4"; exon_number "6"; cov "4.589863";	KI_trans.4748	KI_trans.4748.4
JRUX01001021.1	StringTie	exon	29063	29153	1000	-	gene_id "KI_trans.4748"; transcript_id "KI_trans.4748.4"; exon_number "7"; cov "5.589431";	KI_trans.4748	KI_trans.4748.4
JRUX01001021.1	StringTie	exon	29205	29250	1000	-	gene_id "KI_trans.4748"; transcript_id "KI_trans.4748.4"; exon_number "8"; cov "6.764830";	KI_trans.4748	KI_trans.4748.4
JRUX01001021.1	StringTie	exon	29305	29367	1000	-	gene_id "KI_trans.4748"; transcript_id "KI_trans.4748.4"; exon_number "9"; cov "5.794022";	KI_trans.4748	KI_trans.4748.4
JRUX01001021.1	StringTie	exon	29412	29472	1000	-	gene_id "KI_trans.4748"; transcript_id "KI_trans.4748.4"; exon_number "10"; cov "4.885392";	KI_trans.4748	KI_trans.4748.4
JRUX01001021.1	StringTie	exon	29520	29557	1000	-	gene_id "KI_trans.4748"; transcript_id "KI_trans.4748.4"; exon_number "11"; cov "4.771692";	KI_trans.4748	KI_trans.4748.4
JRUX01001021.1	StringTie	exon	29613	29664	1000	-	gene_id "KI_trans.4748"; transcript_id "KI_trans.4748.4"; exon_number "12"; cov "4.633791";	KI_trans.4748	KI_trans.4748.4
JRUX01001021.1	StringTie	exon	29789	29816	1000	-	gene_id "KI_trans.4748"; transcript_id "KI_trans.4748.4"; exon_number "13"; cov "2.771870";	KI_trans.4748	KI_trans.4748.4
JRUX01001021.1	StringTie	exon	29903	30059	1000	-	gene_id "KI_trans.4748"; transcript_id "KI_trans.4748.4"; exon_number "14"; cov "1.817296";	KI_trans.4748	KI_trans.4748.4
JRUX01001021.1	StringTie	transcript	27605	30059	1000	-	gene_id "KI_trans.4748"; transcript_id "KI_trans.4748.5"; cov "5.457595"; FPKM "0.322977"; TPM "0.438603";	KI_trans.4748	KI_trans.4748.5	1766	GGCAGATGCTATATCGTTCTGATAGTAAATGGTATATTTCTAAAGAAAAGGCATTTAATACACCATCAAATCAAAGTGGGCTTGATATAGAGAAGGAAACATTTTATAGACAAACATGTGCAAGTCTTATCCAGGATATAGGTCAACAACTAAAAATAAGTCAAACAGCAATTAATACTGCAATTGTATATATGCATCGATTTTATTGTTATCAAAAATTTCAAAATTTTCATAGAAATgaTATGGCTGTAACATGTATATTGTTAGCATCAAAAGTAGAGGAGCAAAAGAAAAAGTGAAAGAAATTTTTCAAACTAAGCATCATCCAGAGGCTGAActatttaacaaaaaaatatcaaattatGAAAAAGCGCTTTTTATGACTTTAAaTTCTGAAAT…	MYIVSIKSRGAKEKVKEIFQTKHHPEAELFNKKISNYEKALFMTLNSEILITHANEYVLICSIRNNYPTDVTQTAYFLATNSLHLTRFCIIYPPEFVACISLYLAGEWASFQLQTNEEENAPKWYQCIAPEADFVEIKSCALEFLEIMEKCPSRIKRILRSGPMLSNVNDHSFSSKTSVNESEESPTKLENKNLLDGGKSAIDNFCAINLAIKEPDADQCRQNSEIVINNNNEDNIQKNTTAEMNAILSNQKDKNTTNDLTSVCNRLKKVWSSSTLILHNRKSFSESLSDSDNNMKPLKRGRRSQSYETCNLTGFVPNFNKNEYNNYEHKNENKKLKLVSFSDDKNSNTTVNSIKWDSLIDHDLKKSASPSLAMSLALITEQDARITTHNNTLKSSKMI…	DN11423_c0_g1	K15188	CCNT	cyclin T
JRUX01001021.1	StringTie	exon	27605	28388	1000	-	gene_id "KI_trans.4748"; transcript_id "KI_trans.4748.5"; exon_number "1"; cov "8.307814";	KI_trans.4748	KI_trans.4748.5
JRUX01001021.1	StringTie	exon	28433	28599	1000	-	gene_id "KI_trans.4748"; transcript_id "KI_trans.4748.5"; exon_number "2"; cov "4.980844";	KI_trans.4748	KI_trans.4748.5
JRUX01001021.1	StringTie	exon	28644	28704	1000	-	gene_id "KI_trans.4748"; transcript_id "KI_trans.4748.5"; exon_number "3"; cov "3.733951";	KI_trans.4748	KI_trans.4748.5
JRUX01001021.1	StringTie	exon	28794	28879	1000	-	gene_id "KI_trans.4748"; transcript_id "KI_trans.4748.5"; exon_number "4"; cov "3.572426";	KI_trans.4748	KI_trans.4748.5
JRUX01001021.1	StringTie	exon	28935	29013	1000	-	gene_id "KI_trans.4748"; transcript_id "KI_trans.4748.5"; exon_number "5"; cov "2.892698";	KI_trans.4748	KI_trans.4748.5
JRUX01001021.1	StringTie	exon	29063	29153	1000	-	gene_id "KI_trans.4748"; transcript_id "KI_trans.4748.5"; exon_number "6"; cov "3.522661";	KI_trans.4748	KI_trans.4748.5
JRUX01001021.1	StringTie	exon	29205	29250	1000	-	gene_id "KI_trans.4748"; transcript_id "KI_trans.4748.5"; exon_number "7"; cov "4.263442";	KI_trans.4748	KI_trans.4748.5
JRUX01001021.1	StringTie	exon	29305	29367	1000	-	gene_id "KI_trans.4748"; transcript_id "KI_trans.4748.5"; exon_number "8"; cov "3.651603";	KI_trans.4748	KI_trans.4748.5
JRUX01001021.1	StringTie	exon	29412	29472	1000	-	gene_id "KI_trans.4748"; transcript_id "KI_trans.4748.5"; exon_number "9"; cov "3.078951";	KI_trans.4748	KI_trans.4748.5
JRUX01001021.1	StringTie	exon	29520	29560	1000	-	gene_id "KI_trans.4748"; transcript_id "KI_trans.4748.5"; exon_number "10"; cov "2.987813";	KI_trans.4748	KI_trans.4748.5
JRUX01001021.1	StringTie	exon	29613	29660	1000	-	gene_id "KI_trans.4748"; transcript_id "KI_trans.4748.5"; exon_number "11"; cov "2.572901";	KI_trans.4748	KI_trans.4748.5
JRUX01001021.1	StringTie	exon	29735	29816	1000	-	gene_id "KI_trans.4748"; transcript_id "KI_trans.4748.5"; exon_number "12"; cov "2.062204";	KI_trans.4748	KI_trans.4748.5
JRUX01001021.1	StringTie	exon	29903	30059	1000	-	gene_id "KI_trans.4748"; transcript_id "KI_trans.4748.5"; exon_number "13"; cov "1.145326";	KI_trans.4748	KI_trans.4748.5
JRUX01001319.1	StringTie	transcript	1	3998	1000	-	gene_id "KI_trans.7455"; transcript_id "KI_trans.7455.1"; cov "822.269531"; FPKM "48.661373"; TPM "66.082268";	KI_trans.7455	KI_trans.7455.1	1905	CGAATATCTACTTTTAGTTAAGATTGTGAAAGGATCTGATTAAAAAGAATTTGACTAAGGTAActttaattgttattaaaaatgctaataaacattttatttatcggtttttgaaaaaacttttgtaaatttattttatatattcttattattttacatatagactttaaaaaaagtttttttttataaaaaaaaaatattctatttttaaatataaatgttaaCAAATATgtaatacaaaatttaaatttttttttactagGAACAAAAGAACATATGAATCCAGATCAAAGTTATAATCCATACCCAAACCTTAAAAATCAAACTAGTCAACAAAATCCGAATACTGGGCATCCCTTTCCTCAAACACCCCAGAATTATTCACAACCTGTAGCAGCA…	MNPDQSYNPYPNLKNQTSQQNPNTGHPFPQTPQNYSQPVAAAPYPPYPTPTPSYPPYPTNPPAYAPYSSYPLPPGQPQPYPTPNIGSTPYPTNNPVYPPPQAPSYVHPSGAGYPSPVTSHPSPNSTTPAYPTYPNYTRPQSSQVPASYAHLNTNQFQTQPPIPVLIRKPIVKSCTKFDPVSDAKYINKAFKGIGCDDTTICKILTNRSLVQRLKIKEQYDKVYGTPLLKRMKSELYGERERLMKALIMMPDELDAYYIRVAVKHIGTDENCLNEILSTRNNQQIKNIAAAYYRNYGRDIVSDIKSDTSGNYKEALVELLKGNRKENTLLSGDIITSYVQDLVYSCKGLINQKGITHIKILCNESYETIYAINQQMCKTHGVTLNQHISKNFMGDLKNLL…	DN11512_c0_g1	K17095	ANXA7_11	annexin A7/11
JRUX01001319.1	StringTie	exon	1	315	1000	-	gene_id "KI_trans.7455"; transcript_id "KI_trans.7455.1"; exon_number "1"; cov "821.414978";	KI_trans.7455	KI_trans.7455.1
JRUX01001319.1	StringTie	exon	367	473	1000	-	gene_id "KI_trans.7455"; transcript_id "KI_trans.7455.1"; exon_number "2"; cov "1890.708252";	KI_trans.7455	KI_trans.7455.1
JRUX01001319.1	StringTie	exon	1331	1406	1000	-	gene_id "KI_trans.7455"; transcript_id "KI_trans.7455.1"; exon_number "3"; cov "1359.910400";	KI_trans.7455	KI_trans.7455.1
JRUX01001319.1	StringTie	exon	1455	1556	1000	-	gene_id "KI_trans.7455"; transcript_id "KI_trans.7455.1"; exon_number "4"; cov "1018.535217";	KI_trans.7455	KI_trans.7455.1
JRUX01001319.1	StringTie	exon	1613	1681	1000	-	gene_id "KI_trans.7455"; transcript_id "KI_trans.7455.1"; exon_number "5"; cov "1063.662720";	KI_trans.7455	KI_trans.7455.1
JRUX01001319.1	StringTie	exon	1733	1812	1000	-	gene_id "KI_trans.7455"; transcript_id "KI_trans.7455.1"; exon_number "6"; cov "926.067078";	KI_trans.7455	KI_trans.7455.1
JRUX01001319.1	StringTie	exon	1861	1894	1000	-	gene_id "KI_trans.7455"; transcript_id "KI_trans.7455.1"; exon_number "7"; cov "1055.581055";	KI_trans.7455	KI_trans.7455.1
JRUX01001319.1	StringTie	exon	1940	1996	1000	-	gene_id "KI_trans.7455"; transcript_id "KI_trans.7455.1"; exon_number "8"; cov "1044.449707";	KI_trans.7455	KI_trans.7455.1
JRUX01001319.1	StringTie	exon	2050	2163	1000	-	gene_id "KI_trans.7455"; transcript_id "KI_trans.7455.1"; exon_number "9"; cov "807.303406";	KI_trans.7455	KI_trans.7455.1
JRUX01001319.1	StringTie	exon	2213	2307	1000	-	gene_id "KI_trans.7455"; transcript_id "KI_trans.7455.1"; exon_number "10"; cov "658.096436";	KI_trans.7455	KI_trans.7455.1
JRUX01001319.1	StringTie	exon	2351	2429	1000	-	gene_id "KI_trans.7455"; transcript_id "KI_trans.7455.1"; exon_number "11"; cov "532.066467";	KI_trans.7455	KI_trans.7455.1
JRUX01001319.1	StringTie	exon	2469	2509	1000	-	gene_id "KI_trans.7455"; transcript_id "KI_trans.7455.1"; exon_number "12"; cov "635.870117";	KI_trans.7455	KI_trans.7455.1
JRUX01001319.1	StringTie	exon	2551	2989	1000	-	gene_id "KI_trans.7455"; transcript_id "KI_trans.7455.1"; exon_number "13"; cov "946.611816";	KI_trans.7455	KI_trans.7455.1
JRUX01001319.1	StringTie	exon	3702	3998	1000	-	gene_id "KI_trans.7455"; transcript_id "KI_trans.7455.1"; exon_number "14"; cov "57.267677";	KI_trans.7455	KI_trans.7455.1
JRUX01001319.1	StringTie	transcript	151	3998	1000	-	gene_id "KI_trans.7455"; transcript_id "KI_trans.7455.2"; cov "7471.946289"; FPKM "442.184937"; TPM "600.488159";	KI_trans.7455	KI_trans.7455.2	1552	CGAATATCTACTTTTAGTTAAGATTGTGAAAGGATCTGATTAAAAAGAATTTGACTAAGGAACAAAAGAACATATGAATCCAGATCAAAGTTATAATCCATACCCAAACCTTAAAAATCAAACTAGTCAACAAAATCCGAATACTGGGCATCCCTTTCCTCAAACACCCCAGAATTATTCACAACCTGTAGCAGCAGCTCCTTATCCACCATATCCCACACCAACACCTTCATATCCCCCATATCCTACAAACCCGCCAGCATATGCACCTTATTCATCATACCCACTCCCACCAGGTCAACCACAACCATATCCTACACCAAATATAGGCTCTACACCTTATCCAACAAATAATCCAGTTTATCCCCCACCTCAAGCACCTTCCTACGTACATCCTTC…	MNPDQSYNPYPNLKNQTSQQNPNTGHPFPQTPQNYSQPVAAAPYPPYPTPTPSYPPYPTNPPAYAPYSSYPLPPGQPQPYPTPNIGSTPYPTNNPVYPPPQAPSYVHPSGAGYPSPVTSHPSPNSTTPAYPTYPNYTRPQSSQVPASYAHLNTNQFQTQPPIPVLIRKPIVKSCTKFDPVSDAKYINKAFKGIGCDDTTICKILTNRSLVQRLKIKEQYDKVYGTPLLKRMKSELYGERERLMKALIMMPDELDAYYIRVAVKHIGTDENCLNEILSTRNNQQIKNIAAAYYRNYGRDIVSDIKSDTSGNYKEALVELLKGNRKENTLLSGDIITSYVQDLVYSCKGLINQKGITHIKILCNESYETIYAINQQMCKTHGVTLNQHISKNFMGDLKNLL…	DN11512_c0_g1	K17095	ANXA7_11	annexin A7/11
JRUX01001319.1	StringTie	exon	151	315	1000	-	gene_id "KI_trans.7455"; transcript_id "KI_trans.7455.2"; exon_number "1"; cov "8073.261230";	KI_trans.7455	KI_trans.7455.2
JRUX01001319.1	StringTie	exon	367	473	1000	-	gene_id "KI_trans.7455"; transcript_id "KI_trans.7455.2"; exon_number "2"; cov "14846.231445";	KI_trans.7455	KI_trans.7455.2
JRUX01001319.1	StringTie	exon	1331	1406	1000	-	gene_id "KI_trans.7455"; transcript_id "KI_trans.7455.2"; exon_number "3"; cov "10678.296875";	KI_trans.7455	KI_trans.7455.2
JRUX01001319.1	StringTie	exon	1455	1556	1000	-	gene_id "KI_trans.7455"; transcript_id "KI_trans.7455.2"; exon_number "4"; cov "7997.749512";	KI_trans.7455	KI_trans.7455.2
JRUX01001319.1	StringTie	exon	1613	1681	1000	-	gene_id "KI_trans.7455"; transcript_id "KI_trans.7455.2"; exon_number "5"; cov "8352.098633";	KI_trans.7455	KI_trans.7455.2
JRUX01001319.1	StringTie	exon	1733	1812	1000	-	gene_id "KI_trans.7455"; transcript_id "KI_trans.7455.2"; exon_number "6"; cov "7271.670898";	KI_trans.7455	KI_trans.7455.2
JRUX01001319.1	StringTie	exon	1861	1894	1000	-	gene_id "KI_trans.7455"; transcript_id "KI_trans.7455.2"; exon_number "7"; cov "8288.639648";	KI_trans.7455	KI_trans.7455.2
JRUX01001319.1	StringTie	exon	1940	1996	1000	-	gene_id "KI_trans.7455"; transcript_id "KI_trans.7455.2"; exon_number "8"; cov "8201.234375";	KI_trans.7455	KI_trans.7455.2
JRUX01001319.1	StringTie	exon	2050	2163	1000	-	gene_id "KI_trans.7455"; transcript_id "KI_trans.7455.2"; exon_number "9"; cov "6339.113281";	KI_trans.7455	KI_trans.7455.2
JRUX01001319.1	StringTie	exon	2213	2307	1000	-	gene_id "KI_trans.7455"; transcript_id "KI_trans.7455.2"; exon_number "10"; cov "5167.508789";	KI_trans.7455	KI_trans.7455.2
JRUX01001319.1	StringTie	exon	2351	2429	1000	-	gene_id "KI_trans.7455"; transcript_id "KI_trans.7455.2"; exon_number "11"; cov "4177.895508";	KI_trans.7455	KI_trans.7455.2
JRUX01001319.1	StringTie	exon	2469	2509	1000	-	gene_id "KI_trans.7455"; transcript_id "KI_trans.7455.2"; exon_number "12"; cov "4992.983398";	KI_trans.7455	KI_trans.7455.2
JRUX01001319.1	StringTie	exon	2551	2989	1000	-	gene_id "KI_trans.7455"; transcript_id "KI_trans.7455.2"; exon_number "13"; cov "7432.992188";	KI_trans.7455	KI_trans.7455.2
JRUX01001319.1	StringTie	exon	3702	3736	1000	-	gene_id "KI_trans.7455"; transcript_id "KI_trans.7455.2"; exon_number "14"; cov "2819.221680";	KI_trans.7455	KI_trans.7455.2
JRUX01001319.1	StringTie	exon	3940	3998	1000	-	gene_id "KI_trans.7455"; transcript_id "KI_trans.7455.2"; exon_number "15"; cov "527.063477";	KI_trans.7455	KI_trans.7455.2
JRUX01001345.1	StringTie	transcript	37023	39010	1000	-	gene_id "KI_trans.7636"; transcript_id "KI_trans.7636.1"; cov "4421.190430"; FPKM "261.643188"; TPM "355.312073";	KI_trans.7636	KI_trans.7636.1	967	ATCATAGAAAAAGTGTGGAGGAGAGTGTCTGACGGCAGTTCATTTAATGTCTTCATCTATAAGCAAGTATGAACGATTAGAGTGCCTAGGAGATGGAGCTTTTGGAATGGTGTATAAAGGGAGAAAAAATGAAACTGGGGATATTGTTGCATTGAAGTATGTAGTTACTGTTGATGGACAGgGCATACCAAGCTCTATAATGAGAGAAATTTGCTTGCTTAAACATTTAGATCATCCAAATATTATCAaGCTACTCGATGTGTTGTATACTAAAGATTGGTTGGTTATTGTTTTTGAATTTATGGATcaaCACCTTGGTAGTTACCTTCAAACATGTCAAGATATTTTACGAGAAGATGAGGTTAAAAAAATAACAGTTCAACTATTTCAAGCTATCAA…	MSSSISKYERLECLGDGAFGMVYKGRKNETGDIVALKYVVTVDGQGIPSSIMREICLLKHLDHPNIIKLLDVLYTKDWLVIVFEFMDQHLGSYLQTCQDILREDEVKKITVQLFQAINYCHSHMIIHRDLKPENILINQDGKLKITDFGLSRMFGTPSKAYSNDVVTLAYRAPDILLGSTMYGVSVDIWSLGLDNYN-	DN11704_c0_g1	K02090	CDK5	cyclin-dependent kinase 5 [EC:2.7.11.22]
JRUX01001345.1	StringTie	exon	37023	37137	1000	-	gene_id "KI_trans.7636"; transcript_id "KI_trans.7636.1"; exon_number "1"; cov "2558.880859";	KI_trans.7636	KI_trans.7636.1
JRUX01001345.1	StringTie	exon	37191	37268	1000	-	gene_id "KI_trans.7636"; transcript_id "KI_trans.7636.1"; exon_number "2"; cov "6455.659180";	KI_trans.7636	KI_trans.7636.1
JRUX01001345.1	StringTie	exon	37309	37369	1000	-	gene_id "KI_trans.7636"; transcript_id "KI_trans.7636.1"; exon_number "3"; cov "5193.846680";	KI_trans.7636	KI_trans.7636.1
JRUX01001345.1	StringTie	exon	37411	37500	1000	-	gene_id "KI_trans.7636"; transcript_id "KI_trans.7636.1"; exon_number "4"; cov "5656.313477";	KI_trans.7636	KI_trans.7636.1
JRUX01001345.1	StringTie	exon	37552	37636	1000	-	gene_id "KI_trans.7636"; transcript_id "KI_trans.7636.1"; exon_number "5"; cov "5410.625977";	KI_trans.7636	KI_trans.7636.1
JRUX01001345.1	StringTie	exon	37682	37756	1000	-	gene_id "KI_trans.7636"; transcript_id "KI_trans.7636.1"; exon_number "6"; cov "4372.825684";	KI_trans.7636	KI_trans.7636.1
JRUX01001345.1	StringTie	exon	37810	37905	1000	-	gene_id "KI_trans.7636"; transcript_id "KI_trans.7636.1"; exon_number "7"; cov "3814.243164";	KI_trans.7636	KI_trans.7636.1
JRUX01001345.1	StringTie	exon	38345	38401	1000	-	gene_id "KI_trans.7636"; transcript_id "KI_trans.7636.1"; exon_number "8"; cov "3903.198975";	KI_trans.7636	KI_trans.7636.1
JRUX01001345.1	StringTie	exon	38450	38510	1000	-	gene_id "KI_trans.7636"; transcript_id "KI_trans.7636.1"; exon_number "9"; cov "3362.336914";	KI_trans.7636	KI_trans.7636.1
JRUX01001345.1	StringTie	exon	38582	38649	1000	-	gene_id "KI_trans.7636"; transcript_id "KI_trans.7636.1"; exon_number "10"; cov "3668.054932";	KI_trans.7636	KI_trans.7636.1
JRUX01001345.1	StringTie	exon	38741	38826	1000	-	gene_id "KI_trans.7636"; transcript_id "KI_trans.7636.1"; exon_number "11"; cov "5569.356445";	KI_trans.7636	KI_trans.7636.1
JRUX01001345.1	StringTie	exon	38916	39010	1000	-	gene_id "KI_trans.7636"; transcript_id "KI_trans.7636.1"; exon_number "12"; cov "3595.533447";	KI_trans.7636	KI_trans.7636.1
JRUX01001345.1	StringTie	transcript	37023	39010	1000	-	gene_id "KI_trans.7636"; transcript_id "KI_trans.7636.2"; cov "823.077515"; FPKM "48.709190"; TPM "66.147202";	KI_trans.7636	KI_trans.7636.2	909	ATCATAGAAAAAGTGTGGAGGAGAGTGTCTGACGGCAGTTCATTTAATGTCTTCATCTATAAGCAAGTATGAACGATTAGAGTGCCTAGGAGATGGAGCTTTTGGAATGGTGTATAAAGGGAGAAAAAATGAAACTGGGGATATTGTTGCATTGAAgGCATACCAAGCTCTATAATGAGAGAAATTTGCTTGCTTAAACATTTAGATCATCCAAATATTATCAaGCTACTCGATGTGTTGTATACTAAAGATTGGTTGGTTATTGTTTTTGAATTTATGGATcaaCACCTTGGTAGTTACCTTCAAACATGTCAAGATATTTTACGAGAAGATGAGGTTAAAAAAATAACAGTTCAACTATTTCAAGCTATCAATTACTGCCACTCTCATATGATTATT…	MREICLLKHLDHPNIIKLLDVLYTKDWLVIVFEFMDQHLGSYLQTCQDILREDEVKKITVQLFQAINYCHSHMIIHRDLKPENILINQDGKLKITDFGLSRMFGTPSKAYSNDSPRYFTWFYNVWCISGYMVFGMYIW-	DN11704_c0_g1	K02090	CDK5	cyclin-dependent kinase 5 [EC:2.7.11.22]
JRUX01001345.1	StringTie	exon	37023	37137	1000	-	gene_id "KI_trans.7636"; transcript_id "KI_trans.7636.2"; exon_number "1"; cov "479.634979";	KI_trans.7636	KI_trans.7636.2
JRUX01001345.1	StringTie	exon	37191	37268	1000	-	gene_id "KI_trans.7636"; transcript_id "KI_trans.7636.2"; exon_number "2"; cov "1210.044434";	KI_trans.7636	KI_trans.7636.2
JRUX01001345.1	StringTie	exon	37309	37361	1000	-	gene_id "KI_trans.7636"; transcript_id "KI_trans.7636.2"; exon_number "3"; cov "982.499512";	KI_trans.7636	KI_trans.7636.2
JRUX01001345.1	StringTie	exon	37411	37483	1000	-	gene_id "KI_trans.7636"; transcript_id "KI_trans.7636.2"; exon_number "4"; cov "1044.856567";	KI_trans.7636	KI_trans.7636.2
JRUX01001345.1	StringTie	exon	37540	37616	1000	-	gene_id "KI_trans.7636"; transcript_id "KI_trans.7636.2"; exon_number "5"; cov "1062.195557";	KI_trans.7636	KI_trans.7636.2
JRUX01001345.1	StringTie	exon	37682	37756	1000	-	gene_id "KI_trans.7636"; transcript_id "KI_trans.7636.2"; exon_number "6"; cov "819.639648";	KI_trans.7636	KI_trans.7636.2
JRUX01001345.1	StringTie	exon	37810	37905	1000	-	gene_id "KI_trans.7636"; transcript_id "KI_trans.7636.2"; exon_number "7"; cov "714.939209";	KI_trans.7636	KI_trans.7636.2
JRUX01001345.1	StringTie	exon	38345	38401	1000	-	gene_id "KI_trans.7636"; transcript_id "KI_trans.7636.2"; exon_number "8"; cov "731.613159";	KI_trans.7636	KI_trans.7636.2
JRUX01001345.1	StringTie	exon	38450	38510	1000	-	gene_id "KI_trans.7636"; transcript_id "KI_trans.7636.2"; exon_number "9"; cov "630.234253";	KI_trans.7636	KI_trans.7636.2
JRUX01001345.1	StringTie	exon	38582	38649	1000	-	gene_id "KI_trans.7636"; transcript_id "KI_trans.7636.2"; exon_number "10"; cov "687.537781";	KI_trans.7636	KI_trans.7636.2
JRUX01001345.1	StringTie	exon	38766	38826	1000	-	gene_id "KI_trans.7636"; transcript_id "KI_trans.7636.2"; exon_number "11"; cov "1106.051880";	KI_trans.7636	KI_trans.7636.2
JRUX01001345.1	StringTie	exon	38916	39010	1000	-	gene_id "KI_trans.7636"; transcript_id "KI_trans.7636.2"; exon_number "12"; cov "673.944519";	KI_trans.7636	KI_trans.7636.2
JRUX01001345.1	StringTie	transcript	37023	39010	1000	-	gene_id "KI_trans.7636"; transcript_id "KI_trans.7636.3"; cov "725.095764"; FPKM "42.910694"; TPM "58.272827";	KI_trans.7636	KI_trans.7636.3	942	ATCATAGAAAAAGTGTGGAGGAGAGTGTCTGACGGCAGTTCATTTAATGTCTTCATCTATAAGCAAGTATGAACGATTAGAGTGCCTAGGAGATGGAGCTTTTGGAATGGTGTATAAAGGGAGAAAAAATGAAACTGGGGATATTGTTGCATTGAAGTATGTAGTTACTGTTGATGGACAGgGCATACCAAGCTCTATAATGAGAGAAATTTGCTTGCTTAAACATTTAGATCATCCAAATATTATCAaGCTACTCGATGTGTTGTATACTAAAGATTGGTTGGTTATTGTTTTTGAATTTATGGATcaaCACCTTGGTAGTTACCTTCAAACATGTCAAGATATTTTACGAGAAGATGAGGTTAAAAAAATAACAGTTCAACTATTTCAAGCTATCAA…	MSSSISKYERLECLGDGAFGMVYKGRKNETGDIVALKYVVTVDGQGIPSSIMREICLLKHLDHPNIIKLLDVLYTKDWLVIVFEFMDQHLGSYLQTCQDILREDEVKKITVQLFQAINYCHSHMIIHRDLKPENILINQDGKLKITDFGLSRMFGTPSKAYSNDSPRYFTWFYNVWCISGYMVFGMYIW-	DN11704_c0_g1	K02090	CDK5	cyclin-dependent kinase 5 [EC:2.7.11.22]
JRUX01001345.1	StringTie	exon	37023	37137	1000	-	gene_id "KI_trans.7636"; transcript_id "KI_trans.7636.3"; exon_number "1"; cov "421.201874";	KI_trans.7636	KI_trans.7636.3
JRUX01001345.1	StringTie	exon	37191	37268	1000	-	gene_id "KI_trans.7636"; transcript_id "KI_trans.7636.3"; exon_number "2"; cov "1062.626953";	KI_trans.7636	KI_trans.7636.3
JRUX01001345.1	StringTie	exon	37309	37369	1000	-	gene_id "KI_trans.7636"; transcript_id "KI_trans.7636.3"; exon_number "3"; cov "854.927795";	KI_trans.7636	KI_trans.7636.3
JRUX01001345.1	StringTie	exon	37411	37483	1000	-	gene_id "KI_trans.7636"; transcript_id "KI_trans.7636.3"; exon_number "4"; cov "917.563477";	KI_trans.7636	KI_trans.7636.3
JRUX01001345.1	StringTie	exon	37540	37616	1000	-	gene_id "KI_trans.7636"; transcript_id "KI_trans.7636.3"; exon_number "5"; cov "932.789978";	KI_trans.7636	KI_trans.7636.3
JRUX01001345.1	StringTie	exon	37682	37756	1000	-	gene_id "KI_trans.7636"; transcript_id "KI_trans.7636.3"; exon_number "6"; cov "719.784302";	KI_trans.7636	KI_trans.7636.3
JRUX01001345.1	StringTie	exon	37810	37905	1000	-	gene_id "KI_trans.7636"; transcript_id "KI_trans.7636.3"; exon_number "7"; cov "627.839417";	KI_trans.7636	KI_trans.7636.3
JRUX01001345.1	StringTie	exon	38345	38401	1000	-	gene_id "KI_trans.7636"; transcript_id "KI_trans.7636.3"; exon_number "8"; cov "642.481934";	KI_trans.7636	KI_trans.7636.3
JRUX01001345.1	StringTie	exon	38450	38510	1000	-	gene_id "KI_trans.7636"; transcript_id "KI_trans.7636.3"; exon_number "9"; cov "553.453918";	KI_trans.7636	KI_trans.7636.3
JRUX01001345.1	StringTie	exon	38582	38649	1000	-	gene_id "KI_trans.7636"; transcript_id "KI_trans.7636.3"; exon_number "10"; cov "603.776306";	KI_trans.7636	KI_trans.7636.3
JRUX01001345.1	StringTie	exon	38741	38826	1000	-	gene_id "KI_trans.7636"; transcript_id "KI_trans.7636.3"; exon_number "11"; cov "916.737915";	KI_trans.7636	KI_trans.7636.3
JRUX01001345.1	StringTie	exon	38916	39010	1000	-	gene_id "KI_trans.7636"; transcript_id "KI_trans.7636.3"; exon_number "12"; cov "591.839050";	KI_trans.7636	KI_trans.7636.3
JRUX01001345.1	StringTie	transcript	37023	39010	1000	-	gene_id "KI_trans.7636"; transcript_id "KI_trans.7636.4"; cov "594.652649"; FPKM "35.191154"; TPM "47.789677";	KI_trans.7636	KI_trans.7636.4	954	ATCATAGAAAAAGTGTGGAGGAGAGTGTCTGACGGCAGTTCATTTAATGTCTTCATCTATAAGCAAGTATGAACGATTAGAGTGCCTAGGAGATGGAGCTTTTGGAATGGTGTATAAAGGGAGAAAAAATGAAACTGGGGATATTGTTGCATTGAAGTATGTAGTTACTGTTGATGGACAGgGCATACCAAGCTCTATAATGAGAGAAATTTGCTTGCTTAAACATTTAGATCATCCAAATATTATCAaGCTACTCGATGTGTTGTATACTAAAGATTGGTTGGTTATTGTTTTTGAATTTATGGATcaaCACCTTGGTAGTTACCTTCAAACATGTCAAGATATTTTACGAGAAGATGAGGTTAAAAAAATAACAGTTCAACTATTTCAAGCTATCAA…	MSSSISKYERLECLGDGAFGMVYKGRKNETGDIVALKYVVTVDGQGIPSSIMREICLLKHLDHPNIIKLLDVLYTKDWLVIVFEFMDQHLGSYLQTCQDILREDEVKKITVQLFQAINYCHSHMIIHRDLKPENILINQDGKLKITDFGLSRMFGTPSKAYSNDVVTLAYRAPDILLGSTMYGVSVDIWSLGCIFGEIINCGRPLFCGGMDAKKQLLCIYRCTR-	DN11704_c0_g1	K02090	CDK5	cyclin-dependent kinase 5 [EC:2.7.11.22]
JRUX01001345.1	StringTie	exon	37023	37137	1000	-	gene_id "KI_trans.7636"; transcript_id "KI_trans.7636.4"; exon_number "1"; cov "344.909302";	KI_trans.7636	KI_trans.7636.4
JRUX01001345.1	StringTie	exon	37191	37268	1000	-	gene_id "KI_trans.7636"; transcript_id "KI_trans.7636.4"; exon_number "2"; cov "870.152527";	KI_trans.7636	KI_trans.7636.4
JRUX01001345.1	StringTie	exon	37309	37361	1000	-	gene_id "KI_trans.7636"; transcript_id "KI_trans.7636.4"; exon_number "3"; cov "706.523071";	KI_trans.7636	KI_trans.7636.4
JRUX01001345.1	StringTie	exon	37411	37483	1000	-	gene_id "KI_trans.7636"; transcript_id "KI_trans.7636.4"; exon_number "4"; cov "751.364624";	KI_trans.7636	KI_trans.7636.4
JRUX01001345.1	StringTie	exon	37540	37636	1000	-	gene_id "KI_trans.7636"; transcript_id "KI_trans.7636.4"; exon_number "5"; cov "742.803467";	KI_trans.7636	KI_trans.7636.4
JRUX01001345.1	StringTie	exon	37682	37756	1000	-	gene_id "KI_trans.7636"; transcript_id "KI_trans.7636.4"; exon_number "6"; cov "589.409363";	KI_trans.7636	KI_trans.7636.4
JRUX01001345.1	StringTie	exon	37810	37905	1000	-	gene_id "KI_trans.7636"; transcript_id "KI_trans.7636.4"; exon_number "7"; cov "514.118408";	KI_trans.7636	KI_trans.7636.4
JRUX01001345.1	StringTie	exon	38345	38401	1000	-	gene_id "KI_trans.7636"; transcript_id "KI_trans.7636.4"; exon_number "8"; cov "526.108704";	KI_trans.7636	KI_trans.7636.4
JRUX01001345.1	StringTie	exon	38450	38510	1000	-	gene_id "KI_trans.7636"; transcript_id "KI_trans.7636.4"; exon_number "9"; cov "453.206390";	KI_trans.7636	KI_trans.7636.4
JRUX01001345.1	StringTie	exon	38582	38649	1000	-	gene_id "KI_trans.7636"; transcript_id "KI_trans.7636.4"; exon_number "10"; cov "494.413879";	KI_trans.7636	KI_trans.7636.4
JRUX01001345.1	StringTie	exon	38741	38826	1000	-	gene_id "KI_trans.7636"; transcript_id "KI_trans.7636.4"; exon_number "11"; cov "750.688599";	KI_trans.7636	KI_trans.7636.4
JRUX01001345.1	StringTie	exon	38916	39010	1000	-	gene_id "KI_trans.7636"; transcript_id "KI_trans.7636.4"; exon_number "12"; cov "484.638824";	KI_trans.7636	KI_trans.7636.4
JRUX01001345.1	StringTie	transcript	37023	39010	1000	-	gene_id "KI_trans.7636"; transcript_id "KI_trans.7636.5"; cov "189.491745"; FPKM "11.213998"; TPM "15.228637";	KI_trans.7636	KI_trans.7636.5	928	ATCATAGAAAAAGTGTGGAGGAGAGTGTCTGACGGCAGTTCATTTAATGTCTTCATCTATAAGCAAGTATGAACGATTAGAGTGCCTAGGAGATGGAGCTTTTGGAATGGTGTATAAAGGGAGAAAAAATGAAACTGGGGATATTGTTGCATTGAAGTATGTAGTTACTGTTGATGGACAGgGCATACCAAGCTCTATAATGAGAGAAATTTGCTTGCTTAAACATTTAGATCATCCAAATATTATCAaGCTACTCGATGTGTTGTATACTAAAGATTGGTTGGTTATTGTTTTTGAATTTATGGATcaaTTACCTTCAAACATGTCAAGATATTTTACGAGAAGATGAGGTTAAAAAAATAACAGTTCAACTATTTCAAGCTATCAATTACTGCCACT…	MSSSISKYERLECLGDGAFGMVYKGRKNETGDIVALKYVVTVDGQGIPSSIMREICLLKHLDHPNIIKLLDVLYTKDWLVIVFEFMDQLPSNMSRYFTRR-	DN11704_c0_g1	K02090	CDK5	cyclin-dependent kinase 5 [EC:2.7.11.22]
JRUX01001345.1	StringTie	exon	37023	37137	1000	-	gene_id "KI_trans.7636"; transcript_id "KI_trans.7636.5"; exon_number "1"; cov "109.744354";	KI_trans.7636	KI_trans.7636.5
JRUX01001345.1	StringTie	exon	37191	37268	1000	-	gene_id "KI_trans.7636"; transcript_id "KI_trans.7636.5"; exon_number "2"; cov "276.867950";	KI_trans.7636	KI_trans.7636.5
JRUX01001345.1	StringTie	exon	37309	37361	1000	-	gene_id "KI_trans.7636"; transcript_id "KI_trans.7636.5"; exon_number "3"; cov "224.803787";	KI_trans.7636	KI_trans.7636.5
JRUX01001345.1	StringTie	exon	37411	37500	1000	-	gene_id "KI_trans.7636"; transcript_id "KI_trans.7636.5"; exon_number "4"; cov "242.585922";	KI_trans.7636	KI_trans.7636.5
JRUX01001345.1	StringTie	exon	37552	37616	1000	-	gene_id "KI_trans.7636"; transcript_id "KI_trans.7636.5"; exon_number "5"; cov "238.652847";	KI_trans.7636	KI_trans.7636.5
JRUX01001345.1	StringTie	exon	37682	37756	1000	-	gene_id "KI_trans.7636"; transcript_id "KI_trans.7636.5"; exon_number "6"; cov "187.540176";	KI_trans.7636	KI_trans.7636.5
JRUX01001345.1	StringTie	exon	37810	37905	1000	-	gene_id "KI_trans.7636"; transcript_id "KI_trans.7636.5"; exon_number "7"; cov "163.583862";	KI_trans.7636	KI_trans.7636.5
JRUX01001345.1	StringTie	exon	38345	38390	1000	-	gene_id "KI_trans.7636"; transcript_id "KI_trans.7636.5"; exon_number "8"; cov "172.129181";	KI_trans.7636	KI_trans.7636.5
JRUX01001345.1	StringTie	exon	38450	38510	1000	-	gene_id "KI_trans.7636"; transcript_id "KI_trans.7636.5"; exon_number "9"; cov "144.202682";	KI_trans.7636	KI_trans.7636.5
JRUX01001345.1	StringTie	exon	38582	38649	1000	-	gene_id "KI_trans.7636"; transcript_id "KI_trans.7636.5"; exon_number "10"; cov "157.314194";	KI_trans.7636	KI_trans.7636.5
JRUX01001345.1	StringTie	exon	38741	38826	1000	-	gene_id "KI_trans.7636"; transcript_id "KI_trans.7636.5"; exon_number "11"; cov "238.856506";	KI_trans.7636	KI_trans.7636.5
JRUX01001345.1	StringTie	exon	38916	39010	1000	-	gene_id "KI_trans.7636"; transcript_id "KI_trans.7636.5"; exon_number "12"; cov "154.203934";	KI_trans.7636	KI_trans.7636.5
JRUX01001345.1	StringTie	transcript	37023	39010	1000	-	gene_id "KI_trans.7636"; transcript_id "KI_trans.7636.6"; cov "127.275986"; FPKM "7.532110"; TPM "10.228623";	KI_trans.7636	KI_trans.7636.6	959	ATCATAGAAAAAGTGTGGAGGAGAGTGTCTGACGGCAGTTCATTTAATGTCTTCATCTATAAGCAAGTATGAACGATTAGAGTGCCTAGGAGATGGAGCTTTTGGAATGGTGTATAAAGGGAGAAAAAATGAAACTGGGGATATTGTTGCATTGAAGTATGTAGTTACTGTTGATGGACAGGTATGATTATcaacaaaattttataaagatGgGCATACCAAGCTCTATAATGAGAGAAATTTGCTTGCTTAAACATTTAGATCATCCAAATATTATCAaGCTACTCGATGTGTTGTATACTAAAGATTGGTTGGTTATTGTTTTTGAATTTATGGATcaaTTACCTTCAAACATGTCAAGATATTTTACGAGAAGATGAGGTTAAAAAAATAACAGTT…	MSSSISKYERLECLGDGAFGMVYKGRKNETGDIVALKYVVTVDGQV-	DN11704_c0_g1	K02090	CDK5	cyclin-dependent kinase 5 [EC:2.7.11.22]
JRUX01001345.1	StringTie	exon	37023	37137	1000	-	gene_id "KI_trans.7636"; transcript_id "KI_trans.7636.6"; exon_number "1"; cov "69.267952";	KI_trans.7636	KI_trans.7636.6
JRUX01001345.1	StringTie	exon	37191	37268	1000	-	gene_id "KI_trans.7636"; transcript_id "KI_trans.7636.6"; exon_number "2"; cov "174.752274";	KI_trans.7636	KI_trans.7636.6
JRUX01001345.1	StringTie	exon	37309	37361	1000	-	gene_id "KI_trans.7636"; transcript_id "KI_trans.7636.6"; exon_number "3"; cov "141.890656";	KI_trans.7636	KI_trans.7636.6
JRUX01001345.1	StringTie	exon	37411	37500	1000	-	gene_id "KI_trans.7636"; transcript_id "KI_trans.7636.6"; exon_number "4"; cov "153.114304";	KI_trans.7636	KI_trans.7636.6
JRUX01001345.1	StringTie	exon	37552	37616	1000	-	gene_id "KI_trans.7636"; transcript_id "KI_trans.7636.6"; exon_number "5"; cov "150.631851";	KI_trans.7636	KI_trans.7636.6
JRUX01001345.1	StringTie	exon	37682	37756	1000	-	gene_id "KI_trans.7636"; transcript_id "KI_trans.7636.6"; exon_number "6"; cov "118.370766";	KI_trans.7636	KI_trans.7636.6
JRUX01001345.1	StringTie	exon	37810	37905	1000	-	gene_id "KI_trans.7636"; transcript_id "KI_trans.7636.6"; exon_number "7"; cov "103.250145";	KI_trans.7636	KI_trans.7636.6
JRUX01001345.1	StringTie	exon	38345	38390	1000	-	gene_id "KI_trans.7636"; transcript_id "KI_trans.7636.6"; exon_number "8"; cov "108.643745";	KI_trans.7636	KI_trans.7636.6
JRUX01001345.1	StringTie	exon	38450	38510	1000	-	gene_id "KI_trans.7636"; transcript_id "KI_trans.7636.6"; exon_number "9"; cov "91.017204";	KI_trans.7636	KI_trans.7636.6
JRUX01001345.1	StringTie	exon	38582	38649	1000	-	gene_id "KI_trans.7636"; transcript_id "KI_trans.7636.6"; exon_number "10"; cov "99.292885";	KI_trans.7636	KI_trans.7636.6
JRUX01001345.1	StringTie	exon	38710	38826	1000	-	gene_id "KI_trans.7636"; transcript_id "KI_trans.7636.6"; exon_number "11"; cov "205.400803";	KI_trans.7636	KI_trans.7636.6
JRUX01001345.1	StringTie	exon	38916	39010	1000	-	gene_id "KI_trans.7636"; transcript_id "KI_trans.7636.6"; exon_number "12"; cov "97.329758";	KI_trans.7636	KI_trans.7636.6
JRUX01001401.1	StringTie	transcript	18724	21557	1000	+	gene_id "KI_trans.8181"; transcript_id "KI_trans.8181.1"; cov "767.740051"; FPKM "45.434353"; TPM "61.699966";	KI_trans.8181	KI_trans.8181.1	1434	GAAGGCGCTTGCGCTAATATTTTGGCTGCAAAGTATGCAGAACGATAAACAGATCAATGaagaatataaaatatggAAAAAAAATACCCCGTTTTTATATGATCTTGTTATGACTTATGCTTTGGAATGGCCTTCATTAACCATACAATGGTTACCTCAAGTATCTAAagTAGAATCAACAAATTCCAACAACCACAAGATCATTATAGGAACACATGCAGTGGATGaacaaaattatttaatgcTTGCTAATGTATATCTACCAGTAACCAATGTCGTTATTGACTCAAGTTTGGAAAATGATGATAAAGAATATTATGGAGGATTTGGTAAATCATCTGGGAAATTTGATATTGACATACGTATATGTCATGATGGAGAAGTTAATAGAGCCCGTTA…	KALALIFWLQSMQNDKQINEEYKIWKKNTPFLYDLVMTYALEWPSLTIQWLPQVSKVESTNSNNHKIIIGTHAVDEQNYLMLANVYLPVTNVVIDSSLENDDKEYYGGFGKSSGKFDIDIRICHDGEVNRARYMPQNPCVIATKSPNPDVYVFDYTRHPTKPDLKKGFQPDIKLCGHKKEGYGLSWNGQSEGRILSSSDDGTICYWNINGTPSSQKSIDCLSLYSGDVVVEDVKWHSFHQDIFASVSGDGKIKIWDIREPSKNPSHNIIGHSGDIYCISMSPFSENIFATGGSDKVVKLWDIRHMDKGSVHDLVSHKSDVIQIEWSPHRETMLASCSTDRRVNIWDLSRVGIDPSQEDLLDGPAELIFVHGGHTSKISDISWNINEPLLIGSVSDDNII…	DN11039_c0_g1	K10752	RBBP4	histone-binding protein RBBP4
JRUX01001401.1	StringTie	exon	18724	18891	1000	+	gene_id "KI_trans.8181"; transcript_id "KI_trans.8181.1"; exon_number "1"; cov "142.732971";	KI_trans.8181	KI_trans.8181.1
JRUX01001401.1	StringTie	exon	19312	19362	1000	+	gene_id "KI_trans.8181"; transcript_id "KI_trans.8181.1"; exon_number "2"; cov "262.330292";	KI_trans.8181	KI_trans.8181.1
JRUX01001401.1	StringTie	exon	19410	19504	1000	+	gene_id "KI_trans.8181"; transcript_id "KI_trans.8181.1"; exon_number "3"; cov "308.418579";	KI_trans.8181	KI_trans.8181.1
JRUX01001401.1	StringTie	exon	19567	19642	1000	+	gene_id "KI_trans.8181"; transcript_id "KI_trans.8181.1"; exon_number "4"; cov "416.420807";	KI_trans.8181	KI_trans.8181.1
JRUX01001401.1	StringTie	exon	19690	19787	1000	+	gene_id "KI_trans.8181"; transcript_id "KI_trans.8181.1"; exon_number "5"; cov "477.690613";	KI_trans.8181	KI_trans.8181.1
JRUX01001401.1	StringTie	exon	19841	19956	1000	+	gene_id "KI_trans.8181"; transcript_id "KI_trans.8181.1"; exon_number "6"; cov "760.739563";	KI_trans.8181	KI_trans.8181.1
JRUX01001401.1	StringTie	exon	20107	20142	1000	+	gene_id "KI_trans.8181"; transcript_id "KI_trans.8181.1"; exon_number "7"; cov "665.220825";	KI_trans.8181	KI_trans.8181.1
JRUX01001401.1	StringTie	exon	20189	20310	1000	+	gene_id "KI_trans.8181"; transcript_id "KI_trans.8181.1"; exon_number "8"; cov "610.046936";	KI_trans.8181	KI_trans.8181.1
JRUX01001401.1	StringTie	exon	20361	20421	1000	+	gene_id "KI_trans.8181"; transcript_id "KI_trans.8181.1"; exon_number "9"; cov "712.210144";	KI_trans.8181	KI_trans.8181.1
JRUX01001401.1	StringTie	exon	20464	20526	1000	+	gene_id "KI_trans.8181"; transcript_id "KI_trans.8181.1"; exon_number "10"; cov "1005.450928";	KI_trans.8181	KI_trans.8181.1
JRUX01001401.1	StringTie	exon	20959	21116	1000	+	gene_id "KI_trans.8181"; transcript_id "KI_trans.8181.1"; exon_number "11"; cov "1424.776855";	KI_trans.8181	KI_trans.8181.1
JRUX01001401.1	StringTie	exon	21168	21557	1000	+	gene_id "KI_trans.8181"; transcript_id "KI_trans.8181.1"; exon_number "12"; cov "1121.275513";	KI_trans.8181	KI_trans.8181.1
JRUX01001401.1	StringTie	transcript	18724	21557	1000	+	gene_id "KI_trans.8181"; transcript_id "KI_trans.8181.2"; cov "56.770031"; FPKM "3.359613"; TPM "4.562363";	KI_trans.8181	KI_trans.8181.2	1431	GAAGGCGCTTGCGCTAATATTTTGGCTGCAAAGTATGCAGAACGATAAACAGATCAATGaagaatataaaatatggAAAAAAAATACCCCGTTTTTATATGATCTTGTTATGACTTATGCTTTGGAATGGCCTTCATTAACCATACAATGGTTACCTCAAGTATCTAAagTAGAATCAACAAATTCCAACAACCACAAGATCATTATAGGAACACATGCAGTGGATGaacaaaattatttaatgcTTGCTAATGTATATCTACCAGTAACCAATGTCGTTATTGACTCAAGTTTGGAAAATGATGATAAAGAATATTATGGAGGATTTGGTAAATCATCTGGGAAATTTGATATTGACATACGTATATGTCATGATGGAGAAGTTAATAGAGCCCGTTA…	KALALIFWLQSMQNDKQINEEYKIWKKNTPFLYDLVMTYALEWPSLTIQWLPQVSKVESTNSNNHKIIIGTHAVDEQNYLMLANVYLPVTNVVIDSSLENDDKEYYGGFGKSSGKFDIDIRICHDGEVNRARYMPQNPCVIATKSPNPDVYVFDYTRHPTKPDLKKGFQPDIKLCGHKKEGYGLSWNGQSEGRILSSSDDGTICYWNINGTPSSQKSIDCLSLYSGDVVVEDVKWHSFHQDIFASVSGDGKIKIWDIREPSKNPSHNIIGHSGDIYCISMSPFSENIFATGGSDKVVKLWDIRHMDKGSVHDLVSHKSDVIQIEWSPHRETMLASCSTDRRVNIWDLRVGIDPSQEDLLDGPAELIFVHGGHTSKISDISWNINEPLLIGSVSDDNIIQ…	DN11039_c0_g1	K10752	RBBP4	histone-binding protein RBBP4
JRUX01001401.1	StringTie	exon	18724	18891	1000	+	gene_id "KI_trans.8181"; transcript_id "KI_trans.8181.2"; exon_number "1"; cov "10.579526";	KI_trans.8181	KI_trans.8181.2
JRUX01001401.1	StringTie	exon	19312	19362	1000	+	gene_id "KI_trans.8181"; transcript_id "KI_trans.8181.2"; exon_number "2"; cov "19.444212";	KI_trans.8181	KI_trans.8181.2
JRUX01001401.1	StringTie	exon	19410	19504	1000	+	gene_id "KI_trans.8181"; transcript_id "KI_trans.8181.2"; exon_number "3"; cov "22.860331";	KI_trans.8181	KI_trans.8181.2
JRUX01001401.1	StringTie	exon	19567	19642	1000	+	gene_id "KI_trans.8181"; transcript_id "KI_trans.8181.2"; exon_number "4"; cov "30.865572";	KI_trans.8181	KI_trans.8181.2
JRUX01001401.1	StringTie	exon	19690	19787	1000	+	gene_id "KI_trans.8181"; transcript_id "KI_trans.8181.2"; exon_number "5"; cov "35.406956";	KI_trans.8181	KI_trans.8181.2
JRUX01001401.1	StringTie	exon	19841	19956	1000	+	gene_id "KI_trans.8181"; transcript_id "KI_trans.8181.2"; exon_number "6"; cov "56.386864";	KI_trans.8181	KI_trans.8181.2
JRUX01001401.1	StringTie	exon	20107	20142	1000	+	gene_id "KI_trans.8181"; transcript_id "KI_trans.8181.2"; exon_number "7"; cov "49.306908";	KI_trans.8181	KI_trans.8181.2
JRUX01001401.1	StringTie	exon	20189	20310	1000	+	gene_id "KI_trans.8181"; transcript_id "KI_trans.8181.2"; exon_number "8"; cov "45.217361";	KI_trans.8181	KI_trans.8181.2
JRUX01001401.1	StringTie	exon	20361	20421	1000	+	gene_id "KI_trans.8181"; transcript_id "KI_trans.8181.2"; exon_number "9"; cov "52.789806";	KI_trans.8181	KI_trans.8181.2
JRUX01001401.1	StringTie	exon	20464	20526	1000	+	gene_id "KI_trans.8181"; transcript_id "KI_trans.8181.2"; exon_number "10"; cov "74.525154";	KI_trans.8181	KI_trans.8181.2
JRUX01001401.1	StringTie	exon	20959	21116	1000	+	gene_id "KI_trans.8181"; transcript_id "KI_trans.8181.2"; exon_number "11"; cov "105.606049";	KI_trans.8181	KI_trans.8181.2
JRUX01001401.1	StringTie	exon	21171	21557	1000	+	gene_id "KI_trans.8181"; transcript_id "KI_trans.8181.2"; exon_number "12"; cov "82.811462";	KI_trans.8181	KI_trans.8181.2
JRUX01001454.1	StringTie	transcript	1	6121	1000	-	gene_id "KI_trans.8691"; transcript_id "KI_trans.8691.1"; cov "2137.340820"; FPKM "126.486435"; TPM "171.768890";	KI_trans.8691	KI_trans.8691.1	3208	AAGAAAATGACTAAGACAGGTTCAAAGAATAAAGTACCTCAGTGTACTCCTTATATCCATGTGGATATAAGTACGCTAAAAACTGAATTAGATAATAAGGTTGAAcattgtaaaaatttatcagTAAATTGGTTGATGTATACAGAAAATGGTGCATTTACAGGTGTTGATTtacaaaatttatcaaaatttgAAGATTTGAATGTTAAGAAAAAGATTGAGATGTTTAAGGCCAATCCAAATGAGttatCACTCCTTTTTGTTCGTTTTATAAGTGTTGTCTACAATAATGATGTGGTGCAACATGTATTGGCATTGTTTGaagaaatatttattGATAATCGTGAagttataaatttattttataatcaagTTAACcaATCTGAATATGATGTCATT…	MTKTGSKNKVPQCTPYIHVDISTLKTELDNKVEHCKNLSVNWLMYTENGAFTGVDLQNLSKFEDLNVKKKIEMFKANPNELSLLFVRFISVVYNNDVVQHVLALFEEIFIDNREVINLFYNQVNQSEYDVIEILMSMTNRENPVIVYLTRRIISRLIGSQKFVFKDAQASLYLKMFITDLKMPKNLYLRDCLQMAKRFFLVSHLRILFVKIGGLPFLVEVVSNTKQFCIQYDGIFTLWLLSFNQPITDKLVDVRNSCSYST-	DN6142_c0_g1	K02144	ATPeV1H	V-type H+-transporting ATPase subunit H
JRUX01001454.1	StringTie	exon	1	132	1000	-	gene_id "KI_trans.8691"; transcript_id "KI_trans.8691.1"; exon_number "1"; cov "5692.481934";	KI_trans.8691	KI_trans.8691.1
JRUX01001454.1	StringTie	exon	195	282	1000	-	gene_id "KI_trans.8691"; transcript_id "KI_trans.8691.1"; exon_number "2"; cov "5884.991699";	KI_trans.8691	KI_trans.8691.1
JRUX01001454.1	StringTie	exon	331	493	1000	-	gene_id "KI_trans.8691"; transcript_id "KI_trans.8691.1"; exon_number "3"; cov "4907.859863";	KI_trans.8691	KI_trans.8691.1
JRUX01001454.1	StringTie	exon	539	654	1000	-	gene_id "KI_trans.8691"; transcript_id "KI_trans.8691.1"; exon_number "4"; cov "3743.508057";	KI_trans.8691	KI_trans.8691.1
JRUX01001454.1	StringTie	exon	830	912	1000	-	gene_id "KI_trans.8691"; transcript_id "KI_trans.8691.1"; exon_number "5"; cov "765.080872";	KI_trans.8691	KI_trans.8691.1
JRUX01001454.1	StringTie	exon	954	1024	1000	-	gene_id "KI_trans.8691"; transcript_id "KI_trans.8691.1"; exon_number "6"; cov "550.512695";	KI_trans.8691	KI_trans.8691.1
JRUX01001454.1	StringTie	exon	1074	1133	1000	-	gene_id "KI_trans.8691"; transcript_id "KI_trans.8691.1"; exon_number "7"; cov "464.974884";	KI_trans.8691	KI_trans.8691.1
JRUX01001454.1	StringTie	exon	1182	1272	1000	-	gene_id "KI_trans.8691"; transcript_id "KI_trans.8691.1"; exon_number "8"; cov "348.424866";	KI_trans.8691	KI_trans.8691.1
JRUX01001454.1	StringTie	exon	1331	1480	1000	-	gene_id "KI_trans.8691"; transcript_id "KI_trans.8691.1"; exon_number "9"; cov "230.632858";	KI_trans.8691	KI_trans.8691.1
JRUX01001454.1	StringTie	exon	1531	1740	1000	-	gene_id "KI_trans.8691"; transcript_id "KI_trans.8691.1"; exon_number "10"; cov "166.363052";	KI_trans.8691	KI_trans.8691.1
JRUX01001454.1	StringTie	exon	1835	1917	1000	-	gene_id "KI_trans.8691"; transcript_id "KI_trans.8691.1"; exon_number "11"; cov "133.062210";	KI_trans.8691	KI_trans.8691.1
JRUX01001454.1	StringTie	exon	1966	2068	1000	-	gene_id "KI_trans.8691"; transcript_id "KI_trans.8691.1"; exon_number "12"; cov "98.059776";	KI_trans.8691	KI_trans.8691.1
JRUX01001454.1	StringTie	exon	2124	2161	1000	-	gene_id "KI_trans.8691"; transcript_id "KI_trans.8691.1"; exon_number "13"; cov "56.075260";	KI_trans.8691	KI_trans.8691.1
JRUX01001454.1	StringTie	exon	2236	2395	1000	-	gene_id "KI_trans.8691"; transcript_id "KI_trans.8691.1"; exon_number "14"; cov "68.613098";	KI_trans.8691	KI_trans.8691.1
JRUX01001454.1	StringTie	exon	2437	2638	1000	-	gene_id "KI_trans.8691"; transcript_id "KI_trans.8691.1"; exon_number "15"; cov "61.551430";	KI_trans.8691	KI_trans.8691.1
JRUX01001454.1	StringTie	exon	3529	3636	1000	-	gene_id "KI_trans.8691"; transcript_id "KI_trans.8691.1"; exon_number "16"; cov "3606.320312";	KI_trans.8691	KI_trans.8691.1
JRUX01001454.1	StringTie	exon	3701	3814	1000	-	gene_id "KI_trans.8691"; transcript_id "KI_trans.8691.1"; exon_number "17"; cov "6875.375977";	KI_trans.8691	KI_trans.8691.1
JRUX01001454.1	StringTie	exon	3882	4030	1000	-	gene_id "KI_trans.8691"; transcript_id "KI_trans.8691.1"; exon_number "18"; cov "8477.813477";	KI_trans.8691	KI_trans.8691.1
JRUX01001454.1	StringTie	exon	4102	4281	1000	-	gene_id "KI_trans.8691"; transcript_id "KI_trans.8691.1"; exon_number "19"; cov "5648.575684";	KI_trans.8691	KI_trans.8691.1
JRUX01001454.1	StringTie	exon	4338	4406	1000	-	gene_id "KI_trans.8691"; transcript_id "KI_trans.8691.1"; exon_number "20"; cov "2607.079590";	KI_trans.8691	KI_trans.8691.1
JRUX01001454.1	StringTie	exon	4451	4527	1000	-	gene_id "KI_trans.8691"; transcript_id "KI_trans.8691.1"; exon_number "21"; cov "1549.525024";	KI_trans.8691	KI_trans.8691.1
JRUX01001454.1	StringTie	exon	4914	5021	1000	-	gene_id "KI_trans.8691"; transcript_id "KI_trans.8691.1"; exon_number "22"; cov "846.495422";	KI_trans.8691	KI_trans.8691.1
JRUX01001454.1	StringTie	exon	5074	5171	1000	-	gene_id "KI_trans.8691"; transcript_id "KI_trans.8691.1"; exon_number "23"; cov "511.003815";	KI_trans.8691	KI_trans.8691.1
JRUX01001454.1	StringTie	exon	5307	5411	1000	-	gene_id "KI_trans.8691"; transcript_id "KI_trans.8691.1"; exon_number "24"; cov "377.070312";	KI_trans.8691	KI_trans.8691.1
JRUX01001454.1	StringTie	exon	5468	5537	1000	-	gene_id "KI_trans.8691"; transcript_id "KI_trans.8691.1"; exon_number "25"; cov "375.389984";	KI_trans.8691	KI_trans.8691.1
JRUX01001454.1	StringTie	exon	5582	5625	1000	-	gene_id "KI_trans.8691"; transcript_id "KI_trans.8691.1"; exon_number "26"; cov "345.256073";	KI_trans.8691	KI_trans.8691.1
JRUX01001454.1	StringTie	exon	5672	5761	1000	-	gene_id "KI_trans.8691"; transcript_id "KI_trans.8691.1"; exon_number "27"; cov "280.669373";	KI_trans.8691	KI_trans.8691.1
JRUX01001454.1	StringTie	exon	5828	6003	1000	-	gene_id "KI_trans.8691"; transcript_id "KI_trans.8691.1"; exon_number "28"; cov "337.701447";	KI_trans.8691	KI_trans.8691.1
JRUX01001454.1	StringTie	exon	6052	6121	1000	-	gene_id "KI_trans.8691"; transcript_id "KI_trans.8691.1"; exon_number "29"; cov "214.151001";	KI_trans.8691	KI_trans.8691.1
JRUX01001454.1	StringTie	transcript	1	6121	1000	-	gene_id "KI_trans.8691"; transcript_id "KI_trans.8691.2"; cov "1515.218140"; FPKM "89.669624"; TPM "121.771568";	KI_trans.8691	KI_trans.8691.2	3271	AAGAAAATGACTAAGACAGGTTCAAAGAATAAAGTACCTCAGTGTACTCCTTATATCCATGTGGATATAAGTACGCTAAAAACTGAATTAGATAATAAGGTTGAAcattgtaaaaatttatcagTAAATTGGTTGATGTATACAGAAAATGGTGCATTTACAGGTGTTGATTtacaaaatttatcaaaatttgAAGATTTGAATGTTAAGAAAAAGATTGAGATGTTTAAGGCCAATCCAAATGAGttatCACTCCTTTTTGTTCGTTTTATAAGTGTTGTCTACAATAATGATGTGGTGCAACATGTATTGGCATTGTTTGaagaaatatttattGATAATCGTGAagttataaatttattttataatcaagTTAACcaATCTGAATATGATGTCATT…	MTKTGSKNKVPQCTPYIHVDISTLKTELDNKVEHCKNLSVNWLMYTENGAFTGVDLQNLSKFEDLNVKKKIEMFKANPNELSLLFVRFISVVYNNDVVQHVLALFEEIFIDNREVINLFYNQVNQSEYDVIEILMSMTNRENPVIVYLTRRIISRLIGSQKFVFKDAQASLYLKMFITDLKMPKNLYLRDCLQMAKRFFLVSHLRILFVKIGGLPFLVEVVSNTKQFCIQYDGIFTLWLLSFNQPITDKLVDLKVLEIVAHILRETTKSKVIRISLSLYCNIMSKATNQKMVITQLLGVKIGDVIKTIDNTPMDDEDMKNDFAFVRKYVEAGIEDLTNFDEYLAEIKSGNLEWSPTHKSERFWKENVMRFCDNNYEVLKILIDIATNDTNVQNIAIALH…	DN6142_c0_g1	K02144	ATPeV1H	V-type H+-transporting ATPase subunit H
JRUX01001454.1	StringTie	exon	1	132	1000	-	gene_id "KI_trans.8691"; transcript_id "KI_trans.8691.2"; exon_number "1"; cov "3871.302002";	KI_trans.8691	KI_trans.8691.2
JRUX01001454.1	StringTie	exon	195	493	1000	-	gene_id "KI_trans.8691"; transcript_id "KI_trans.8691.2"; exon_number "2"; cov "3912.468750";	KI_trans.8691	KI_trans.8691.2
JRUX01001454.1	StringTie	exon	539	654	1000	-	gene_id "KI_trans.8691"; transcript_id "KI_trans.8691.2"; exon_number "3"; cov "2545.858398";	KI_trans.8691	KI_trans.8691.2
JRUX01001454.1	StringTie	exon	830	912	1000	-	gene_id "KI_trans.8691"; transcript_id "KI_trans.8691.2"; exon_number "4"; cov "520.310669";	KI_trans.8691	KI_trans.8691.2
JRUX01001454.1	StringTie	exon	954	1024	1000	-	gene_id "KI_trans.8691"; transcript_id "KI_trans.8691.2"; exon_number "5"; cov "374.388733";	KI_trans.8691	KI_trans.8691.2
JRUX01001454.1	StringTie	exon	1074	1272	1000	-	gene_id "KI_trans.8691"; transcript_id "KI_trans.8691.2"; exon_number "6"; cov "291.192688";	KI_trans.8691	KI_trans.8691.2
JRUX01001454.1	StringTie	exon	1331	1480	1000	-	gene_id "KI_trans.8691"; transcript_id "KI_trans.8691.2"; exon_number "7"; cov "156.847153";	KI_trans.8691	KI_trans.8691.2
JRUX01001454.1	StringTie	exon	1531	1674	1000	-	gene_id "KI_trans.8691"; transcript_id "KI_trans.8691.2"; exon_number "8"; cov "125.388618";	KI_trans.8691	KI_trans.8691.2
JRUX01001454.1	StringTie	exon	1716	1740	1000	-	gene_id "KI_trans.8691"; transcript_id "KI_trans.8691.2"; exon_number "9"; cov "69.672058";	KI_trans.8691	KI_trans.8691.2
JRUX01001454.1	StringTie	exon	1835	1917	1000	-	gene_id "KI_trans.8691"; transcript_id "KI_trans.8691.2"; exon_number "10"; cov "90.491997";	KI_trans.8691	KI_trans.8691.2
JRUX01001454.1	StringTie	exon	1966	2068	1000	-	gene_id "KI_trans.8691"; transcript_id "KI_trans.8691.2"; exon_number "11"; cov "66.687798";	KI_trans.8691	KI_trans.8691.2
JRUX01001454.1	StringTie	exon	2124	2161	1000	-	gene_id "KI_trans.8691"; transcript_id "KI_trans.8691.2"; exon_number "12"; cov "38.135265";	KI_trans.8691	KI_trans.8691.2
JRUX01001454.1	StringTie	exon	2236	2395	1000	-	gene_id "KI_trans.8691"; transcript_id "KI_trans.8691.2"; exon_number "13"; cov "46.661903";	KI_trans.8691	KI_trans.8691.2
JRUX01001454.1	StringTie	exon	2437	2638	1000	-	gene_id "KI_trans.8691"; transcript_id "KI_trans.8691.2"; exon_number "14"; cov "41.859459";	KI_trans.8691	KI_trans.8691.2
JRUX01001454.1	StringTie	exon	3529	3636	1000	-	gene_id "KI_trans.8691"; transcript_id "KI_trans.8691.2"; exon_number "15"; cov "2452.560547";	KI_trans.8691	KI_trans.8691.2
JRUX01001454.1	StringTie	exon	3701	3814	1000	-	gene_id "KI_trans.8691"; transcript_id "KI_trans.8691.2"; exon_number "16"; cov "4675.757324";	KI_trans.8691	KI_trans.8691.2
JRUX01001454.1	StringTie	exon	3882	4030	1000	-	gene_id "KI_trans.8691"; transcript_id "KI_trans.8691.2"; exon_number "17"; cov "5765.531250";	KI_trans.8691	KI_trans.8691.2
JRUX01001454.1	StringTie	exon	4102	4281	1000	-	gene_id "KI_trans.8691"; transcript_id "KI_trans.8691.2"; exon_number "18"; cov "3841.442627";	KI_trans.8691	KI_trans.8691.2
JRUX01001454.1	StringTie	exon	4338	4406	1000	-	gene_id "KI_trans.8691"; transcript_id "KI_trans.8691.2"; exon_number "19"; cov "1773.004028";	KI_trans.8691	KI_trans.8691.2
JRUX01001454.1	StringTie	exon	4451	4535	1000	-	gene_id "KI_trans.8691"; transcript_id "KI_trans.8691.2"; exon_number "20"; cov "1028.275269";	KI_trans.8691	KI_trans.8691.2
JRUX01001454.1	StringTie	exon	4914	5021	1000	-	gene_id "KI_trans.8691"; transcript_id "KI_trans.8691.2"; exon_number "21"; cov "575.678589";	KI_trans.8691	KI_trans.8691.2
JRUX01001454.1	StringTie	exon	5074	5171	1000	-	gene_id "KI_trans.8691"; transcript_id "KI_trans.8691.2"; exon_number "22"; cov "347.519836";	KI_trans.8691	KI_trans.8691.2
JRUX01001454.1	StringTie	exon	5307	5411	1000	-	gene_id "KI_trans.8691"; transcript_id "KI_trans.8691.2"; exon_number "23"; cov "256.435242";	KI_trans.8691	KI_trans.8691.2
JRUX01001454.1	StringTie	exon	5468	5537	1000	-	gene_id "KI_trans.8691"; transcript_id "KI_trans.8691.2"; exon_number "24"; cov "255.292526";	KI_trans.8691	KI_trans.8691.2
JRUX01001454.1	StringTie	exon	5582	5625	1000	-	gene_id "KI_trans.8691"; transcript_id "KI_trans.8691.2"; exon_number "25"; cov "234.799301";	KI_trans.8691	KI_trans.8691.2
JRUX01001454.1	StringTie	exon	5672	5761	1000	-	gene_id "KI_trans.8691"; transcript_id "KI_trans.8691.2"; exon_number "26"; cov "190.875610";	KI_trans.8691	KI_trans.8691.2
JRUX01001454.1	StringTie	exon	5828	6003	1000	-	gene_id "KI_trans.8691"; transcript_id "KI_trans.8691.2"; exon_number "27"; cov "229.661575";	KI_trans.8691	KI_trans.8691.2
JRUX01001454.1	StringTie	exon	6052	6121	1000	-	gene_id "KI_trans.8691"; transcript_id "KI_trans.8691.2"; exon_number "28"; cov "145.638290";	KI_trans.8691	KI_trans.8691.2
JRUX01001454.1	StringTie	transcript	3461	6121	1000	-	gene_id "KI_trans.8691"; transcript_id "KI_trans.8691.3"; cov "8495.522461"; FPKM "502.759491"; TPM "682.748596";	KI_trans.8691	KI_trans.8691.3	1534	AAGAAAATGACTAAGACAGGTTCAAAGAATAAAGTACCTCAGTGTACTCCTTATATCCATGTGGATATAAGTACGCTAAAAACTGAATTAGATAATAAGGTTGAAcattgtaaaaatttatcagTAAATTGGTTGATGTATACAGAAAATGGTGCATTTACAGGTGTTGATTtacaaaatttatcaaaatttgAAGATTTGAATGTTAAGAAAAAGATTGAGATGTTTAAGGCCAATCCAAATGAGttatCACTCCTTTTTGTTCGTTTTATAAGTGTTGTCTACAATAATGATGTGGTGCAACATGTATTGGCATTGTTTGaagaaatatttattGATAATCGTGAagttataaatttattttataatcaagTTAACcaATCTGAATATGATGTCATT…	MTKTGSKNKVPQCTPYIHVDISTLKTELDNKVEHCKNLSVNWLMYTENGAFTGVDLQNLSKFEDLNVKKKIEMFKANPNELSLLFVRFISVVYNNDVVQHVLALFEEIFIDNREVINLFYNQVNQSEYDVIEILMSMTNRENPVIVYLTRRIISRLIGSQKFVFKDAQASLYLKMFITDLKMPKNLYLRDCLQMAKRFFLVSHLRILFVKIGGLPFLVEVVSNTKQFCIQYDGIFTLWLLSFNQPITDKLVDLKVLEIVAHILRETTKSKVIRISLSLYCNIMSKATNQKMVITQLLGVKIGDVIKTIDNTPMDDEDMKNDFAFVRKYVEAGIEDLTNFDEYLAEIKSGNLEWSPTHKSERFWKENVMRFCDNNYEVLKILIDIATNDTNVQNIAIALH…	DN6142_c0_g1	K02144	ATPeV1H	V-type H+-transporting ATPase subunit H
JRUX01001454.1	StringTie	exon	3461	3636	1000	-	gene_id "KI_trans.8691"; transcript_id "KI_trans.8691.3"; exon_number "1"; cov "7232.708984";	KI_trans.8691	KI_trans.8691.3
JRUX01001454.1	StringTie	exon	3701	3814	1000	-	gene_id "KI_trans.8691"; transcript_id "KI_trans.8691.3"; exon_number "2"; cov "21884.212891";	KI_trans.8691	KI_trans.8691.3
JRUX01001454.1	StringTie	exon	3882	4030	1000	-	gene_id "KI_trans.8691"; transcript_id "KI_trans.8691.3"; exon_number "3"; cov "26984.746094";	KI_trans.8691	KI_trans.8691.3
JRUX01001454.1	StringTie	exon	4102	4281	1000	-	gene_id "KI_trans.8691"; transcript_id "KI_trans.8691.3"; exon_number "4"; cov "17979.324219";	KI_trans.8691	KI_trans.8691.3
JRUX01001454.1	StringTie	exon	4338	4406	1000	-	gene_id "KI_trans.8691"; transcript_id "KI_trans.8691.3"; exon_number "5"; cov "8298.292969";	KI_trans.8691	KI_trans.8691.3
JRUX01001454.1	StringTie	exon	4451	4535	1000	-	gene_id "KI_trans.8691"; transcript_id "KI_trans.8691.3"; exon_number "6"; cov "4812.695801";	KI_trans.8691	KI_trans.8691.3
JRUX01001454.1	StringTie	exon	4914	5021	1000	-	gene_id "KI_trans.8691"; transcript_id "KI_trans.8691.3"; exon_number "7"; cov "2694.381348";	KI_trans.8691	KI_trans.8691.3
JRUX01001454.1	StringTie	exon	5074	5171	1000	-	gene_id "KI_trans.8691"; transcript_id "KI_trans.8691.3"; exon_number "8"; cov "1626.517090";	KI_trans.8691	KI_trans.8691.3
JRUX01001454.1	StringTie	exon	5307	5411	1000	-	gene_id "KI_trans.8691"; transcript_id "KI_trans.8691.3"; exon_number "9"; cov "1200.208740";	KI_trans.8691	KI_trans.8691.3
JRUX01001454.1	StringTie	exon	5468	5537	1000	-	gene_id "KI_trans.8691"; transcript_id "KI_trans.8691.3"; exon_number "10"; cov "1194.860229";	KI_trans.8691	KI_trans.8691.3
JRUX01001454.1	StringTie	exon	5582	5625	1000	-	gene_id "KI_trans.8691"; transcript_id "KI_trans.8691.3"; exon_number "11"; cov "1098.944458";	KI_trans.8691	KI_trans.8691.3
JRUX01001454.1	StringTie	exon	5672	5761	1000	-	gene_id "KI_trans.8691"; transcript_id "KI_trans.8691.3"; exon_number "12"; cov "893.366089";	KI_trans.8691	KI_trans.8691.3
JRUX01001454.1	StringTie	exon	5828	6003	1000	-	gene_id "KI_trans.8691"; transcript_id "KI_trans.8691.3"; exon_number "13"; cov "1074.898315";	KI_trans.8691	KI_trans.8691.3
JRUX01001454.1	StringTie	exon	6052	6121	1000	-	gene_id "KI_trans.8691"; transcript_id "KI_trans.8691.3"; exon_number "14"; cov "681.639221";	KI_trans.8691	KI_trans.8691.3
JRUX01001463.1	StringTie	transcript	11717	14620	1000	+	gene_id "KI_trans.8780"; transcript_id "KI_trans.8780.1"; cov "1749.087769"; FPKM "103.509880"; TPM "140.566666";	KI_trans.8780	KI_trans.8780.1	1782	aattaatgttttatactaaaatatgTTGTTGACGAGAGTATAAATTGTTATGTTGCACGTGtgcattttttatatcaaaacGAGAGGTGGTAAGAATGTCATGGATTTCAAATTTAACAGGAAACAGACCTCCAATAATACCCCCACAATCACCTAATGATCCACTAAATCCTGCCACCAAAACTCCTGATGGTAGCATTGAAACCAAACAAGTTCCATCAGTATCTCAATGGTCCAATTTTGATCCATCTGGTTTGGAAAGAGCAGCTAAAGCAGCTAAGGAATTAGAAAAATCTAAACATGCTAAAGATGCATTGGATCTAGCAAGAATCCAAGAAACTACAAAACAAGAAGAATACAAATCAAAATTAAagGAACGAGAAGCATATATGGAGCAAC…	MNEQNIARQEESVKKQEAMRKATIDYKAKLRKENDMAVAAAKVKAQGQMRRENRDIELEAIRTKLAEYRTTILDIVKTSSDIIGSGFSSLINNPYQISVLCGTILGMSLGLKSVKASVQLVSSYMESRLGKPSLIRETSRFNRRDFSKKFFERLLLNKSKNEENVMRGIFLDKQIEEQLIRISISSINTKKNNGFYRNLLFYGPPGTGKTLFAKSMANTVGMDYAIMTGGDVAPLGKDAVTAIHNVFKWASTSKKGLLLFIDEADAFLKKRNKETISEDVRNALNAFLYNTGEASKNFMLVLATNQPSQLDRAVNDRIDELVGFTLPKEAERKRLLKYYFNKYIKEEKSIKIEQSVLDSESSILDQLTSITSGLSGREISKLAISWQASAFASTDGILT…	DN11418_c0_g1	K17681	ATAD3A_B	ATPase family AAA domain-containing protein 3A/B
JRUX01001463.1	StringTie	exon	11717	11875	1000	+	gene_id "KI_trans.8780"; transcript_id "KI_trans.8780.1"; exon_number "1"; cov "259.946960";	KI_trans.8780	KI_trans.8780.1
JRUX01001463.1	StringTie	exon	11928	12065	1000	+	gene_id "KI_trans.8780"; transcript_id "KI_trans.8780.1"; exon_number "2"; cov "715.688416";	KI_trans.8780	KI_trans.8780.1
JRUX01001463.1	StringTie	exon	12114	12190	1000	+	gene_id "KI_trans.8780"; transcript_id "KI_trans.8780.1"; exon_number "3"; cov "427.825806";	KI_trans.8780	KI_trans.8780.1
JRUX01001463.1	StringTie	exon	12238	12339	1000	+	gene_id "KI_trans.8780"; transcript_id "KI_trans.8780.1"; exon_number "4"; cov "252.849075";	KI_trans.8780	KI_trans.8780.1
JRUX01001463.1	StringTie	exon	12395	12452	1000	+	gene_id "KI_trans.8780"; transcript_id "KI_trans.8780.1"; exon_number "5"; cov "186.220383";	KI_trans.8780	KI_trans.8780.1
JRUX01001463.1	StringTie	exon	12503	12572	1000	+	gene_id "KI_trans.8780"; transcript_id "KI_trans.8780.1"; exon_number "6"; cov "581.047791";	KI_trans.8780	KI_trans.8780.1
JRUX01001463.1	StringTie	exon	12618	12690	1000	+	gene_id "KI_trans.8780"; transcript_id "KI_trans.8780.1"; exon_number "7"; cov "905.641724";	KI_trans.8780	KI_trans.8780.1
JRUX01001463.1	StringTie	exon	12743	12835	1000	+	gene_id "KI_trans.8780"; transcript_id "KI_trans.8780.1"; exon_number "8"; cov "1066.209351";	KI_trans.8780	KI_trans.8780.1
JRUX01001463.1	StringTie	exon	12879	12948	1000	+	gene_id "KI_trans.8780"; transcript_id "KI_trans.8780.1"; exon_number "9"; cov "1054.667725";	KI_trans.8780	KI_trans.8780.1
JRUX01001463.1	StringTie	exon	12996	13063	1000	+	gene_id "KI_trans.8780"; transcript_id "KI_trans.8780.1"; exon_number "10"; cov "1451.669556";	KI_trans.8780	KI_trans.8780.1
JRUX01001463.1	StringTie	exon	13423	13498	1000	+	gene_id "KI_trans.8780"; transcript_id "KI_trans.8780.1"; exon_number "11"; cov "1457.467407";	KI_trans.8780	KI_trans.8780.1
JRUX01001463.1	StringTie	exon	13539	13610	1000	+	gene_id "KI_trans.8780"; transcript_id "KI_trans.8780.1"; exon_number "12"; cov "1532.994507";	KI_trans.8780	KI_trans.8780.1
JRUX01001463.1	StringTie	exon	13653	13778	1000	+	gene_id "KI_trans.8780"; transcript_id "KI_trans.8780.1"; exon_number "13"; cov "2202.565430";	KI_trans.8780	KI_trans.8780.1
JRUX01001463.1	StringTie	exon	13820	13944	1000	+	gene_id "KI_trans.8780"; transcript_id "KI_trans.8780.1"; exon_number "14"; cov "2796.461426";	KI_trans.8780	KI_trans.8780.1
JRUX01001463.1	StringTie	exon	13997	14048	1000	+	gene_id "KI_trans.8780"; transcript_id "KI_trans.8780.1"; exon_number "15"; cov "2783.373535";	KI_trans.8780	KI_trans.8780.1
JRUX01001463.1	StringTie	exon	14099	14169	1000	+	gene_id "KI_trans.8780"; transcript_id "KI_trans.8780.1"; exon_number "16"; cov "2064.792480";	KI_trans.8780	KI_trans.8780.1
JRUX01001463.1	StringTie	exon	14223	14375	1000	+	gene_id "KI_trans.8780"; transcript_id "KI_trans.8780.1"; exon_number "17"; cov "2520.487061";	KI_trans.8780	KI_trans.8780.1
JRUX01001463.1	StringTie	exon	14422	14620	1000	+	gene_id "KI_trans.8780"; transcript_id "KI_trans.8780.1"; exon_number "18"; cov "5043.049316";	KI_trans.8780	KI_trans.8780.1
JRUX01001463.1	StringTie	transcript	11717	14620	1000	+	gene_id "KI_trans.8780"; transcript_id "KI_trans.8780.2"; cov "376.196503"; FPKM "22.263063"; TPM "30.233295";	KI_trans.8780	KI_trans.8780.2	1784	aattaatgttttatactaaaatatgTTGTTGACGAGAGTATAAATTGTTATGTTGCACGTGtgcattttttatatcaaaacGAGAGGTGGTAAGAATGTCATGGATTTCAAATTTAACAGGAAACAGACCTCCAATAATACCCCCACAATCACCTAATGATCCACTAAATCCTGCCACCAAAACTCCTGATGGTAGCATTGAAACCAAACAAGTTCCATCAGTATCTCAATGGTCCAATTTTGATCCATCTGGTTTGGAAAGAGCAGCTAAAGCAGCTAAGGAATTAGAAAAATCTAAACATGCTAAAGATGCATTGGATCTAGCAAGAATCCAAGAAACTACAAAACAAGAAGAATACAAATCAAAATTAAagGAACGAGAAGCATATATGGAGCAAC…	MSWISNLTGNRPPIIPPQSPNDPLNPATKTPDGSIETKQVPSVSQWSNFDPSGLERAAKAAKELEKSKHAKDALDLARIQETTKQEEYKSKLKEREAYMEQLKLEKVKVEYEEKRRMLEAETQQYKQRANYQDQLSRKRQDEQLAKQQKMNEQNIARQEESVKKQEAMRKATIDYKAKLRKENDMAVAAAKVKAQGQMRRENRDIELEAIRTKLAEYRTTILDIVKTSSDIIGSGFSSLINNPYQISVLCGTILGMSLGLKSVKASVQLVSSYMESRLGKPSLIRETSRFNRRDFSKKFFERLLLNKSKNEENVMRGIFLDKQIEEQLIRISISSINTKKNNGFYRNLLFYGPPGTGKTLFAKSMANTVGMDYAIMTGGDVAPLGKDAVTAIHNVFKWA…	DN11418_c0_g1	K17681	ATAD3A_B	ATPase family AAA domain-containing protein 3A/B
JRUX01001463.1	StringTie	exon	11717	11875	1000	+	gene_id "KI_trans.8780"; transcript_id "KI_trans.8780.2"; exon_number "1"; cov "55.971371";	KI_trans.8780	KI_trans.8780.2
JRUX01001463.1	StringTie	exon	11928	12065	1000	+	gene_id "KI_trans.8780"; transcript_id "KI_trans.8780.2"; exon_number "2"; cov "154.100906";	KI_trans.8780	KI_trans.8780.2
JRUX01001463.1	StringTie	exon	12114	12190	1000	+	gene_id "KI_trans.8780"; transcript_id "KI_trans.8780.2"; exon_number "3"; cov "92.118782";	KI_trans.8780	KI_trans.8780.2
JRUX01001463.1	StringTie	exon	12238	12339	1000	+	gene_id "KI_trans.8780"; transcript_id "KI_trans.8780.2"; exon_number "4"; cov "54.443062";	KI_trans.8780	KI_trans.8780.2
JRUX01001463.1	StringTie	exon	12393	12452	1000	+	gene_id "KI_trans.8780"; transcript_id "KI_trans.8780.2"; exon_number "5"; cov "38.993462";	KI_trans.8780	KI_trans.8780.2
JRUX01001463.1	StringTie	exon	12503	12572	1000	+	gene_id "KI_trans.8780"; transcript_id "KI_trans.8780.2"; exon_number "6"; cov "125.110283";	KI_trans.8780	KI_trans.8780.2
JRUX01001463.1	StringTie	exon	12618	12690	1000	+	gene_id "KI_trans.8780"; transcript_id "KI_trans.8780.2"; exon_number "7"; cov "195.001343";	KI_trans.8780	KI_trans.8780.2
JRUX01001463.1	StringTie	exon	12743	12835	1000	+	gene_id "KI_trans.8780"; transcript_id "KI_trans.8780.2"; exon_number "8"; cov "229.574509";	KI_trans.8780	KI_trans.8780.2
JRUX01001463.1	StringTie	exon	12879	12948	1000	+	gene_id "KI_trans.8780"; transcript_id "KI_trans.8780.2"; exon_number "9"; cov "227.089401";	KI_trans.8780	KI_trans.8780.2
JRUX01001463.1	StringTie	exon	12996	13063	1000	+	gene_id "KI_trans.8780"; transcript_id "KI_trans.8780.2"; exon_number "10"; cov "312.571198";	KI_trans.8780	KI_trans.8780.2
JRUX01001463.1	StringTie	exon	13423	13498	1000	+	gene_id "KI_trans.8780"; transcript_id "KI_trans.8780.2"; exon_number "11"; cov "313.819580";	KI_trans.8780	KI_trans.8780.2
JRUX01001463.1	StringTie	exon	13539	13610	1000	+	gene_id "KI_trans.8780"; transcript_id "KI_trans.8780.2"; exon_number "12"; cov "330.081940";	KI_trans.8780	KI_trans.8780.2
JRUX01001463.1	StringTie	exon	13653	13778	1000	+	gene_id "KI_trans.8780"; transcript_id "KI_trans.8780.2"; exon_number "13"; cov "474.252960";	KI_trans.8780	KI_trans.8780.2
JRUX01001463.1	StringTie	exon	13820	13944	1000	+	gene_id "KI_trans.8780"; transcript_id "KI_trans.8780.2"; exon_number "14"; cov "602.129700";	KI_trans.8780	KI_trans.8780.2
JRUX01001463.1	StringTie	exon	13997	14048	1000	+	gene_id "KI_trans.8780"; transcript_id "KI_trans.8780.2"; exon_number "15"; cov "599.311584";	KI_trans.8780	KI_trans.8780.2
JRUX01001463.1	StringTie	exon	14099	14169	1000	+	gene_id "KI_trans.8780"; transcript_id "KI_trans.8780.2"; exon_number "16"; cov "444.587830";	KI_trans.8780	KI_trans.8780.2
JRUX01001463.1	StringTie	exon	14223	14375	1000	+	gene_id "KI_trans.8780"; transcript_id "KI_trans.8780.2"; exon_number "17"; cov "542.707336";	KI_trans.8780	KI_trans.8780.2
JRUX01001463.1	StringTie	exon	14422	14620	1000	+	gene_id "KI_trans.8780"; transcript_id "KI_trans.8780.2"; exon_number "18"; cov "1085.861328";	KI_trans.8780	KI_trans.8780.2

## Sheet: Table S8
Supplementary table 8: Trinotate annotation of Tetracapsuloides bryosalmonae transcrpts along-with KEGG Ortholog (KO) identifiers and transcript and translated protein sequences. Transcript sequences are present multiple times for multiple protein translations.
GeneID	In Faber et al. (reciprocal blast)	transcript_id	transcriptCount	Orthology_KEGG	imp_isoforms	peptidase	sprot_Top_BLASTX_hit	RNAMMER	transcript_len	prot_id	prot_coords	prot_type	prot_len	both_blastp_missing	sprot_Top_BLASTP_hit	refseq_protein_BLASTP	Pfam	SignalP	TmHMM	eggnog	Kegg	GO_missing	gene_ontology_BLASTX	gene_ontology_BLASTP	gene_ontology_Pfam	transcript	peptide
DN4138_c0_g1	contig_1500	DN4138_c0_g1_i1	1	.	0	0	.	.	459	DN4138_c0_g1::DN4138_c0_g1_i1::g.6::m.6	1-438[+]	5prime_partial	146	1	.	.	.	.	.	.	.	1	.	.	.	CATATAAATTTACCTGATCCGAATCATCTTTTGGAAAAGATAGATGTTGCTCTAGAGTTTTTCAGTGAAAATAATATAGATAACTTCTCTCTTTGTGTTGGATGTTATCAGCCTTTTTTCACTCCTGATTCTAAGCTACAAGAAGGTTATATATTTGATTCAAACGAAGAGATTTCTTCAGATCTTCAAACTGATGAAGAAGATGAAGAGGTGATTGATTCTTCAAAAGTAATTGATTTTGTTCCTTCAAAAGATTTTCAATTTAGTGGAACTGATGGACAGATTTACTTTATTGGTTTCACTGATATTTTTAAAAAGGCTGCCATTTTAAAGAAACCTCCTAATAAGATTTCTTATGAATCCAGTGGCTCTAATCAAAGACTCGAGTATAACTCCTTT…	HINLPDPNHLLEKIDVALEFFSENNIDNFSLCVGCYQPFFTPDSKLQEGYIFDSNEEISSDLQTDEEDEEVIDSSKVIDFVPSKDFQFSGTDGQIYFIGFTDIFKKAAILKKPPNKISYESSGSNQRLEYNSFREMLSSLFKSYS*
DN4138_c0_g1	contig_1500	DN4138_c0_g1_i2	1	.	0	0	.	.	423	DN4138_c0_g1::DN4138_c0_g1_i2::g.7::m.7	1-402[+]	5prime_partial	134	1	.	.	.	.	.	.	.	1	.	.	.	CATATAAATTTACCTGATCCGAATCATCTTTTGGAAAAGATAGATGTTGCTCTAGAGTTTTTCAGTGAAAATAATATAGATAACTTCTCTCTTTGTGTTGGATGTTATCAGCCTTTTTTCACTCCTGATTCTAAGCTACAAGAAGATCTTCAAACTGATGAAGAAGATGAAGAGGTGATTGATTCTTCAAAAGTAATTGATTTTGTTCCTTCAAAAGATTTTCAATTTAGTGGAACTGATGGACAGATTTACTTTATTGGTTTCACTGATATTTTTAAAAAGGCTGCCATTTTAAAGAAACCTCCTAATAAGATTTCTTATGAATCCAGTGGCTCTAATCAAAGACTCGAGTATAACTCCTTTAGGGAGATGTTATCAAGCCTCTTTAAGAGTTATAGT…	HINLPDPNHLLEKIDVALEFFSENNIDNFSLCVGCYQPFFTPDSKLQEDLQTDEEDEEVIDSSKVIDFVPSKDFQFSGTDGQIYFIGFTDIFKKAAILKKPPNKISYESSGSNQRLEYNSFREMLSSLFKSYS*
DN4161_c0_g1	contig_256	DN4161_c0_g1_i1	1	.	0	0	.	.	567	DN4161_c0_g1::DN4161_c0_g1_i1::g.13::m.13	1-567[+]	internal	190	1	.	.	.	.	.	.	.	1	.	.	.	TCTAAGTTAGACTCAATATCTTATGATAATATGAACTCTGTTGAAATAGTAATTAACCTTGGAAATTTTGAATCAGGTGATGGCTTTACAGCAGGATATTTCTTTAATGTAGGTGGAAAGAATTATATTGATTTTTCAAATAGTGAAGTAAGAAAACTTTTGTTTGATTGTATGAAAAATATTATGACTCTAAACATTAACTCATTTGCTATTTCTTCTCTACCTAAGAAAAAAGATTCTAACGGTAATGTTGTGAATTATGTCGAATTGCTATCGTCCTTGTCAGCTGATTTAAAGTTTGCCAGTTATAAACAAAATGTAAATTGGATTTATATCGGAGACGAACCTTTAAATCATGAAGAATCTAAAGCTTTTGTTCTTGTTAGTAAAAAACTTAAT…	SKLDSISYDNMNSVEIVINLGNFESGDGFTAGYFFNVGGKNYIDFSNSEVRKLLFDCMKNIMTLNINSFAISSLPKKKDSNGNVVNYVELLSSLSADLKFASYKQNVNWIYIGDEPLNHEESKAFVLVSKKLNIDGESLTDLATKLITHNQVVSASTVTDFSFTDKNKLGISIFVQNSLKFPLTNSMNI
DN4148_c0_g1	contig_1025	DN4148_c0_g1_i1	1	.	0	0	ELOF1_CAEEL^ELOF1_CAEEL^Q:12-245,H:5-82^69.231%ID^E:5.43e-38^RecName: Full=Transcription elongation factor 1 homolog;^Eukaryota; Metazoa; Ecdysozoa; Nematoda; Chromadorea; Rhabditida; Rhabditina; Rhabditomorpha; Rhabditoidea; Rhabditidae; Peloderinae; Caenorhabditis	.	278	DN4148_c0_g1::DN4148_c0_g1_i1::g.15::m.15	3-251[+]	5prime_partial	83	0	ELOF1_CAEEL^ELOF1_CAEEL^Q:4-81,H:5-82^69.231%ID^E:2.88e-38^RecName: Full=Transcription elongation factor 1 homolog;^Eukaryota; Metazoa; Ecdysozoa; Nematoda; Chromadorea; Rhabditida; Rhabditina; Rhabditomorpha; Rhabditoidea; Rhabditidae; Peloderinae; Caenorhabditis	XP_002154707.1^XP_002154707.1^Q:4-81,H:5-82^76.923%ID^E:2.95e-39^.^.	PF05129.13^Elf1^Transcription elongation factor Elf1 like^4-79^E:1.1e-29	.	.	COG4888^elongation factor 1 homolog	KEGG:cel:CELE_Y54G11A.11	0	GO:0005730^cellular_component^nucleolus`GO:0008023^cellular_component^transcription elongation factor complex`GO:0046872^molecular_function^metal ion binding`GO:0000993^molecular_function^RNA polymerase II complex binding`GO:0048096^biological_process^chromatin-mediated maintenance of transcription`GO:0006368^biological_process^transcription elongation from RNA polymerase II promoter	GO:0005730^cellular_component^nucleolus`GO:0008023^cellular_component^transcription elongation factor complex`GO:0046872^molecular_function^metal ion binding`GO:0000993^molecular_function^RNA polymerase II complex binding`GO:0048096^biological_process^chromatin-mediated maintenance of transcription`GO:0006368^biological_process^transcription elongation from RNA polymerase II promoter	.	GATCTGGTCATCGTTCTAAAAGAAAACCTCCACCAAAAGTAAAGATACTAGGTACTTTAGATACCAGATTTAATTGTCCCTTTTGTAATCATGAAAAATCCTGTGATGTCAAAATGGATAGAGTAAGAAATGTGGGGAAAGTTTCTTGTAGAGTTTGTTCAGAAGAATATCAAACTCAAATTACTTATCTTTCGGAACCTGTCGATGTATATAGTGATTGGATTGATGCCTGTGAAGAATCAAACAAATAAATATTAGATTTCTATAGTTTTGTTATT	SGHRSKRKPPPKVKILGTLDTRFNCPFCNHEKSCDVKMDRVRNVGKVSCRVCSEEYQTQITYLSEPVDVYSDWIDACEESNK*
DN4149_c0_g1	contig_2776	DN4149_c0_g1_i1	1	.	0	0	.	.	331	DN4149_c0_g1::DN4149_c0_g1_i1::g.16::m.16	3-329[+]	internal	110	1	.	.	.	.	.	.	.	1	.	.	.	TATCATCACAGAATCATGTCATACATCTCAAAGAATCTTTAGATTACTTTGCTAAAAGTGTAAATAGAGATTATTCATTGATTGTTTTTTTCAAAACTTCTGACCTACATCCATTTTATAAATCGTACGTTTCAGCTGAATTAAGTAAGTTGGCGTCTGCTTATAATGATGCTCAAAATATTACAACAACTAAGCATAAATTATTTGCAATAATCACTGAAGATATGATGTTTCTAGCACGTAATCAAAAAAAACTATCGATAAAGTTTTTGCCAGTTATTGTATTTTTCCCTCCATATATTGACCCTACATATAAGGATGTCTTTGATAT	SSQNHVIHLKESLDYFAKSVNRDYSLIVFFKTSDLHPFYKSYVSAELSKLASAYNDAQNITTTKHKLFAIITEDMMFLARNQKKLSIKFLPVIVFFPPYIDPTYKDVFD
DN4195_c0_g2	.	DN4195_c0_g2_i2	1	.	0	0	.	.	435	DN4195_c0_g2::DN4195_c0_g2_i2::g.25::m.25	2-433[+]	internal	145	1	.	.	.	.	.	.	.	1	.	.	.	GGAGCAATCTTTTAAAGATAATGAACTAAGATTTAAGAATATCAAAGATACTAGGGAGATCAATGAGTTATATTTTTTAGAAGCTCAGAGAATATTTAATTTACAGCTTAAAAAATTAGCAGAAAAATCTTCAGTTGAAGATGACATTGAAACCTCTGATTCTTCGGATTCAGACAGCAATCTAGAAAAAGGCTCTGACTCAATTAATGAAGTTAATAATCAAGCTAAAGATGAACTGGGTAAACATCTTGAGGATCTTTTACGTAAAAAGACAAAGGAAAATCAAGAAAATGACTTAAACGATTTGAAAAAATTATTTTTAGCTCAAAATGACAGCTCCGCAAGCAACCCGAATATAAATTTAGAGAAAAAACCTTTTATTTTAGTGATGGAAAATTC…	EQSFKDNELRFKNIKDTREINELYFLEAQRIFNLQLKKLAEKSSVEDDIETSDSSDSDSNLEKGSDSINEVNNQAKDELGKHLEDLLRKKTKENQENDLNDLKKLFLAQNDSSASNPNINLEKKPFILVMENSSERRLIINRTF
DN4125_c0_g1	contig_3813	DN4125_c0_g1_i1	1	.	0	0	.	.	311	DN4125_c0_g1::DN4125_c0_g1_i1::g.32::m.32	1-309[+]	internal	104	1	.	.	.	.	.	.	.	1	.	.	.	AATTCAATGAAAGTTTATGGATTATTAAACGATCAAACATATGAGAGTGTTTATAAGAGATCTTTAGCTTCTATTTATGCCTCTAAGATACGTCAAAAACAAGGAAAAGTGGATGATTTACCATTAATGGATGATAAAAAAGTAATAGAAACAAACTTAGATGTAGAAAAATGGCTACGAACTATTACTGCAACTGTAAATGAGAACTATGCAAAATCTGAAAATAGAGCTAACCATTTAAATTCAATTGCACCTCAAAATTTCAATGTCTTAGCTGAGTTAAAAGGACATTACACAACTTTTCTAATGAA	NSMKVYGLLNDQTYESVYKRSLASIYASKIRQKQGKVDDLPLMDDKKVIETNLDVEKWLRTITATVNENYAKSENRANHLNSIAPQNFNVLAELKGHYTTFLM
DN4166_c0_g1	.	DN4166_c0_g1_i1	1	.	0	0	.	.	540	DN4166_c0_g1::DN4166_c0_g1_i1::g.37::m.37	2-517[+]	5prime_partial	172	0	CHD6_RAT^CHD6_RAT^Q:20-67,H:1540-1594^38.182%ID^E:0.000403^RecName: Full=Chromodomain-helicase-DNA-binding protein 6;^Eukaryota; Metazoa; Chordata; Craniata; Vertebrata; Euteleostomi; Mammalia; Eutheria; Euarchontoglires; Glires; Rodentia; Myomorpha; Muroidea; Muridae; Murinae; Rattus	XP_641133.1^XP_641133.1^Q:30-113,H:1756-1852^32.653%ID^E:4.56e-05^.^.	.	.	.	COG0553^helicase	KEGG:rno:311607`KO:K14436	0	.	GO:0005654^cellular_component^nucleoplasm`GO:0005524^molecular_function^ATP binding`GO:0003677^molecular_function^DNA binding`GO:0008094^molecular_function^DNA-dependent ATPase activity`GO:0004386^molecular_function^helicase activity`GO:0006325^biological_process^chromatin organization`GO:0036091^biological_process^positive regulation of transcription from RNA polymerase II promoter in response t…	.	TGTAAAAAGTGTCGATGAATTGTTAGATTTTTTTACTGGAAATAACTACGTTTCCAACACACTTCCACAGTTGGATGAAAATTTGCATTTTCCCAGTTGGTGGAAGATTGGTTTACATGATTATTATCTTATCTTTGGCGTGACCAGATTTGGATTAAATCATAAATCGAATCAAATTCTTGCAGATAAAAGTTTAGTTTTTGAGAGTATAGTCAAAGAAAAAATGGTCGGTGATTCAGGAGAGGTATTTTTGTCTAGCACATTTAGAGATCAAGCAAAATTAATTGATTGGCCAGAGAATAAAGAAATAGTTTCCCGATTAGAAATTCTTATTGAATATTTGAATGAACACTACGTGAAAATAAATAATACAATTGAGATAGATCCAATAAAAATGTC…	VKSVDELLDFFTGNNYVSNTLPQLDENLHFPSWWKIGLHDYYLIFGVTRFGLNHKSNQILADKSLVFESIVKEKMVGDSGEVFLSSTFRDQAKLIDWPENKEIVSRLEILIEYLNEHYVKINNTIEIDPIKMSTNKSSLSSSEESLSLSPNQQHSCKQAHHLLPPVSPSSN*
DN4166_c0_g1	.	DN4166_c0_g1_i2	1	.	0	0	CHD6_RAT^CHD6_RAT^Q:59-202,H:1540-1594^38.182%ID^E:0.000318^RecName: Full=Chromodomain-helicase-DNA-binding protein 6;^Eukaryota; Metazoa; Chordata; Craniata; Vertebrata; Euteleostomi; Mammalia; Eutheria; Euarchontoglires; Glires; Rodentia; Myomorpha; Muroidea; Muridae; Murinae; Rattus	.	352	DN4166_c0_g1::DN4166_c0_g1_i2::g.38::m.38	2-352[+]	internal	118	0	CHD6_RAT^CHD6_RAT^Q:20-67,H:1540-1594^38.182%ID^E:0.000286^RecName: Full=Chromodomain-helicase-DNA-binding protein 6;^Eukaryota; Metazoa; Chordata; Craniata; Vertebrata; Euteleostomi; Mammalia; Eutheria; Euarchontoglires; Glires; Rodentia; Myomorpha; Muroidea; Muridae; Murinae; Rattus	XP_019759924.1^XP_019759924.1^Q:20-82,H:2457-2526^34.286%ID^E:0.000205^.^.	.	.	.	COG0553^helicase	KEGG:rno:311607`KO:K14436	0	GO:0005654^cellular_component^nucleoplasm`GO:0005524^molecular_function^ATP binding`GO:0003677^molecular_function^DNA binding`GO:0008094^molecular_function^DNA-dependent ATPase activity`GO:0004386^molecular_function^helicase activity`GO:0006325^biological_process^chromatin organization`GO:0036091^biological_process^positive regulation of transcription from RNA polymerase II promoter in response t…	GO:0005654^cellular_component^nucleoplasm`GO:0005524^molecular_function^ATP binding`GO:0003677^molecular_function^DNA binding`GO:0008094^molecular_function^DNA-dependent ATPase activity`GO:0004386^molecular_function^helicase activity`GO:0006325^biological_process^chromatin organization`GO:0036091^biological_process^positive regulation of transcription from RNA polymerase II promoter in response t…	.	TGTAAAAAGTGTCGATGAATTGTTAGATTTTTTTACTGGAAATAACTACGTTTCCAACACACTTCCACAGTTGGATGAAAATTTGCATTTTCCCAGTTGGTGGAAGATTGGTTTACATGATTATTATCTTATCTTTGGCGTGACCAGATTTGGATTAAATCATAAATCGAATCAAATTCTTGCAGATAAAAGTTTAGTTTTTGAGAGTATAGTCAAAGAAAAAATGGTCGGTGATTCAGGAGAGGTATTTTTGTCTAGCACATTTAGAGATCAAGCAAAATTAATTGATTGGCCAGAGGTATTTTTGTCTAGCACATTTAGAGATCAAGCAAAATTAATTGATTGGCCAGAG	VKSVDELLDFFTGNNYVSNTLPQLDENLHFPSWWKIGLHDYYLIFGVTRFGLNHKSNQILADKSLVFESIVKEKMVGDSGEVFLSSTFRDQAKLIDWPEVFLSSTFRDQAKLIDWPE
DN4130_c0_g1	.	DN4130_c0_g1_i1	1	.	0	0	ZCH10_HUMAN^ZCH10_HUMAN^Q:44-148,H:45-79^62.857%ID^E:1.14e-08^RecName: Full=Zinc finger CCHC domain-containing protein 10;^Eukaryota; Metazoa; Chordata; Craniata; Vertebrata; Euteleostomi; Mammalia; Eutheria; Euarchontoglires; Primates; Haplorrhini; Catarrhini; Hominidae; Homo	.	252	DN4130_c0_g1::DN4130_c0_g1_i1::g.42::m.42	2-250[+]	internal	84	0	ZCH10_HUMAN^ZCH10_HUMAN^Q:15-49,H:45-79^62.857%ID^E:1.02e-08^RecName: Full=Zinc finger CCHC domain-containing protein 10;^Eukaryota; Metazoa; Chordata; Craniata; Vertebrata; Euteleostomi; Mammalia; Eutheria; Euarchontoglires; Primates; Haplorrhini; Catarrhini; Hominidae; Homo	XP_020904208.1^XP_020904208.1^Q:4-56,H:16-68^52.83%ID^E:1.98e-11^.^.	PF13917.6^zf-CCHC_3^Zinc knuckle^11-46^E:5.2e-15	.	.	.	KEGG:hsa:54819	0	GO:0003676^molecular_function^nucleic acid binding`GO:0008270^molecular_function^zinc ion binding	GO:0003676^molecular_function^nucleic acid binding`GO:0008270^molecular_function^zinc ion binding	.	TTTTCAGTTGAAGAAAAAGAAAGAAGATTCAACAAATGCTACATGTCAAAGGTGTTTGCAAAAAGGTCATTGGACGTTTGAATGTACAAATAAAATGCGATATCTTCACAGACCTTCTTCCACTAAGATCGAGAAAAAAAAGCGGAAGTTAGTTCAAATCATGTCTGAGCTCAAAGAAAAAATCCAGCAAATGAGTTCTGATGATGAGGATGTTGAAGAAGAGAATATAGAAAAAAGTTACTTACCAGATCG	FQLKKKKEDSTNATCQRCLQKGHWTFECTNKMRYLHRPSSTKIEKKKRKLVQIMSELKEKIQQMSSDDEDVEEENIEKSYLPD
DN4119_c0_g1	contig_235	DN4119_c0_g1_i1	1	K02105	0	0	CTNB1_XENLA^CTNB1_XENLA^Q:26-622,H:282-479^43.719%ID^E:1.51e-51^RecName: Full=Catenin beta-1;^Eukaryota; Metazoa; Chordata; Craniata; Vertebrata; Euteleostomi; Amphibia; Batrachia; Anura; Pipoidea; Pipidae; Xenopodinae; Xenopus; Xenopus	.	622	DN4119_c0_g1::DN4119_c0_g1_i1::g.44::m.44	2-622[+]	internal	208	0	CTNB1_XENLA^CTNB1_XENLA^Q:9-207,H:282-479^43.719%ID^E:1.36e-51^RecName: Full=Catenin beta-1;^Eukaryota; Metazoa; Chordata; Craniata; Vertebrata; Euteleostomi; Amphibia; Batrachia; Anura; Pipoidea; Pipidae; Xenopodinae; Xenopus; Xenopus	XP_008408263.1^XP_008408263.1^Q:9-207,H:255-452^44.724%ID^E:1.13e-50^.^.	PF00514.23^Arm^Armadillo/beta-catenin-like repeat^79-117^E:2.2e-05	.	.	.	.	0	GO:0045178^cellular_component^basal part of cell`GO:0005911^cellular_component^cell-cell junction`GO:0005737^cellular_component^cytoplasm`GO:0016020^cellular_component^membrane`GO:0005634^cellular_component^nucleus`GO:0005886^cellular_component^plasma membrane`GO:0045296^molecular_function^cadherin binding`GO:0048738^biological_process^cardiac muscle tissue development`GO:0001502^biological_proce…	GO:0045178^cellular_component^basal part of cell`GO:0005911^cellular_component^cell-cell junction`GO:0005737^cellular_component^cytoplasm`GO:0016020^cellular_component^membrane`GO:0005634^cellular_component^nucleus`GO:0005886^cellular_component^plasma membrane`GO:0045296^molecular_function^cadherin binding`GO:0048738^biological_process^cardiac muscle tissue development`GO:0001502^biological_proce…	GO:0005515^molecular_function^protein binding	TAAGCAGCAAAAAGCTGTGTGTCTTCTCATACCTCTTTTGAAAAAAGAAAATGTAAAATTCATAGCTATTGTAACTGATTGCTTACAGTTGCTCGCGTATGATTGTCAAGACACAAGGTGGGCGATTTTAGCTTCTGGAGGATTATTTGATATTGTCAATTTAATTAAAACTCATTCTTATGAAAAACTTCTCTATTCCACATGCAGATTAATAAAAGTTTTGTCTGTTTGTCAAAATTGCAAAGCCAAACTAATTGAATATACCGCAGTTAATTCCTTAACGAACTTGTTATGTCATAATTCTCATAGATTGTTATCAAACTGTTTGTGGGCTTTGAGAAATTTATCGGATACCGCAGCATCCAATCCTGATGGTTACGAGCAATTAGTTGATGCCTC…	KQQKAVCLLIPLLKKENVKFIAIVTDCLQLLAYDCQDTRWAILASGGLFDIVNLIKTHSYEKLLYSTCRLIKVLSVCQNCKAKLIEYTAVNSLTNLLCHNSHRLLSNCLWALRNLSDTAASNPDGYEQLVDASILFIKNPEIQIAVCSAGILTNLTCNNPFNKLFAIKHGCVETILNCIPSVLENYDLLDPLICILKHVTCRNSDVD
DN4118_c0_g1	contig_2507	DN4118_c0_g1_i1	1	K03265	0	0	ERF1_XENTR^ERF1_XENTR^Q:2-301,H:324-423^61%ID^E:3.68e-36^RecName: Full=Eukaryotic peptide chain release factor subunit 1;^Eukaryota; Metazoa; Chordata; Craniata; Vertebrata; Euteleostomi; Amphibia; Batrachia; Anura; Pipoidea; Pipidae; Xenopodinae; Xenopus; Silurana	.	347	DN4118_c0_g1::DN4118_c0_g1_i1::g.45::m.45	2-346[+]	internal	116	0	ERF1_XENTR^ERF1_XENTR^Q:1-100,H:324-423^61%ID^E:3.32e-36^RecName: Full=Eukaryotic peptide chain release factor subunit 1;^Eukaryota; Metazoa; Chordata; Craniata; Vertebrata; Euteleostomi; Amphibia; Batrachia; Anura; Pipoidea; Pipidae; Xenopodinae; Xenopus; Silurana	XP_002156159.1^XP_002156159.1^Q:1-100,H:327-428^64.706%ID^E:4.02e-39^.^.	PF03465.15^eRF1_3^eRF1 domain 3^21-93^E:1.2e-18	.	.	COG1503^Peptide Chain Release Factor	KEGG:xtr:394632`KO:K03265	0	GO:0005737^cellular_component^cytoplasm`GO:0005829^cellular_component^cytosol`GO:0018444^cellular_component^translation release factor complex`GO:1990825^molecular_function^sequence-specific mRNA binding`GO:0016149^molecular_function^translation release factor activity, codon specific`GO:0008079^molecular_function^translation termination factor activity`GO:0002184^biological_process^cytoplasmic t…	GO:0005737^cellular_component^cytoplasm`GO:0005829^cellular_component^cytosol`GO:0018444^cellular_component^translation release factor complex`GO:1990825^molecular_function^sequence-specific mRNA binding`GO:0016149^molecular_function^translation release factor activity, codon specific`GO:0008079^molecular_function^translation termination factor activity`GO:0002184^biological_process^cytoplasmic t…	.	GGAATGTCTGGATGTTTTCAGGTTCACTCTTAAAAAACCTGGAACTGAAGATATAAAAGTTATTCTTTTAAATTCCTTACAAGAGAAAGATAAAAATCATTTCATTGATACAGAAACTAATATGCAAATGGAAACTATCGATAAGATGACATTAATCGAATGGTTAGCTAATAATTATAAGAGTTTCGGAGCAAACTTGGACATTGTCACTGACAAATCACAAGAAGGATCACAATTCTGTAAAGGATTTGGTGGTATTGGTGGAATTTTGAGATATAAGTTTGATATTACTTCCATGGACATTCCTGATGATATTATTAACGATGCTAATGAATTCGAAGAGATCG	ECLDVFRFTLKKPGTEDIKVILLNSLQEKDKNHFIDTETNMQMETIDKMTLIEWLANNYKSFGANLDIVTDKSQEGSQFCKGFGGIGGILRYKFDITSMDIPDDIINDANEFEEI
DN4118_c0_g2	contig_2507	DN4118_c0_g2_i1	2	K03265	0	0	ERF1_POLMI^ERF1_POLMI^Q:43-999,H:4-322^83.072%ID^E:0^RecName: Full=Eukaryotic peptide chain release factor subunit 1;^Eukaryota; Metazoa; Chordata; Tunicata; Ascidiacea; Stolidobranchia; Styelidae; Polyandrocarpa	.	1001	DN4118_c0_g2::DN4118_c0_g2_i1::g.47::m.47	1-999[+]	internal	334	0	ERF1_POLMI^ERF1_POLMI^Q:15-333,H:4-322^83.072%ID^E:0^RecName: Full=Eukaryotic peptide chain release factor subunit 1;^Eukaryota; Metazoa; Chordata; Tunicata; Ascidiacea; Stolidobranchia; Styelidae; Polyandrocarpa	XP_009056254.1^XP_009056254.1^Q:9-333,H:2-326^82.462%ID^E:0^.^.	PF03463.15^eRF1_1^eRF1 domain 1^29-149^E:2.3e-19`PF18854.1^baeRF_family10^Bacterial archaeo-eukaryotic release factor family 10^144-266^E:1.7e-09`PF03464.15^eRF1_2^eRF1 domain 2^156-288^E:1.6e-45`PF18859.1^acVLRF1^Actinobacteria/chloroflexi VLRF1 release factor^163-266^E:7.1e-09`PF03465.15^eRF1_3^eRF1 domain 3^291-333^E:6.7e-12	.	.	.	.	0	GO:0005737^cellular_component^cytoplasm`GO:0003747^molecular_function^translation release factor activity	GO:0005737^cellular_component^cytoplasm`GO:0003747^molecular_function^translation release factor activity	.	GCGTCAAATGTTGCCTCTTTACCTTCATCAAATGGTGGTATTACTGATGAAGATTCTGATAGAAATGTTGAAGTTTGGAAAATAAAAAGGATTGTCAAAAGTTTAGAGGCAGCTAGAGGCAACGGTACCAGCATGATATCTCTAATTATTCCACCAAAGGATCAAATTTCTAGGATTTCTAAGCTTCTAGCTGATGAATTTGGCACAGCTTCTAATATTAAATCCAGAGTCAATAGGCTATCTGTATTAGGTGCAATCACATCTGTTCAACAGCGTCTAAAACTCTATAATAGAGTACCAACTAATGGGTTAATCATTTATTGCGGTACGATAATGACACAAGACGGTAAAGAAAAAAAAGTCAATATAGATTTTGAACCATTTCGTCCCATAAACACT…	ASNVASLPSSNGGITDEDSDRNVEVWKIKRIVKSLEAARGNGTSMISLIIPPKDQISRISKLLADEFGTASNIKSRVNRLSVLGAITSVQQRLKLYNRVPTNGLIIYCGTIMTQDGKEKKVNIDFEPFRPINTSLYLCDNKFHTEALAALLEDDSKFGFIIMDGNGALFGSLAGNTREILHKFTVDLPKKHGRGGQSALRFARLRLEKRHNYVRRVAEVAVQMFISNDKCNVSGLILAGSADFKSELGQSDLFDQRLQAKVMKVVDISYGGENGFNQAIELSQEVLSNVKFIQEKKLINRYFNEISLDTGKYVFGTVDTMKALEMGAVETLIL
DN4118_c0_g2	contig_2507	DN4118_c0_g2_i1	2	K03265	0	0	ERF1_POLMI^ERF1_POLMI^Q:43-999,H:4-322^83.072%ID^E:0^RecName: Full=Eukaryotic peptide chain release factor subunit 1;^Eukaryota; Metazoa; Chordata; Tunicata; Ascidiacea; Stolidobranchia; Styelidae; Polyandrocarpa	.	1001	DN4118_c0_g2::DN4118_c0_g2_i1::g.49::m.49	846-1001[-]	5prime_partial	52	1	.	.	.	.	.	.	.	0	GO:0005737^cellular_component^cytoplasm`GO:0003747^molecular_function^translation release factor activity	.	.	GCGTCAAATGTTGCCTCTTTACCTTCATCAAATGGTGGTATTACTGATGAAGATTCTGATAGAAATGTTGAAGTTTGGAAAATAAAAAGGATTGTCAAAAGTTTAGAGGCAGCTAGAGGCAACGGTACCAGCATGATATCTCTAATTATTCCACCAAAGGATCAAATTTCTAGGATTTCTAAGCTTCTAGCTGATGAATTTGGCACAGCTTCTAATATTAAATCCAGAGTCAATAGGCTATCTGTATTAGGTGCAATCACATCTGTTCAACAGCGTCTAAAACTCTATAATAGAGTACCAACTAATGGGTTAATCATTTATTGCGGTACGATAATGACACAAGACGGTAAAGAAAAAAAAGTCAATATAGATTTTGAACCATTTCGTCCCATAAACACT…	QRIKVSTAPISNAFIVSTVPNTYFPVSNDISLKYRLMSFFSCMNLTFDSTS*
DN4180_c0_g1	contig_3142	DN4180_c0_g1_i2	1	.	0	0	STX7_RAT^STX7_RAT^Q:9-110,H:203-236^55.882%ID^E:0.000846^RecName: Full=Syntaxin-7;^Eukaryota; Metazoa; Chordata; Craniata; Vertebrata; Euteleostomi; Mammalia; Eutheria; Euarchontoglires; Glires; Rodentia; Myomorpha; Muroidea; Muridae; Murinae; Rattus	.	268	DN4180_c0_g1::DN4180_c0_g1_i2::g.51::m.51	3-257[+]	5prime_partial	85	0	STX7_MOUSE^STX7_MOUSE^Q:3-57,H:203-257^47.273%ID^E:1.53e-09^RecName: Full=Syntaxin-7;^Eukaryota; Metazoa; Chordata; Craniata; Vertebrata; Euteleostomi; Mammalia; Eutheria; Euarchontoglires; Glires; Rodentia; Myomorpha; Muroidea; Muridae; Murinae; Mus; Mus	XP_012952027.1^XP_012952027.1^Q:3-61,H:187-245^55.932%ID^E:3.81e-12^.^.	PF05739.19^SNARE^SNARE domain^2-52^E:6.9e-17	.	ExpAA=22.73^PredHel=1^Topology=i38-60o	COG5325^SYNtaxin	KEGG:rno:60466`KO:K08488	0	GO:0031901^cellular_component^early endosome membrane`GO:0012505^cellular_component^endomembrane system`GO:0005768^cellular_component^endosome`GO:0016021^cellular_component^integral component of membrane`GO:0030285^cellular_component^integral component of synaptic vesicle membrane`GO:0031902^cellular_component^late endosome membrane`GO:0005765^cellular_component^lysosomal membrane`GO:0031201^cell…	GO:0042582^cellular_component^azurophil granule`GO:0005769^cellular_component^early endosome`GO:0031901^cellular_component^early endosome membrane`GO:0030139^cellular_component^endocytic vesicle`GO:0012505^cellular_component^endomembrane system`GO:0005768^cellular_component^endosome`GO:0001772^cellular_component^immunological synapse`GO:0016021^cellular_component^integral component of membrane`GO…	.	GACAAACAATTGATAGCATTGAGGCTAATGTTGAATCTACAGCAGTTCGCATTGAAAGTGCTAATAAAGAGTTAACTCAGGCGCGTAAACATCAAACATCATCTCGTAAAAAAATTATTATTATCATTTGTTTATTGGCACTTGTAGTACTAATATTGGCACTTATAATCTATTTCAGTGTTAGAAATAAAAATCCTCCTCTACCAACTCCTCCAAATAAATCAATGACTACCAATAGACCAGATAATTTTATATAAAATTCATATCC	QTIDSIEANVESTAVRIESANKELTQARKHQTSSRKKIIIIICLLALVVLILALIIYFSVRNKNPPLPTPPNKSMTTNRPDNFI*
DN4178_c0_g1	.	DN4178_c0_g1_i1	2	.	0	0	.	.	300	DN4178_c0_g1::DN4178_c0_g1_i1::g.59::m.59	84-299[-]	5prime_partial	72	1	.	.	.	.	.	.	.	1	.	.	.	CCAGTTCTACTGCCCAACCATCCACTCCTGCTGCTGATGCCTCCACTCCACCTGCTGAAGCCTCCTCCTGCTGACGCCTCCACTCATCCTGCTGACACCTCCAGTCCTGCTGCTGACGCCTCCACTCCTCCTGCTGATGCCTCCACTCCTCCTGCTGACGCCTCCAGTCCTACTTCCCAACCATCCACTCCTGCTGCTGATGCCTCCACTCCACCTGCTGAAGCCTCCTCCTGCTGACGCCTCCACTCATCCTGCTGACACCTCCAGTCCTGCTGCTGACGCCTCCACTCCTCCTGCTGA	QQEEWRRQQQDWRCQQDEWRRQQEEASAGGVEASAAGVDGWEVGLEASAGGVEASAGGVEASAAGLEVSAG*
DN4178_c0_g1	.	DN4178_c0_g1_i1	2	.	0	0	.	.	300	DN4178_c0_g1::DN4178_c0_g1_i1::g.58::m.58	1-237[+]	5prime_partial	79	0	.	WP_030043150.1^WP_030043150.1^Q:22-74,H:48-100^62.264%ID^E:1.14e-05^.^.`WP_030043150.1^WP_030043150.1^Q:22-77,H:41-96^58.929%ID^E:4.93e-05^.^.	.	.	.	.	.	1	.	.	.	CCAGTTCTACTGCCCAACCATCCACTCCTGCTGCTGATGCCTCCACTCCACCTGCTGAAGCCTCCTCCTGCTGACGCCTCCACTCATCCTGCTGACACCTCCAGTCCTGCTGCTGACGCCTCCACTCCTCCTGCTGATGCCTCCACTCCTCCTGCTGACGCCTCCAGTCCTACTTCCCAACCATCCACTCCTGCTGCTGATGCCTCCACTCCACCTGCTGAAGCCTCCTCCTGCTGACGCCTCCACTCATCCTGCTGACACCTCCAGTCCTGCTGCTGACGCCTCCACTCCTCCTGCTGA	PVLLPNHPLLLLMPPLHLLKPPPADASTHPADTSSPAADASTPPADASTPPADASSPTSQPSTPAADASTPPAEASSC*
DN4121_c0_g1	contig_1181	DN4121_c0_g1_i1	1	K05706	0	0	SNAI3_MOUSE^SNAI3_MOUSE^Q:200-526,H:175-283^59.633%ID^E:1.49e-41^RecName: Full=Zinc finger protein SNAI3;^Eukaryota; Metazoa; Chordata; Craniata; Vertebrata; Euteleostomi; Mammalia; Eutheria; Euarchontoglires; Glires; Rodentia; Myomorpha; Muroidea; Muridae; Murinae; Mus; Mus	.	580	DN4121_c0_g1::DN4121_c0_g1_i1::g.63::m.63	2-577[+]	5prime_partial	192	0	SNAI3_MOUSE^SNAI3_MOUSE^Q:67-175,H:175-283^59.633%ID^E:2.74e-42^RecName: Full=Zinc finger protein SNAI3;^Eukaryota; Metazoa; Chordata; Craniata; Vertebrata; Euteleostomi; Mammalia; Eutheria; Euarchontoglires; Glires; Rodentia; Myomorpha; Muroidea; Muridae; Murinae; Mus; Mus	XP_027057354.1^XP_027057354.1^Q:70-178,H:141-249^64.22%ID^E:1.85e-42^.^.	PF00096.26^zf-C2H2^Zinc finger, C2H2 type^70-92^E:0.0023`PF13894.6^zf-C2H2_4^C2H2-type zinc finger^70-92^E:0.00091`PF13912.6^zf-C2H2_6^C2H2-type zinc finger^70-92^E:1.5e-05`PF00096.26^zf-C2H2^Zinc finger, C2H2 type^97-118^E:0.00014`PF13894.6^zf-C2H2_4^C2H2-type zinc finger^125-146^E:0.001`PF00096.26^zf-C2H2^Zinc finger, C2H2 type^126-146^E:3.3e-05`PF12874.7^zf-met^Zinc-finger of C2H2 type^126-144…	.	.	ENOG41106JS^snail homolog	KEGG:mmu:30927`KO:K09217	0	GO:0005634^cellular_component^nucleus`GO:0005667^cellular_component^transcription factor complex`GO:0003677^molecular_function^DNA binding`GO:0003700^molecular_function^DNA-binding transcription factor activity`GO:0000981^molecular_function^DNA-binding transcription factor activity, RNA polymerase II-specific`GO:0001227^molecular_function^DNA-binding transcription repressor activity, RNA polymera…	GO:0005634^cellular_component^nucleus`GO:0005667^cellular_component^transcription factor complex`GO:0003677^molecular_function^DNA binding`GO:0003700^molecular_function^DNA-binding transcription factor activity`GO:0000981^molecular_function^DNA-binding transcription factor activity, RNA polymerase II-specific`GO:0001227^molecular_function^DNA-binding transcription repressor activity, RNA polymera…	GO:0003676^molecular_function^nucleic acid binding	TAATAAAAAAGCTCCTTATAATGAAAGATCATATGAAATCACAAATTACAGTTTAGGATCATCGACTTTCACTCCCTTCTATCTTTTACCACCTTCATCATCAAGTACAAAACGATTACTAAATGAAATATCCAATGGCGAAATATCATTGTCTTCACCTTTATCATCATCATCGATGTCAGCAAAAACATCGGTAGAAAATCAATTCTTCAAATGTTCTCAATGCGATAAATCCTACTCAAATTTAACTGGTTTAAGGATGCACTCAAAGACACACACTCTACCCTGTAAATGCGAATACTGTGGCAAATGTTTTAGTAGAGGATGGTTATTACAGGGTCATATAAGAACGCATACTGGTGAAAAACCTTATGGATGCACAGAATGTGGTAGACGTTT…	NKKAPYNERSYEITNYSLGSSTFTPFYLLPPSSSSTKRLLNEISNGEISLSSPLSSSSMSAKTSVENQFFKCSQCDKSYSNLTGLRMHSKTHTLPCKCEYCGKCFSRGWLLQGHIRTHTGEKPYGCTECGRRFADRSNLRAHLQVHRVNKRFICNLCGKSYSRAVILAKHMKYSCPKNKCPNKTITFPNKK*
DN4188_c0_g1	contig_62	DN4188_c0_g1_i1	1	K08900	0	0	BCS1_BOVIN^BCS1_BOVIN^Q:3-410,H:282-417^51.449%ID^E:1.67e-41^RecName: Full=Mitochondrial chaperone BCS1;^Eukaryota; Metazoa; Chordata; Craniata; Vertebrata; Euteleostomi; Mammalia; Eutheria; Laurasiatheria; Cetartiodactyla; Ruminantia; Pecora; Bovidae; Bovinae; Bos	.	445	DN4188_c0_g1::DN4188_c0_g1_i1::g.81::m.81	3-443[+]	internal	148	0	BCS1_BOVIN^BCS1_BOVIN^Q:1-136,H:282-417^51.449%ID^E:1.5e-41^RecName: Full=Mitochondrial chaperone BCS1;^Eukaryota; Metazoa; Chordata; Craniata; Vertebrata; Euteleostomi; Mammalia; Eutheria; Laurasiatheria; Cetartiodactyla; Ruminantia; Pecora; Bovidae; Bovinae; Bos	XP_015755535.1^XP_015755535.1^Q:1-133,H:29-161^50.376%ID^E:1.22e-41^.^.	PF00004.29^AAA^ATPase family associated with various cellular activities (AAA)^27-72^E:7.7e-06	.	.	COG0465^Acts as a processive, ATP-dependent zinc metallopeptidase for both cytoplasmic and membrane proteins. Plays a role in the quality control of integral membrane proteins (By similarity)	KEGG:bta:539713`KO:K08900	0	GO:0016021^cellular_component^integral component of membrane`GO:0005743^cellular_component^mitochondrial inner membrane`GO:0005524^molecular_function^ATP binding`GO:0032981^biological_process^mitochondrial respiratory chain complex I assembly`GO:0034551^biological_process^mitochondrial respiratory chain complex III assembly`GO:0033617^biological_process^mitochondrial respiratory chain complex IV …	GO:0016021^cellular_component^integral component of membrane`GO:0005743^cellular_component^mitochondrial inner membrane`GO:0005524^molecular_function^ATP binding`GO:0032981^biological_process^mitochondrial respiratory chain complex I assembly`GO:0034551^biological_process^mitochondrial respiratory chain complex III assembly`GO:0033617^biological_process^mitochondrial respiratory chain complex IV …	GO:0005524^molecular_function^ATP binding	TAGAGGATGTTGATGCTGCTTATATGGATCAGCGTAGGAAAGATAATTCAAATAATGAAATTTACTACAATAATATGTTAACGAGAAGTGGTTTATTGAATGCAATCGATGGAATAGCTTCCTCTGAGGAGAGAATAGTTTTTATGACTACGAATCATGTAGAAAGACTTGATCCAGCTTTAATTAGACCTGGTAGAATCGACGTTTCACAAGAATTAACATTTTGTACAAAGTCTCAATGTCAGAGATTATTTCAACGTTTCTTTCCTACTCAACCATTTAGTTCATGTTTGGATTTTGCTGATAGGGTTGATTTTCTCAATAGGAATTTTTCGCCTGCACATATTCAATCATATCTTTTTCGCTATAAGAACTCACCTTCTGGTGCCATAGAATCTG…	EDVDAAYMDQRRKDNSNNEIYYNNMLTRSGLLNAIDGIASSEERIVFMTTNHVERLDPALIRPGRIDVSQELTFCTKSQCQRLFQRFFPTQPFSSCLDFADRVDFLNRNFSPAHIQSYLFRYKNSPSGAIESVDELSMNITVNQQND
DN4106_c0_g1	contig_2144	DN4106_c0_g1_i1	1	.	0	0	.	.	267	DN4106_c0_g1::DN4106_c0_g1_i1::g.83::m.83	1-267[+]	internal	90	1	.	.	.	.	.	.	.	1	.	.	.	GATTTTAATCAACTTATTCAAACTGCTTCATTTAATCAAAATGATCGTCTCATGCCATTTTTTGAATCATTTATTCTACCATTTAAGCCATTAGAAAAATGGTTGATTCATAAGAATGTTGAGTGGTTAAAAATAGTGGCCATTAAAGTTTTGGGGTTTTATAGTTGGAGAATGATTGATTCATATGATGAGGAACAAAAAATTCAATCCACTAATACTGGTATAATTATAGAGAATTTTCAGAGGGCTGTTATATTATTTCAAGAT	DFNQLIQTASFNQNDRLMPFFESFILPFKPLEKWLIHKNVEWLKIVAIKVLGFYSWRMIDSYDEEQKIQSTNTGIIIENFQRAVILFQD
DN4151_c0_g1	.	DN4151_c0_g1_i1	1	.	0	0	HUWE1_HUMAN^HUWE1_HUMAN^Q:54-173,H:3010-3049^45%ID^E:0.001^RecName: Full=E3 ubiquitin-protein ligase HUWE1;^Eukaryota; Metazoa; Chordata; Craniata; Vertebrata; Euteleostomi; Mammalia; Eutheria; Euarchontoglires; Primates; Haplorrhini; Catarrhini; Hominidae; Homo	.	327	DN4151_c0_g1::DN4151_c0_g1_i1::g.84::m.84	3-326[+]	internal	109	0	HUWE1_HUMAN^HUWE1_HUMAN^Q:18-68,H:3010-3060^37.255%ID^E:0.000369^RecName: Full=E3 ubiquitin-protein ligase HUWE1;^Eukaryota; Metazoa; Chordata; Craniata; Vertebrata; Euteleostomi; Mammalia; Eutheria; Euarchontoglires; Primates; Haplorrhini; Catarrhini; Hominidae; Homo	XP_015928512.1^XP_015928512.1^Q:16-68,H:3324-3376^48.148%ID^E:0.000437^.^.	PF14377.6^UBM^Ubiquitin binding region^20-46^E:1.5e-09	.	.	COG5021^ubiquitin protein ligase	KEGG:hsa:10075`KO:K10592	0	GO:0005737^cellular_component^cytoplasm`GO:0005829^cellular_component^cytosol`GO:0070062^cellular_component^extracellular exosome`GO:0005576^cellular_component^extracellular region`GO:1904813^cellular_component^ficolin-1-rich granule lumen`GO:0016020^cellular_component^membrane`GO:0005654^cellular_component^nucleoplasm`GO:0005634^cellular_component^nucleus`GO:0034774^cellular_component^secretory …	GO:0005737^cellular_component^cytoplasm`GO:0005829^cellular_component^cytosol`GO:0070062^cellular_component^extracellular exosome`GO:0005576^cellular_component^extracellular region`GO:1904813^cellular_component^ficolin-1-rich granule lumen`GO:0016020^cellular_component^membrane`GO:0005654^cellular_component^nucleoplasm`GO:0005634^cellular_component^nucleus`GO:0034774^cellular_component^secretory …	.	TAAATCGTGAATTAGCTAGTAGTCTAATAGATAATCGTTCAGTAATTTCTAATAATAATGGATCTTTTGAGGAAATTAATCCTGAGTTTCTTAATGCATTACCAGAAGATATTCGTGAAGAATTGTTAGAACATCAAAGAGTTCAACGAGAAGCGATGAATGTAGCTCAAAATCAACATACATCATCTACCATTATACCTACTTCTAGCCACTATCTGTCCACTCCACAAAATAATGACAATACGAATGGTCAATCTTTGAATAATCTTCCATCATGGAGGCCACTAATTGCTAATAATTTAGATGAATCTTTTGTTTCTTTAATAC	NRELASSLIDNRSVISNNNGSFEEINPEFLNALPEDIREELLEHQRVQREAMNVAQNQHTSSTIIPTSSHYLSTPQNNDNTNGQSLNNLPSWRPLIANNLDESFVSLI
DN4115_c0_g1	.	DN4115_c0_g1_i1	1	.	0	0	.	.	447	DN4115_c0_g1::DN4115_c0_g1_i1::g.85::m.85	1-435[+]	5prime_partial	145	1	.	.	.	sigP:1^24^0.924128^.	.	.	.	1	.	.	.	ACTACAAGACTGATAATGCTAAAAACAATTTTAATTTTAACATTTCTATGTCAAATATCACTTTTAAATGGAGGACCAATAAACCCTATTTTAGATGGAGTACATGTCTTCAAATCAATATGGGCAATTTTCAAGCTTCCTTTTCAGATCCTACATACAACTACTTTTGGGCCAATTAATGTATTTAAGTATGGAGCTTCAGAAATGAAAAAAGTTTTAACAGAAGTTGATCACTTGTTTAAACTGATTGAAAAAATGCAAATTGTTGTTAATAAAGGGATTACTTCAACTGAAATCTTAATCAATAAGCATGTCTTTCCAACATCAATTAAATCATTAAAAATAGCTACTGATATAATTTCAAAAATTAAAAATTATGAGTCATCGAAACTTGATGAA…	TTRLIMLKTILILTFLCQISLLNGGPINPILDGVHVFKSIWAIFKLPFQILHTTTFGPINVFKYGASEMKKVLTEVDHLFKLIEKMQIVVNKGITSTEILINKHVFPTSIKSLKIATDIISKIKNYESSKLDEYASVSKKIESI*
DN4122_c0_g1	.	DN4122_c0_g1_i1	1	.	0	0	.	.	422	DN4122_c0_g1::DN4122_c0_g1_i1::g.91::m.91	1-420[+]	internal	141	1	.	.	.	.	.	.	.	1	.	.	.	GGACTTGTGGAAGTTTCAAAGCTGATTTATCAGAACGATAATATATATTATAGAGAAAACAATGAAATATTCTTGAAAACAAAAAATGTTATTGTTCTATCAGATCACATTTGTTGGAATGGCTTAAATAAATATGTCAACAAGTTTATTCAAAATTATCAATTCTTTGTTCTTAAAAAGGATCCTGATTCATCAATCTATATTGAATGTGATGAAATTAATTTAATTTATATGGATAATGAAAAATACTGCAATGGTAAAGATCTCTGTCCTGTGCATCCTACAAGTGCAAAACTATTCAAAATAGTCCCAAATGATCAATTAGATCAACCTAGCAACTTTGAATGTAGACGAAAAAATATTAGTTCCATCCTAATTATAAAAAAAATAAAAAGTATC…	GLVEVSKLIYQNDNIYYRENNEIFLKTKNVIVLSDHICWNGLNKYVNKFIQNYQFFVLKKDPDSSIYIECDEINLIYMDNEKYCNGKDLCPVHPTSAKLFKIVPNDQLDQPSNFECRRKNISSILIIKKIKSIKDQSSIN
DN4134_c0_g1	contig_1142	DN4134_c0_g1_i1	1	.	0	0	.	.	235	DN4134_c0_g1::DN4134_c0_g1_i1::g.92::m.92	72-233[+]	3prime_partial	55	1	.	.	.	.	.	.	.	1	.	.	.	GCTAAAAATCACACGTTCAAAGAAAAGGCGTGTGTTGAAAAGGTTTTTATCCAGTCGGATCACATTATTAAATGCCTAATAAAACTGAAAGTAAATTAAAGGAAGAAAATGAAGCCACTCTATCTAGTTGTGAGGACAGTAGTGATTCAGAAATAAATGATAAGACTAATGATAAAAAAGCTAATGAAAGCACTAATCAAGATGGTGATTCAAAGTCTAAACAAAGCAGAAGTGA	MPNKTESKLKEENEATLSSCEDSSDSEINDKTNDKKANESTNQDGDSKSKQSRS
DN4134_c0_g2	contig_1142	DN4134_c0_g2_i1	2	K03626	0	0	NACA2_ARATH^NACA2_ARATH^Q:2-430,H:74-217^45.833%ID^E:6.85e-36^RecName: Full=Nascent polypeptide-associated complex subunit alpha-like protein 2;^Eukaryota; Viridiplantae; Streptophyta; Embryophyta; Tracheophyta; Spermatophyta; Magnoliophyta; eudicotyledons; Gunneridae; Pentapetalae; rosids; malvids; Brassicales; Brassicaceae; Camelineae; Arabidopsis	.	473	DN4134_c0_g2::DN4134_c0_g2_i1::g.94::m.94	190-471[-]	5prime_partial	94	1	.	.	.	.	ExpAA=43.84^PredHel=2^Topology=i28-50o70-92i	COG1308^nascent polypeptide-associated complex	KEGG:ath:AT3G49470`KO:K03626	0	GO:0005829^cellular_component^cytosol`GO:0005854^cellular_component^nascent polypeptide-associated complex`GO:0015031^biological_process^protein transport	.	.	GAAAAAAGCTCGCAAAGCTATACTTAAATTAGGATTGAAAGCCGTTACTGGTGTTTCAAGAGTAACTTTTAGAAAATCAAAGTCAATTATGTTTTTTATAAATCTTGCTGAAGTATATAAAAGTAACGTGTCAAATACTTATATTATTTTTGGTGAAACTAAGGTTGAAGATTTAAATCACTCTCAGTTTCAAAACAATGATAAATTAAAAACTAATGAAATGCCAATAATACCAATTGCAAGTGAAGCAAAGATTTCTACTTCTAAAAATGAATTAGAGGATGAGAATGAAGAATTAAACCTTGAAGGTGTAACGGAAAAAGAAATCGAACTGATTATGAACCAAACAAGTTGCACAAGAAACAAAGCTATAAAAGCGCTTAAGAATAACGATCTTGA…	TKNAKLNVRLLKFHEVNSIMAFTTSRSLFLSAFIALFLVQLVWFIISSISFSVTPSRFNSSFSSSNSFLEVEIFASLAIGIIGISLVFNLSLF*
DN4134_c0_g2	contig_1142	DN4134_c0_g2_i1	2	K03626	0	0	NACA2_ARATH^NACA2_ARATH^Q:2-430,H:74-217^45.833%ID^E:6.85e-36^RecName: Full=Nascent polypeptide-associated complex subunit alpha-like protein 2;^Eukaryota; Viridiplantae; Streptophyta; Embryophyta; Tracheophyta; Spermatophyta; Magnoliophyta; eudicotyledons; Gunneridae; Pentapetalae; rosids; malvids; Brassicales; Brassicaceae; Camelineae; Arabidopsis	.	473	DN4134_c0_g2::DN4134_c0_g2_i1::g.93::m.93	2-433[+]	5prime_partial	144	0	NACA2_ARATH^NACA2_ARATH^Q:1-143,H:74-217^45.833%ID^E:5.5e-37^RecName: Full=Nascent polypeptide-associated complex subunit alpha-like protein 2;^Eukaryota; Viridiplantae; Streptophyta; Embryophyta; Tracheophyta; Spermatophyta; Magnoliophyta; eudicotyledons; Gunneridae; Pentapetalae; rosids; malvids; Brassicales; Brassicaceae; Camelineae; Arabidopsis	XP_004212337.1^XP_004212337.1^Q:1-142,H:88-228^55.944%ID^E:5.27e-42^.^.	PF01849.18^NAC^NAC domain^1-56^E:4.5e-18	.	.	COG1308^nascent polypeptide-associated complex	KEGG:ath:AT3G49470`KO:K03626	0	GO:0005829^cellular_component^cytosol`GO:0005854^cellular_component^nascent polypeptide-associated complex`GO:0015031^biological_process^protein transport	GO:0005829^cellular_component^cytosol`GO:0005854^cellular_component^nascent polypeptide-associated complex`GO:0015031^biological_process^protein transport	.	GAAAAAAGCTCGCAAAGCTATACTTAAATTAGGATTGAAAGCCGTTACTGGTGTTTCAAGAGTAACTTTTAGAAAATCAAAGTCAATTATGTTTTTTATAAATCTTGCTGAAGTATATAAAAGTAACGTGTCAAATACTTATATTATTTTTGGTGAAACTAAGGTTGAAGATTTAAATCACTCTCAGTTTCAAAACAATGATAAATTAAAAACTAATGAAATGCCAATAATACCAATTGCAAGTGAAGCAAAGATTTCTACTTCTAAAAATGAATTAGAGGATGAGAATGAAGAATTAAACCTTGAAGGTGTAACGGAAAAAGAAATCGAACTGATTATGAACCAAACAAGTTGCACAAGAAACAAAGCTATAAAAGCGCTTAAGAATAACGATCTTGA…	KKARKAILKLGLKAVTGVSRVTFRKSKSIMFFINLAEVYKSNVSNTYIIFGETKVEDLNHSQFQNNDKLKTNEMPIIPIASEAKISTSKNELEDENEELNLEGVTEKEIELIMNQTSCTRNKAIKALKNNDLDVVNAIIELTS*
DN12002_c0_g1	contig_78	DN12002_c0_g1_i1	1	K02542	0	0	MCM6_BOVIN^MCM6_BOVIN^Q:2-442,H:191-338^64.189%ID^E:7.45e-60^RecName: Full=DNA replication licensing factor MCM6;^Eukaryota; Metazoa; Chordata; Craniata; Vertebrata; Euteleostomi; Mammalia; Eutheria; Laurasiatheria; Cetartiodactyla; Ruminantia; Pecora; Bovidae; Bovinae; Bos	.	445	DN12002_c0_g1::DN12002_c0_g1_i1::g.99::m.99	2-445[+]	internal	149	0	MCM6_BOVIN^MCM6_BOVIN^Q:1-147,H:191-338^64.189%ID^E:6.7e-60^RecName: Full=DNA replication licensing factor MCM6;^Eukaryota; Metazoa; Chordata; Craniata; Vertebrata; Euteleostomi; Mammalia; Eutheria; Laurasiatheria; Cetartiodactyla; Ruminantia; Pecora; Bovidae; Bovinae; Bos	XP_012558949.1^XP_012558949.1^Q:1-147,H:186-332^65.306%ID^E:5.5e-62^.^.	PF17207.3^MCM_OB^MCM OB domain^2-61^E:1.2e-16	.	.	COG1241^dna replication licensing factor	KEGG:bta:517812`KO:K02542	0	GO:0042555^cellular_component^MCM complex`GO:0005634^cellular_component^nucleus`GO:0005524^molecular_function^ATP binding`GO:0003678^molecular_function^DNA helicase activity`GO:0003688^molecular_function^DNA replication origin binding`GO:0003697^molecular_function^single-stranded DNA binding`GO:0006270^biological_process^DNA replication initiation`GO:0006268^biological_process^DNA unwinding invol…	GO:0042555^cellular_component^MCM complex`GO:0005634^cellular_component^nucleus`GO:0005524^molecular_function^ATP binding`GO:0003678^molecular_function^DNA helicase activity`GO:0003688^molecular_function^DNA replication origin binding`GO:0003697^molecular_function^single-stranded DNA binding`GO:0006270^biological_process^DNA replication initiation`GO:0006268^biological_process^DNA unwinding invol…	.	GTTTTTTCTTGATATCGATCAATCGAAATTCATTGATTTCCAAAAAGTGAGAATTCAAGAAACTCAAGCAGAATTACCTCGTGGAAGTATTCCTCGAAGTCTTGATGTGATTCTTCGTGCTGAAACTGTTGAAAAAGCACAAGCAGGGGATAAGTGTGATTTTATTGGAACTTTGATTGTTGTTCCTGATGTCGCAAACATAAGTCTTCCAGGTGCTAGGGCTCAAACATCGCAAAGATCCGCTAATAATGACTCTAATATCACCGGTGTTCGTGGATTAAAATCTTTGGGGGTTCGAGATCTTTCATATCGTTTGATTTTTTTAGCTTGTAATGTCATTCCAACTAGTTCGAAGATAGGTGCCAGAGATTATGCTTCTGAAAATATGACACCAGAAGA…	FFLDIDQSKFIDFQKVRIQETQAELPRGSIPRSLDVILRAETVEKAQAGDKCDFIGTLIVVPDVANISLPGARAQTSQRSANNDSNITGVRGLKSLGVRDLSYRLIFLACNVIPTSSKIGARDYASENMTPEELKKLLTDQEWQKIYS
DN12086_c0_g1	.	DN12086_c0_g1_i1	1	.	0	0	.	.	276	DN12086_c0_g1::DN12086_c0_g1_i1::g.107::m.107	1-276[+]	internal	93	1	.	.	.	sigP:1^24^0.955289^.	.	.	.	1	.	.	.	CTCAAGATGGTTCTTAAGAATATGATTAATTTCCTATTGATTCTTTTCAGTTTAATTATTACTACTAAAAGTGATAAATGTGGAACTTGTATGAGTGTCGCTACCACATTTAAACATCTTCTAGCTTTATTACCAATGGGAAACCACCAGAATGTATTGCAAAAAGTTTGTGATTCAATGTTGAATGAATATAAAGAAATGTGTAATCTTTTAGTTAAGAACACAGAAAATTCAATTAATGTTATTAATGAAAATGATGGAATTCATAAAATATGC	LKMVLKNMINFLLILFSLIITTKSDKCGTCMSVATTFKHLLALLPMGNHQNVLQKVCDSMLNEYKEMCNLLVKNTENSINVINENDGIHKIC
DN12063_c0_g1	.	DN12063_c0_g1_i1	1	.	0	0	QCR9_BOVIN^QCR9_BOVIN^Q:3-182,H:5-64^30%ID^E:0.001^RecName: Full=Cytochrome b-c1 complex subunit 9;^Eukaryota; Metazoa; Chordata; Craniata; Vertebrata; Euteleostomi; Mammalia; Eutheria; Laurasiatheria; Cetartiodactyla; Ruminantia; Pecora; Bovidae; Bovinae; Bos	.	219	DN12063_c0_g1::DN12063_c0_g1_i1::g.110::m.110	3-191[+]	5prime_partial	63	0	QCR9_BOVIN^QCR9_BOVIN^Q:1-60,H:5-64^30%ID^E:0.000603^RecName: Full=Cytochrome b-c1 complex subunit 9;^Eukaryota; Metazoa; Chordata; Craniata; Vertebrata; Euteleostomi; Mammalia; Eutheria; Laurasiatheria; Cetartiodactyla; Ruminantia; Pecora; Bovidae; Bovinae; Bos	XP_018896600.1^XP_018896600.1^Q:2-58,H:3-59^36.842%ID^E:5.43e-06^.^.	PF05365.12^UCR_UQCRX_QCR9^Ubiquinol-cytochrome C reductase, UQCRX/QCR9 like^6-55^E:3.1e-12	.	ExpAA=16.86^PredHel=1^Topology=o15-32i	ENOG410XUZE^mitochondrial electron transport, ubiquinol to cytochrome c	KEGG:bta:616109`KO:K00419	0	GO:0005750^cellular_component^mitochondrial respiratory chain complex III`GO:0009060^biological_process^aerobic respiration`GO:0006122^biological_process^mitochondrial electron transport, ubiquinol to cytochrome c`GO:0034551^biological_process^mitochondrial respiratory chain complex III assembly	GO:0005750^cellular_component^mitochondrial respiratory chain complex III`GO:0009060^biological_process^aerobic respiration`GO:0006122^biological_process^mitochondrial electron transport, ubiquinol to cytochrome c`GO:0034551^biological_process^mitochondrial respiratory chain complex III assembly	GO:0006122^biological_process^mitochondrial electron transport, ubiquinol to cytochrome c`GO:0005743^cellular_component^mitochondrial inner membrane`GO:0005750^cellular_component^mitochondrial respiratory chain complex III	TGTCGTTGTCAGGATTCATTTTTCAAACTTTGTTCAAGAGAAAAGCCTCATTAGCTCTGTTAGTTTGTACTGGGGCTTTATTTGGTGAATTCTATCTCAATAAAAAAATTGATCAGTTTTGGAGAGAACATAATCGTGGAAAGCTATTTATTGATGTTATAGAGAAACTAGAGAAACAAAAGTCTGTTTAATCTGTTAAGGATTTTTTTAAATTATAAT	SLSGFIFQTLFKRKASLALLVCTGALFGEFYLNKKIDQFWREHNRGKLFIDVIEKLEKQKSV*
DN12030_c0_g1	contig_2506	DN12030_c0_g1_i1	1	K18460	0	0	XPO7_HUMAN^XPO7_HUMAN^Q:40-543,H:229-385^32.738%ID^E:9.07e-23^RecName: Full=Exportin-7;^Eukaryota; Metazoa; Chordata; Craniata; Vertebrata; Euteleostomi; Mammalia; Eutheria; Euarchontoglires; Primates; Haplorrhini; Catarrhini; Hominidae; Homo	.	545	DN12030_c0_g1::DN12030_c0_g1_i1::g.138::m.138	1-543[+]	internal	182	0	XPO7_PONAB^XPO7_PONAB^Q:1-181,H:216-385^32.597%ID^E:9.22e-25^RecName: Full=Exportin-7;^Eukaryota; Metazoa; Chordata; Craniata; Vertebrata; Euteleostomi; Mammalia; Eutheria; Euarchontoglires; Primates; Haplorrhini; Catarrhini; Hominidae; Pongo	XP_024917978.1^XP_024917978.1^Q:1-181,H:249-418^33.702%ID^E:4.93e-24^.^.	.	.	.	ENOG410XRPR^ran binding protein	KEGG:pon:100172876`KO:K18460	0	GO:0005737^cellular_component^cytoplasm`GO:0005643^cellular_component^nuclear pore`GO:0005634^cellular_component^nucleus`GO:0005049^molecular_function^nuclear export signal receptor activity`GO:0008536^molecular_function^Ran GTPase binding`GO:0051028^biological_process^mRNA transport`GO:0006611^biological_process^protein export from nucleus	GO:0005737^cellular_component^cytoplasm`GO:0005643^cellular_component^nuclear pore`GO:0008536^molecular_function^Ran GTPase binding`GO:0006886^biological_process^intracellular protein transport`GO:0051028^biological_process^mRNA transport`GO:0051169^biological_process^nuclear transport	.	TTATTAAACATGCTTTTATTAATTAACACTATACTCCAATACGACTTTTTCACATTAGGTGGAGATGATATGCCTGATGATTCTCAGTTGATACAATTGCCTACTAATTGGAAACCAAGCTTTACTGATGCAAAATTTGTAAGAAAAATATTTTCAGTTTGCTCAAATAAAGTGGTTGGTGACGATAAAATTTCCCTAGAGATTAGTACTCAATCTATTCAATTAGCATCAAATTTCTGTTCGATAAGAAAATCATTATTTGATAGTGATGAGAGAACAACTTTTTTAACTGAGTTGTGGCAAGGCATTACAAGAATAGTAAATAGCCATTGGTGTAAGTTGATTTTCACAGATGAAAAGCCATTACATCAATTTGGAAGAATGATGGTCCGTTTAAAA…	LLNMLLLINTILQYDFFTLGGDDMPDDSQLIQLPTNWKPSFTDAKFVRKIFSVCSNKVVGDDKISLEISTQSIQLASNFCSIRKSLFDSDERTTFLTELWQGITRIVNSHWCKLIFTDEKPLHQFGRMMVRLKSQYPLMELVQIENYNQVMTKVAEISVTALESFKTIGSNCLYYLLSFWQ
DN12009_c0_g1	contig_3010	DN12009_c0_g1_i1	1	.	0	0	.	.	406	DN12009_c0_g1::DN12009_c0_g1_i1::g.139::m.139	2-406[+]	internal	136	1	.	.	.	.	.	.	.	1	.	.	.	TATTCAAACCAATGAAAAGATTGCTAAAATCTTAAAAGATGAAAATGAAGATGGATTCATTGCTTTAGAACAAGCAAAAACTAATAATGATCAAAAGACTATTCGTTCTGGCTATCTTCAAATCTATGATACTAGACAAATATGTGGTCAATTGATGGAAGTAATTTGCTATAAATTGAAACAAGCAACACCGAACCATGGCATAATTAATAATGTAACGAATATTGAAAAAAATAATGGTCAAGAAACAACGGGACTCAATAATTTTTCGAATGTATATTTGAATTCATGGAACAGACCGTCATATTTTATAAACTTTTTCAACCTTGATTATCATTCTATAAAATGGCCACAACATTTTTATTTTAATCAAATAATTAAACCAGATCATATTCCAAT…	IQTNEKIAKILKDENEDGFIALEQAKTNNDQKTIRSGYLQIYDTRQICGQLMEVICYKLKQATPNHGIINNVTNIEKNNGQETTGLNNFSNVYLNSWNRPSYFINFFNLDYHSIKWPQHFYFNQIIKPDHIPMEL
DN12079_c0_g1	contig_5517	DN12079_c0_g1_i1	1	K02990	0	0	RT06_HUMAN^RT06_HUMAN^Q:1-285,H:1-95^35.789%ID^E:3.72e-16^RecName: Full=28S ribosomal protein S6, mitochondrial;^Eukaryota; Metazoa; Chordata; Craniata; Vertebrata; Euteleostomi; Mammalia; Eutheria; Euarchontoglires; Primates; Haplorrhini; Catarrhini; Hominidae; Homo	.	293	DN12079_c0_g1::DN12079_c0_g1_i1::g.142::m.142	1-291[+]	3prime_partial	98	0	RT06_HUMAN^RT06_HUMAN^Q:1-95,H:1-95^35.789%ID^E:3.35e-16^RecName: Full=28S ribosomal protein S6, mitochondrial;^Eukaryota; Metazoa; Chordata; Craniata; Vertebrata; Euteleostomi; Mammalia; Eutheria; Euarchontoglires; Primates; Haplorrhini; Catarrhini; Hominidae; Homo	XP_015764242.1^XP_015764242.1^Q:1-89,H:1-89^35.955%ID^E:6.47e-17^.^.	PF01250.17^Ribosomal_S6^Ribosomal protein S6^4-91^E:4.2e-11	.	.	COG0360^Binds together with S18 to 16S ribosomal RNA (By similarity)	KEGG:hsa:64968`KO:K02990	0	GO:0005743^cellular_component^mitochondrial inner membrane`GO:0005763^cellular_component^mitochondrial small ribosomal subunit`GO:0015935^cellular_component^small ribosomal subunit`GO:0070181^molecular_function^small ribosomal subunit rRNA binding`GO:0003735^molecular_function^structural constituent of ribosome`GO:0032543^biological_process^mitochondrial translation`GO:0070125^biological_process^…	GO:0005743^cellular_component^mitochondrial inner membrane`GO:0005763^cellular_component^mitochondrial small ribosomal subunit`GO:0015935^cellular_component^small ribosomal subunit`GO:0070181^molecular_function^small ribosomal subunit rRNA binding`GO:0003735^molecular_function^structural constituent of ribosome`GO:0032543^biological_process^mitochondrial translation`GO:0070125^biological_process^…	GO:0003735^molecular_function^structural constituent of ribosome`GO:0019843^molecular_function^rRNA binding`GO:0006412^biological_process^translation`GO:0005840^cellular_component^ribosome	ATGCCTTTTTATGAAATGTTGCTGTTAACTAAAGTATTATCCAAGGATGGCTTAAAGGATGTTTTAAAACGTGTTTCATCTAAAATGTTAGAGAAAGGAGCTATTCTATTTGATATTGAAAATTTAGGTCAAAAAGATCTTCCCTACAAAATCTCCGCACACTCTCAAAAATTTTCACAAGCACACTTCTTTCTTTTTAAACTGACTATAGGTCCAGAAGCCTCTCGTAGAGTAAAATGGGAATCCTGTAAAGACTTCGATGTCATAAATTTTCATTCACTTAAAATAAGTGA	MPFYEMLLLTKVLSKDGLKDVLKRVSSKMLEKGAILFDIENLGQKDLPYKISAHSQKFSQAHFFLFKLTIGPEASRRVKWESCKDFDVINFHSLKIS
DN12093_c0_g1	contig_10813	DN12093_c0_g1_i1	1	K02908	0	0	RL30_ICTPU^RL30_ICTPU^Q:31-369,H:1-113^62.832%ID^E:5.56e-50^RecName: Full=60S ribosomal protein L30;^Eukaryota; Metazoa; Chordata; Craniata; Vertebrata; Euteleostomi; Actinopterygii; Neopterygii; Teleostei; Ostariophysi; Siluriformes; Ictaluridae; Ictalurus	.	410	DN12093_c0_g1::DN12093_c0_g1_i1::g.149::m.149	1-375[+]	5prime_partial	125	0	RL30_ICTPU^RL30_ICTPU^Q:11-123,H:1-113^62.832%ID^E:3.3e-50^RecName: Full=60S ribosomal protein L30;^Eukaryota; Metazoa; Chordata; Craniata; Vertebrata; Euteleostomi; Actinopterygii; Neopterygii; Teleostei; Ostariophysi; Siluriformes; Ictaluridae; Ictalurus	XP_005797443.1^XP_005797443.1^Q:11-124,H:1-114^61.404%ID^E:3.05e-48^.^.	PF01248.26^Ribosomal_L7Ae^Ribosomal protein L7Ae/L30e/S12e/Gadd45 family^23-115^E:6e-20	.	.	.	KEGG:ipu:100304544`KO:K02908	0	GO:0022625^cellular_component^cytosolic large ribosomal subunit`GO:0003723^molecular_function^RNA binding`GO:0003735^molecular_function^structural constituent of ribosome	GO:0022625^cellular_component^cytosolic large ribosomal subunit`GO:0003723^molecular_function^RNA binding`GO:0003735^molecular_function^structural constituent of ribosome	.	TGTTTCTATATCAAAGCTTGTCTATTAGGGATGGTTAACGTTAAGAAATCGAAAAAAATAACCGAAAGTATCAATTCTAGGCTACAACTAGTTGTTAAGAGTGGAAAATATACCATCGGATATAAATCTACCAAGAGATTACTTAGATCTGGAAAAGTTAAACTAGTTATTATTTCTTCAAACGTTCCTCCTACTAGGAAAAGTGAGATTGAGTATTATGCTATTCTTTCGAAATCTGGTGTACATCAGTTTACTGGCTCAAATATAGAATTAGGTACTGCTTGTGGTAAATTCTATAGTGCTTCAATTGTTGGAATTATTGATCCTGGTGATTCTGATATTATAAGAAACCTGTCTAATTCTAAAGAAGAATAAAAATAAACATTAATTTGTTAACTT…	CFYIKACLLGMVNVKKSKKITESINSRLQLVVKSGKYTIGYKSTKRLLRSGKVKLVIISSNVPPTRKSEIEYYAILSKSGVHQFTGSNIELGTACGKFYSASIVGIIDPGDSDIIRNLSNSKEE*
DN12004_c0_g1	contig_1106	DN12004_c0_g1_i1	1	.	0	0	VP33B_HUMAN^VP33B_HUMAN^Q:39-299,H:529-616^25%ID^E:0.001^RecName: Full=Vacuolar protein sorting-associated protein 33B;^Eukaryota; Metazoa; Chordata; Craniata; Vertebrata; Euteleostomi; Mammalia; Eutheria; Euarchontoglires; Primates; Haplorrhini; Catarrhini; Hominidae; Homo	.	466	DN12004_c0_g1::DN12004_c0_g1_i1::g.187::m.187	114-464[+]	3prime_partial	118	0	VP33B_MOUSE^VP33B_MOUSE^Q:2-62,H:552-616^32.308%ID^E:0.000496^RecName: Full=Vacuolar protein sorting-associated protein 33B;^Eukaryota; Metazoa; Chordata; Craniata; Vertebrata; Euteleostomi; Mammalia; Eutheria; Euarchontoglires; Glires; Rodentia; Myomorpha; Muroidea; Muridae; Murinae; Mus; Mus	XP_027040032.1^XP_027040032.1^Q:1-61,H:516-581^39.394%ID^E:7.31e-05^.^.	PF00995.23^Sec1^Sec1 family^6-55^E:5.7e-08	.	ExpAA=18.23^PredHel=1^Topology=i13-30o	COG5158^Vacuolar Protein	KEGG:mmu:233405`KO:K23281	0	GO:0030136^cellular_component^clathrin-coated vesicle`GO:0005737^cellular_component^cytoplasm`GO:0031901^cellular_component^early endosome membrane`GO:0005794^cellular_component^Golgi apparatus`GO:0030897^cellular_component^HOPS complex`GO:0005770^cellular_component^late endosome`GO:0031902^cellular_component^late endosome membrane`GO:0005765^cellular_component^lysosomal membrane`GO:0005764^cellu…	GO:0030136^cellular_component^clathrin-coated vesicle`GO:0005737^cellular_component^cytoplasm`GO:0031901^cellular_component^early endosome membrane`GO:0005794^cellular_component^Golgi apparatus`GO:0005770^cellular_component^late endosome`GO:0031902^cellular_component^late endosome membrane`GO:0005765^cellular_component^lysosomal membrane`GO:0005764^cellular_component^lysosome`GO:0048471^cellular_…	GO:0006904^biological_process^vesicle docking involved in exocytosis`GO:0016192^biological_process^vesicle-mediated transport	AAATCTTTTAGATATTACTGGAATTAAATACAAAATGGATTTCAGAAAAAAGCCAATCTAATTATAGTCAATTAAATCAAATTTTTGGCCCTTCAAATTTTTTCCATTGTAAAATGACTGATACATCGAAGTCGAACAAGGCTTGTAAATCGATCCTGATAGTTACCATTGGCGGCATCACGTTCAGTGAAATAGGAAGTCTAAGGATTATAGCGAAAAAATATGGTTTGAATATAACAATATGCACATCATCTATTCAAACTGGCGAAGATATTTTCACTAGAATCTGTCAGACAAAGCCAATGTTCAAGTTATCCAGTCCTTACCAAGAACATCAATCAAACATAAAACCAATTAATAACAATGAAAACTGTTCAAAACTAAGTTCACCTTCAAATA…	MTDTSKSNKACKSILIVTIGGITFSEIGSLRIIAKKYGLNITICTSSIQTGEDIFTRICQTKPMFKLSSPYQEHQSNIKPINNNENCSKLSSPSNTSMANNLNLFRNKSSTKLNEAQ
DN12005_c0_g1	contig_3859	DN12005_c0_g1_i1	1	K02140	0	0	ATP5L_RAT^ATP5L_RAT^Q:187-423,H:25-103^32.911%ID^E:2.82e-10^RecName: Full=ATP synthase subunit g, mitochondrial {ECO:0000305};^Eukaryota; Metazoa; Chordata; Craniata; Vertebrata; Euteleostomi; Mammalia; Eutheria; Euarchontoglires; Glires; Rodentia; Myomorpha; Muroidea; Muridae; Murinae; Rattus	.	470	DN12005_c0_g1::DN12005_c0_g1_i1::g.190::m.190	64-426[+]	complete	121	0	ATP5L_RAT^ATP5L_RAT^Q:42-120,H:25-103^32.911%ID^E:9.36e-11^RecName: Full=ATP synthase subunit g, mitochondrial {ECO:0000305};^Eukaryota; Metazoa; Chordata; Craniata; Vertebrata; Euteleostomi; Mammalia; Eutheria; Euarchontoglires; Glires; Rodentia; Myomorpha; Muroidea; Muridae; Murinae; Rattus	XP_022792534.1^XP_022792534.1^Q:7-120,H:1-114^33.333%ID^E:8.88e-13^.^.	PF04718.15^ATP-synt_G^Mitochondrial ATP synthase g subunit^68-119^E:8.4e-11	.	.	ENOG4111TZ1^Mitochondrial membrane ATP synthase (F(1)F(0) ATP synthase or Complex V) produces ATP from ADP in the presence of a proton gradient across the membrane which is generated by electron transport complexes of the respiratory chain. F-type ATPases consist of two structural domains, F(1) - containing the extramembraneous catalytic core, and F(0) - containing the membrane proton channel, li…	KEGG:rno:300677`KO:K02140	0	GO:0005753^cellular_component^mitochondrial proton-transporting ATP synthase complex`GO:0000276^cellular_component^mitochondrial proton-transporting ATP synthase complex, coupling factor F(o)`GO:0015078^molecular_function^proton transmembrane transporter activity`GO:0046034^biological_process^ATP metabolic process`GO:0015986^biological_process^ATP synthesis coupled proton transport	GO:0005753^cellular_component^mitochondrial proton-transporting ATP synthase complex`GO:0000276^cellular_component^mitochondrial proton-transporting ATP synthase complex, coupling factor F(o)`GO:0015078^molecular_function^proton transmembrane transporter activity`GO:0046034^biological_process^ATP metabolic process`GO:0015986^biological_process^ATP synthesis coupled proton transport	GO:0015078^molecular_function^proton transmembrane transporter activity`GO:0015986^biological_process^ATP synthesis coupled proton transport`GO:0000276^cellular_component^mitochondrial proton-transporting ATP synthase complex, coupling factor F(o)	CAAAATGAGTTCACCATAGAAAGACAAGCTATGAATGCATGAGTCACTCCATGAACGTGAAATATGTCCAAGTTAAATGGCGTTGTTGAGAAAACCATTGTCATTGGGCAGAATCTTTTATCTAAAGGAACAGTGGCCGGTAAATTAATATACAAAAATGGATTGATATATGGTCAGCAATATGGTCCAAAAGTTGTTCATAAGTTGAAAACAATGAGATCTGAATTGATTCCTAAAAATTTCGTAGAATTTGGAAATGGTGTTCAAGAATTTAAGAGTATTGCTTGTGCCACTATGAGATTGAAATTTTTGGATACCTCATTGAGTCAAGCCTGTGCTTACGCTCTAGTTGGAATTGAAATAACAATGTGGTTTTTCTTAGGGGAAGTCATTGGTCGT…	MSKLNGVVEKTIVIGQNLLSKGTVAGKLIYKNGLIYGQQYGPKVVHKLKTMRSELIPKNFVEFGNGVQEFKSIACATMRLKFLDTSLSQACAYALVGIEITMWFFLGEVIGRCNLIGYDV*
DN12065_c0_g1	contig_323	DN12065_c0_g1_i1	1	.	0	0	.	.	333	DN12065_c0_g1::DN12065_c0_g1_i1::g.198::m.198	3-332[+]	internal	111	0	.	XP_013414194.1^XP_013414194.1^Q:1-94,H:1478-1571^26.042%ID^E:0.000868^.^.	PF00102.27^Y_phosphatase^Protein-tyrosine phosphatase^1-103^E:3.8e-12	.	ExpAA=16.38^PredHel=1^Topology=i47-69o	.	.	0	.	.	GO:0004725^molecular_function^protein tyrosine phosphatase activity`GO:0006470^biological_process^protein dephosphorylation	AGGTTAGACATATTCAGGTTCATGATTGGGATGATAATGATAATATCCCAATAGAATCCATACTGTCAATGGCCAAGATTATTTGGAAATATCTGAACAAAGTAAACTATCAAAAGCAAGTCGTTCTTCAATGCGAAGATGGTATTTCAGTCGCCGGATTAGTTGGTTTCTTGGTTATAATGATTGATTGTCTACAAACTAATTTATTCATGGAGATTGACATTCAATTGTTAATTAATAAGATAAGACAATGTCATCCAAGGATTGTTTCTTCACCTAAACAACTTGCAATCATAATGAAATGTGCTATAAAAATAATCCAAGATCCTACAG	VRHIQVHDWDDNDNIPIESILSMAKIIWKYLNKVNYQKQVVLQCEDGISVAGLVGFLVIMIDCLQTNLFMEIDIQLLINKIRQCHPRIVSSPKQLAIIMKCAIKIIQDPT
DN9556_c0_g2	contig_1339	DN9556_c0_g2_i1	1	.	0	0	.	.	586	DN9556_c0_g2::DN9556_c0_g2_i1::g.212::m.212	1-585[+]	internal	196	1	.	.	.	.	.	.	.	1	.	.	.	TGTCAATTCGACAAATGCCTAAAATTATATTGCAAAGTATTGTTAGAAATAAAATCATCACTAATTCATCAAAAAGATGAAGAAAAATCGTTAGAATTCACGGGTAATCTTCAATATTGTACCAAGTTTCTTGAACGCGTTTCCCTAGTACTTTCAATCGATCAATGTCAAAGTATGTGGTTACAATTGTTCGATTTAATATACGAGAATTATTCAGAAATGTGTACTATTTTCACAGATTATGGAAAAATTGTTTCTACATTCATCAACAACATGATCAACTATAGTAGCCCTGTTAAGATTCTACAGTACATCTTTTCAAAATCCGACATATCCAAGTCTTTGTTGAATATTTTATCGAATAGAGTCATTAACATGTTATCAACAAGTCATTTTGAA…	CQFDKCLKLYCKVLLEIKSSLIHQKDEEKSLEFTGNLQYCTKFLERVSLVLSIDQCQSMWLQLFDLIYENYSEMCTIFTDYGKIVSTFINNMINYSSPVKILQYIFSKSDISKSLLNILSNRVINMLSTSHFEVSSMETICKTVATETKFELDQLYFTNSLGYCRDLLPCDLCMQDVLKIEGYEKNPKNVELFII
DN9562_c0_g1	.	DN9562_c0_g1_i1	1	.	0	0	.	.	304	DN9562_c0_g1::DN9562_c0_g1_i1::g.216::m.216	2-304[+]	internal	102	1	.	.	.	.	.	.	.	1	.	.	.	CTTTTCTTCGGGGTTTTCTGTTTCAGAAAAATCCTCTTCCACTTTTGTAGAAGCTTATTCAAAATCCTTTGATTCAAGTTCTACTTCTATTTCTACTTCTTCCAACTTTGTGAAAATAAAAAAAGATGTGGACGATGATTCATTTGATTTGAAACGTATTGAAAACTTTTTGGAAGCTGAGGTAGATTTGATTGATAGTATTGAAGAAGCCCCCATTACTTTACCATTGGAAAGTAAACTAACTCAAATAGAACTGGATGATGAAGACAAAGCAACTGAGAGCACTCGATTAAAATCCAAAATG	FSSGFSVSEKSSSTFVEAYSKSFDSSSTSISTSSNFVKIKKDVDDDSFDLKRIENFLEAEVDLIDSIEEAPITLPLESKLTQIELDDEDKATESTRLKSKM
DN9576_c0_g1	contig_12158	DN9576_c0_g1_i1	1	.	0	0	.	.	528	DN9576_c0_g1::DN9576_c0_g1_i1::g.219::m.219	38-355[+]	complete	106	1	.	.	.	.	.	.	.	1	.	.	.	ACATTATTTTTCTTATAACGTCTTAGATTATTCTTAGATGAAATCCACTTTCAAAAATCAATTACACGTCGAAATGTATATCGCTTTCAAAGCGATCGAATCCGCAGAGAGAAAGCAAAAACAACTGAGAAATATTGTACTTGAAAATCTGCAGAATAATCAATTGCAGAAGACAGATACACTTTCTAAGATGCTACACATTTTGGAGCAATTAGATTCTCTAGTGGAAAAAAAGATGAATTTACATGAGAGCGAAGATCTTAATTTATTGAAGTATAGCCAAATTAGACTTAAACTACAGGATACAGGAACAAAAATATCACTTTTTACAATTCGAAGTGTTAGAAGCTGTTAATAATTCGGTGGATAAAAATCGAACTAACTTATGGAGTACAGAAC…	MKSTFKNQLHVEMYIAFKAIESAERKQKQLRNIVLENLQNNQLQKTDTLSKMLHILEQLDSLVEKKMNLHESEDLNLLKYSQIRLKLQDTGTKISLFTIRSVRSC*
DN9576_c0_g1	contig_12158	DN9576_c0_g1_i2	2	.	0	0	.	.	558	DN9576_c0_g1::DN9576_c0_g1_i2::g.221::m.221	38-190[+]	complete	51	1	.	.	.	.	.	.	.	1	.	.	.	ACATTATTTTTCTTATAACGTCTTAGATTATTCTTAGATGAAATCCACTTTCAAAAATCAATTACACGTCGAAATGTATATCGCTTTCAAAGCGATCGAATCCGCAGAGAGAAAGCAAAAACAACTGAGAAATATTGTACTTGAAAATCTGCAGAATAATCAATTGCAGAGTTCATATGCTTTTAATTGAACTTTAACAGAGACAGATACACTTTCTAAGATGCTACACATTTTGGAGCAATTAGATTCTCTAGTGGAAAAAAAGATGAATTTACATGAGAGCGAAGATCTTAATTTATTGAAGTATAGCCAAATTAGACTTAAACTACAGGATACAGGAACAAAAATATCACTTTTTACAATTCGAAGTGTTAGAAGCTGTTAATAATTCGGTGGATA…	MKSTFKNQLHVEMYIAFKAIESAERKQKQLRNIVLENLQNNQLQSSYAFN*
DN9576_c0_g1	contig_12158	DN9576_c0_g1_i2	2	.	0	0	.	.	558	DN9576_c0_g1::DN9576_c0_g1_i2::g.220::m.220	221-385[+]	complete	55	1	.	.	.	.	.	.	.	1	.	.	.	ACATTATTTTTCTTATAACGTCTTAGATTATTCTTAGATGAAATCCACTTTCAAAAATCAATTACACGTCGAAATGTATATCGCTTTCAAAGCGATCGAATCCGCAGAGAGAAAGCAAAAACAACTGAGAAATATTGTACTTGAAAATCTGCAGAATAATCAATTGCAGAGTTCATATGCTTTTAATTGAACTTTAACAGAGACAGATACACTTTCTAAGATGCTACACATTTTGGAGCAATTAGATTCTCTAGTGGAAAAAAAGATGAATTTACATGAGAGCGAAGATCTTAATTTATTGAAGTATAGCCAAATTAGACTTAAACTACAGGATACAGGAACAAAAATATCACTTTTTACAATTCGAAGTGTTAGAAGCTGTTAATAATTCGGTGGATA…	MLHILEQLDSLVEKKMNLHESEDLNLLKYSQIRLKLQDTGTKISLFTIRSVRSC*
DN9539_c0_g1	contig_2836	DN9539_c0_g1_i2	1	K10771	0	0	APEX1_DANRE^APEX1_DANRE^Q:1-483,H:60-211^43.478%ID^E:2.83e-55^RecName: Full=DNA-(apurinic or apyrimidinic site) lyase;^Eukaryota; Metazoa; Chordata; Craniata; Vertebrata; Euteleostomi; Actinopterygii; Neopterygii; Teleostei; Ostariophysi; Cypriniformes; Cyprinidae; Danio`APEX1_DANRE^APEX1_DANRE^Q:518-736,H:211-283^56.164%ID^E:2.83e-55^RecName: Full=DNA-(apurinic or apyrimidinic site) lyase;^Eukar…	.	737	DN9539_c0_g1::DN9539_c0_g1_i2::g.223::m.223	1-489[+]	5prime_partial	163	0	APEX1_DANRE^APEX1_DANRE^Q:1-161,H:60-211^43.478%ID^E:2.23e-41^RecName: Full=DNA-(apurinic or apyrimidinic site) lyase;^Eukaryota; Metazoa; Chordata; Craniata; Vertebrata; Euteleostomi; Actinopterygii; Neopterygii; Teleostei; Ostariophysi; Cypriniformes; Cyprinidae; Danio	XP_014284424.1^XP_014284424.1^Q:1-161,H:157-305^50.932%ID^E:2.68e-47^.^.	PF03372.23^Exo_endo_phos^Endonuclease/Exonuclease/phosphatase family^1-157^E:3.4e-11	.	.	COG0708^Exodeoxyribonuclease III	.	0	GO:0005783^cellular_component^endoplasmic reticulum`GO:0005739^cellular_component^mitochondrion`GO:0016607^cellular_component^nuclear speck`GO:0005730^cellular_component^nucleolus`GO:0005634^cellular_component^nucleus`GO:0140078^molecular_function^class I DNA-(apurinic or apyrimidinic site) endonuclease activity`GO:0003677^molecular_function^DNA binding`GO:0003906^molecular_function^DNA-(apurinic…	GO:0005783^cellular_component^endoplasmic reticulum`GO:0005739^cellular_component^mitochondrion`GO:0016607^cellular_component^nuclear speck`GO:0005730^cellular_component^nucleolus`GO:0005634^cellular_component^nucleus`GO:0140078^molecular_function^class I DNA-(apurinic or apyrimidinic site) endonuclease activity`GO:0003677^molecular_function^DNA binding`GO:0003906^molecular_function^DNA-(apurinic…	.	TGGAATATAGCTGGTTTTAGGGCAGCGATTAAGAAAGGAATTCTTGATTTTGTTGATTCCGAGGATCCTGATATTATTTGCTTCCAAGAAACTAAGGCTAACATGAACGATGTTCCAGAGGTTGGTAAATACAATATAAATCAATCTAAAATTCAACCTGCATGCTCAAATTCTTATCATATGGTACATTATAGCGGGAAAAAAATAGGTTATTGTGGTTTGAGTATTTGGAGCAAGGAAAAACCTTTAAATGTGTTTTATGGTTTAAGTAATGATATTTATGACGAGGAATCCAGAGTTCTCACAATGGAATATGAAGAGTTTTATCTTATTGGAGTTTATGTTCCTAATTCTGGGCAAAATTTAAAAAGACTTGATTTTAGATTGCTATGGGATGTA…	WNIAGFRAAIKKGILDFVDSEDPDIICFQETKANMNDVPEVGKYNINQSKIQPACSNSYHMVHYSGKKIGYCGLSIWSKEKPLNVFYGLSNDIYDEESRVLTMEYEEFYLIGVYVPNSGQNLKRLDFRLLWDVEFRNYLSKLNSTKSIIVCGDLNVAHKEIG*
DN9539_c0_g1	contig_2836	DN9539_c0_g1_i3	1	K10771	0	0	APEX1_DANRE^APEX1_DANRE^Q:1-699,H:60-283^47.639%ID^E:6.78e-75^RecName: Full=DNA-(apurinic or apyrimidinic site) lyase;^Eukaryota; Metazoa; Chordata; Craniata; Vertebrata; Euteleostomi; Actinopterygii; Neopterygii; Teleostei; Ostariophysi; Cypriniformes; Cyprinidae; Danio	.	700	DN9539_c0_g1::DN9539_c0_g1_i3::g.224::m.224	1-699[+]	internal	234	0	APEX1_DANRE^APEX1_DANRE^Q:1-233,H:60-283^47.639%ID^E:6.11e-75^RecName: Full=DNA-(apurinic or apyrimidinic site) lyase;^Eukaryota; Metazoa; Chordata; Craniata; Vertebrata; Euteleostomi; Actinopterygii; Neopterygii; Teleostei; Ostariophysi; Cypriniformes; Cyprinidae; Danio	XP_014284424.1^XP_014284424.1^Q:1-231,H:157-375^53.247%ID^E:1.73e-80^.^.	PF03372.23^Exo_endo_phos^Endonuclease/Exonuclease/phosphatase family^1-231^E:1.3e-16	.	.	COG0708^Exodeoxyribonuclease III	.	0	GO:0005783^cellular_component^endoplasmic reticulum`GO:0005739^cellular_component^mitochondrion`GO:0016607^cellular_component^nuclear speck`GO:0005730^cellular_component^nucleolus`GO:0005634^cellular_component^nucleus`GO:0140078^molecular_function^class I DNA-(apurinic or apyrimidinic site) endonuclease activity`GO:0003677^molecular_function^DNA binding`GO:0003906^molecular_function^DNA-(apurinic…	GO:0005783^cellular_component^endoplasmic reticulum`GO:0005739^cellular_component^mitochondrion`GO:0016607^cellular_component^nuclear speck`GO:0005730^cellular_component^nucleolus`GO:0005634^cellular_component^nucleus`GO:0140078^molecular_function^class I DNA-(apurinic or apyrimidinic site) endonuclease activity`GO:0003677^molecular_function^DNA binding`GO:0003906^molecular_function^DNA-(apurinic…	.	TGGAATATAGCTGGTTTTAGGGCAGCGATTAAGAAAGGAATTCTTGATTTTGTTGATTCCGAGGATCCTGATATTATTTGCTTCCAAGAAACTAAGGCTAACATGAACGATGTTCCAGAGGTTGGTAAATACAATATAAATCAATCTAAAATTCAACCTGCATGCTCAAATTCTTATCATATGGTACATTATAGCGGGAAAAAAATAGGTTATTGTGGTTTGAGTATTTGGAGCAAGGAAAAACCTTTAAATGTGTTTTATGGTTTAAGTAATGATATTTATGACGAGGAATCCAGAGTTCTCACAATGGAATATGAAGAGTTTTATCTTATTGGAGTTTATGTTCCTAATTCTGGGCAAAATTTAAAAAGACTTGATTTTAGATTGCTATGGGATGTA…	WNIAGFRAAIKKGILDFVDSEDPDIICFQETKANMNDVPEVGKYNINQSKIQPACSNSYHMVHYSGKKIGYCGLSIWSKEKPLNVFYGLSNDIYDEESRVLTMEYEEFYLIGVYVPNSGQNLKRLDFRLLWDVEFRNYLSKLNSTKSIIVCGDLNVAHKEIDIANPKANLRNAGFTIEERESFDRLLDIGLVDLFRYLNPDLKNAYTYWSYRVGARAKNIGWRLDYFLLNKEI
DN9573_c0_g1	.	DN9573_c0_g1_i1	1	K20456	0	0	OSBP1_MOUSE^OSBP1_MOUSE^Q:62-316,H:90-174^49.412%ID^E:6.74e-17^RecName: Full=Oxysterol-binding protein 1;^Eukaryota; Metazoa; Chordata; Craniata; Vertebrata; Euteleostomi; Mammalia; Eutheria; Euarchontoglires; Glires; Rodentia; Myomorpha; Muroidea; Muridae; Murinae; Mus; Mus	.	318	DN9573_c0_g1::DN9573_c0_g1_i1::g.226::m.226	35-316[+]	3prime_partial	95	0	OSBP1_MOUSE^OSBP1_MOUSE^Q:10-94,H:90-174^49.412%ID^E:1.8e-23^RecName: Full=Oxysterol-binding protein 1;^Eukaryota; Metazoa; Chordata; Craniata; Vertebrata; Euteleostomi; Mammalia; Eutheria; Euarchontoglires; Glires; Rodentia; Myomorpha; Muroidea; Muridae; Murinae; Mus; Mus	XP_002159986.3^XP_002159986.3^Q:11-94,H:13-95^54.762%ID^E:6.99e-25^.^.	PF00169.29^PH^PH domain^8-94^E:1.2e-13`PF15409.6^PH_8^Pleckstrin homology domain^20-93^E:2e-07	.	.	ENOG410XP9E^Oxysterol-binding protein	KEGG:mmu:76303`KO:K20456	0	GO:0030054^cellular_component^cell junction`GO:0005737^cellular_component^cytoplasm`GO:0005829^cellular_component^cytosol`GO:0005789^cellular_component^endoplasmic reticulum membrane`GO:0005794^cellular_component^Golgi apparatus`GO:0000139^cellular_component^Golgi membrane`GO:0043231^cellular_component^intracellular membrane-bounded organelle`GO:0016020^cellular_component^membrane`GO:0005730^cell…	GO:0030054^cellular_component^cell junction`GO:0005737^cellular_component^cytoplasm`GO:0005829^cellular_component^cytosol`GO:0005789^cellular_component^endoplasmic reticulum membrane`GO:0005794^cellular_component^Golgi apparatus`GO:0000139^cellular_component^Golgi membrane`GO:0043231^cellular_component^intracellular membrane-bounded organelle`GO:0016020^cellular_component^membrane`GO:0005730^cell…	.	GATCTCTTAGTTATTAATTCAGGCTTATTGAATAATGGTTGAAGCCGAAAAAATGAGAATGGAAGGATATCTTTGGAAATGGACTAATTATGTGAATGGCTATCAAAAAAGATGGTTTATTTTAGAAAGTTCTGAACTATCTTACTACAGGTCATCGGAAGAGACTAATAGAGTCTGTCGGGGTAAAATTAAACTTTCTGAAGCCTTTATTGAGTGTATTGACGCCTATACCTTTTCTGTTATCAATAAATTTGGTATTGCTTTTTATATAAAGTGCAGTACTGAAATAGAAAGACAACGTTGGATAACATCTTTAGA	MVEAEKMRMEGYLWKWTNYVNGYQKRWFILESSELSYYRSSEETNRVCRGKIKLSEAFIECIDAYTFSVINKFGIAFYIKCSTEIERQRWITSL
DN9504_c0_g1	.	DN9504_c0_g1_i2	1	.	0	0	.	.	330	DN9504_c0_g1::DN9504_c0_g1_i2::g.227::m.227	44-310[+]	complete	89	1	.	.	.	.	ExpAA=19.85^PredHel=1^Topology=i49-66o	.	.	1	.	.	.	AGATTTGTAGCAGATAACCGAAAAAAAACGAACCAATTAGAATATGTGCTTAATAATGACGCAATTCAACGAACGTGTCAAAAAAATGGGTGGTGGTGGAAATTTACATGATCCTAATGCTGGGGCAGAACAATGGAAAGGTACATGGAAATACAATTTTAACACTGTTTCCATGGTTGGGCGTAGAAACTTGGCCTTCGTTTTTTTAGGATTTTATGGTCTTTTAGGTTTTTCTATATACTCTTATAAAAAACGAAATGCTTTATCTCCAGAAGAACAGCTTAAAAAAAGCCTTGAGTTAAAGCACTAAATTGACTTTTCTTATTTTAA	MCLIMTQFNERVKKMGGGGNLHDPNAGAEQWKGTWKYNFNTVSMVGRRNLAFVFLGFYGLLGFSIYSYKKRNALSPEEQLKKSLELKH*
DN9552_c0_g2	contig_633	DN9552_c0_g2_i1	1	K02649	0	0	P85A_MOUSE^P85A_MOUSE^Q:336-638,H:615-714^33.663%ID^E:4.82e-09^RecName: Full=Phosphatidylinositol 3-kinase regulatory subunit alpha;^Eukaryota; Metazoa; Chordata; Craniata; Vertebrata; Euteleostomi; Mammalia; Eutheria; Euarchontoglires; Glires; Rodentia; Myomorpha; Muroidea; Muridae; Murinae; Mus; Mus`P85A_MOUSE^P85A_MOUSE^Q:363-638,H:333-424^32.258%ID^E:7.17e-08^RecName: Full=Phosphatidylinosito…	.	638	DN9552_c0_g2::DN9552_c0_g2_i1::g.229::m.229	3-638[+]	internal	213	0	P85A_MOUSE^P85A_MOUSE^Q:112-212,H:615-714^33.663%ID^E:4.33e-09^RecName: Full=Phosphatidylinositol 3-kinase regulatory subunit alpha;^Eukaryota; Metazoa; Chordata; Craniata; Vertebrata; Euteleostomi; Mammalia; Eutheria; Euarchontoglires; Glires; Rodentia; Myomorpha; Muroidea; Muridae; Murinae; Mus; Mus`P85A_MOUSE^P85A_MOUSE^Q:121-212,H:333-424^32.258%ID^E:6.46e-08^RecName: Full=Phosphatidylinosito…	XP_023827803.1^XP_023827803.1^Q:93-212,H:598-715^30.833%ID^E:8.28e-09^.^.`XP_023827803.1^XP_023827803.1^Q:121-212,H:332-423^30.108%ID^E:0.000393^.^.	PF00017.24^SH2^SH2 domain^123-196^E:2e-14	.	.	ENOG410XP6R^Phosphoinositide-3-kinase, regulatory subunit	KEGG:mmu:18708`KO:K02649	0	GO:0005911^cellular_component^cell-cell junction`GO:0005801^cellular_component^cis-Golgi network`GO:0005737^cellular_component^cytoplasm`GO:0005829^cellular_component^cytosol`GO:0016020^cellular_component^membrane`GO:0043005^cellular_component^neuron projection`GO:0005634^cellular_component^nucleus`GO:1990578^cellular_component^perinuclear endoplasmic reticulum membrane`GO:0005942^cellular_compon…	GO:0005911^cellular_component^cell-cell junction`GO:0005801^cellular_component^cis-Golgi network`GO:0005737^cellular_component^cytoplasm`GO:0005829^cellular_component^cytosol`GO:0016020^cellular_component^membrane`GO:0043005^cellular_component^neuron projection`GO:0005634^cellular_component^nucleus`GO:1990578^cellular_component^perinuclear endoplasmic reticulum membrane`GO:0005942^cellular_compon…	.	TTATTCTTAAGCGCGATTACGATCGATTGGATGCTTCTTTTATTTTGGAATCAGTATTTCTCAATTCCTATCAAAGTCAAATTAATTTAAATTATCGAAACTTATCCTTATTAATAACTGAACTGGAAGAATTCAAACAAAAGAGCATATTTGAGAATTTAGAAGCTCTACAGAACAAATGGATGAAGGTCTATTTGAAACTGCATTTAATACAAAAAGAAAAAAATAAATTAACTGATTGCATTGATAAACTTTCAATAAAATTAAAACATAGTAAAGGCATACTAGTTCAACTTGAAGAACTTATTAGTAGTTTCCAGAAAAAAGAAACCACTGATCTTCCTCCTATCAATCCAAAATGTTATATGGCAGGCTCTTTAAACAAGGATGAAATTAATA…	ILKRDYDRLDASFILESVFLNSYQSQINLNYRNLSLLITELEEFKQKSIFENLEALQNKWMKVYLKLHLIQKEKNKLTDCIDKLSIKLKHSKGILVQLEELISSFQKKETTDLPPINPKCYMAGSLNKDEINRLLKKQSDGTFIVRESMNIPGLYVLSVTFMGNIFSIRILESNKTYSLSEDNRYFTTIESLVEYYRSISLSEFNVELETTL
DN9590_c0_g1	contig_1428	DN9590_c0_g1_i1	2	.	0	0	.	.	543	DN9590_c0_g1::DN9590_c0_g1_i1::g.230::m.230	190-534[+]	complete	115	1	.	.	.	.	.	.	.	1	.	.	.	ATTATATGGATCTATTGTCTAAATATATGATTCAAAGATTTAGTAATGGCGCTCATGACAGACTTACCGAGATTCAGCTAATTGATCAGTGTTATTGTTCTGTAATAAAAGTACTGCATTTACATAACATGGATGGGAATATTGTAGAAAACCAATGGGTTTACGTTCCACATTGATCGTTTGAGTCAGATGTGCTCGATTTCATTCAACGAACTACAGGAATTTGATAAAAAATTAACAGAGCTCCTTACTACAACACATTACGTTATTAATGTTAAACACCGGAAAAGTCGTGATTATTTAAAAATGCTTCTGGCTAACTCAATTAAGAAATTTAACAGCTGTAAAAAACATGTTGTTGATGAAAAACTGACTACTGATTTTTGTAATTTATATCCT…	MCSISFNELQEFDKKLTELLTTTHYVINVKHRKSRDYLKMLLANSIKKFNSCKKHVVDEKLTTDFCNLYPIDLDLIEQRNRRNKTLAEQNLKDNHNLNEMINHPIRDILDGSSN*
DN9590_c0_g1	contig_1428	DN9590_c0_g1_i1	2	.	0	0	.	.	543	DN9590_c0_g1::DN9590_c0_g1_i1::g.231::m.231	3-176[+]	5prime_partial	58	1	.	.	.	.	.	.	.	1	.	.	.	ATTATATGGATCTATTGTCTAAATATATGATTCAAAGATTTAGTAATGGCGCTCATGACAGACTTACCGAGATTCAGCTAATTGATCAGTGTTATTGTTCTGTAATAAAAGTACTGCATTTACATAACATGGATGGGAATATTGTAGAAAACCAATGGGTTTACGTTCCACATTGATCGTTTGAGTCAGATGTGCTCGATTTCATTCAACGAACTACAGGAATTTGATAAAAAATTAACAGAGCTCCTTACTACAACACATTACGTTATTAATGTTAAACACCGGAAAAGTCGTGATTATTTAAAAATGCTTCTGGCTAACTCAATTAAGAAATTTAACAGCTGTAAAAAACATGTTGTTGATGAAAAACTGACTACTGATTTTTGTAATTTATATCCT…	YMDLLSKYMIQRFSNGAHDRLTEIQLIDQCYCSVIKVLHLHNMDGNIVENQWVYVPH*
DN9590_c0_g1	contig_1428	DN9590_c0_g1_i2	1	.	0	0	.	.	665	DN9590_c0_g1::DN9590_c0_g1_i2::g.232::m.232	3-278[+]	5prime_partial	92	1	.	.	.	.	.	.	.	1	.	.	.	ATTATATGGATCTATTGTCTAAATATATGATTCAAAGATTTAGTAATGGCGCTCATGACAGACTTACCGAGATTCAGCTAATTGATCAGTGTTATTGTTCTGTAATAAAAGTACTGCATTTACATAACATGGATGGGAATATTGTAGGTACTTTTTTAACCATTCTACTCAAATTTTATGATTTTTCGAAAACCAATGGGTTTACGTTCCACATTGATCGTTTGAGTCAGATGTGCTCGATTTCATTCAACGAACTACAGGTACTAATTACTTTTTAGATTTGTTTAGGAATTTGATAAAAAATTAACAGAGCTCCTTACTACAACACATTACGTTATTAATGTTAAACACCGGAAAAGTCGTGATTATTTAAAAATGCTTCTGGCTAACTCAATTAAG…	YMDLLSKYMIQRFSNGAHDRLTEIQLIDQCYCSVIKVLHLHNMDGNIVGTFLTILLKFYDFSKTNGFTFHIDRLSQMCSISFNELQVLITF*
DN9590_c0_g1	contig_1428	DN9590_c0_g1_i3	1	.	0	0	.	.	584	DN9590_c0_g1::DN9590_c0_g1_i3::g.233::m.233	3-575[+]	5prime_partial	191	1	.	.	.	.	.	.	.	1	.	.	.	ATTATATGGATCTATTGTCTAAATATATGATTCAAAGATTTAGTAATGGCGCTCATGACAGACTTACCGAGATTCAGCTAATTGATCAGTGTTATTGTTCTGTAATAAAAGTACTGCATTTACATAACATGGATGGGAATATTGTAGGTACTTTTTTAACCATTCTACTCAAATTTTATGATTTTTCGAAAACCAATGGGTTTACGTTCCACATTGATCGTTTGAGTCAGATGTGCTCGATTTCATTCAACGAACTACAGGAATTTGATAAAAAATTAACAGAGCTCCTTACTACAACACATTACGTTATTAATGTTAAACACCGGAAAAGTCGTGATTATTTAAAAATGCTTCTGGCTAACTCAATTAAGAAATTTAACAGCTGTAAAAAACATGTTG…	YMDLLSKYMIQRFSNGAHDRLTEIQLIDQCYCSVIKVLHLHNMDGNIVGTFLTILLKFYDFSKTNGFTFHIDRLSQMCSISFNELQEFDKKLTELLTTTHYVINVKHRKSRDYLKMLLANSIKKFNSCKKHVVDEKLTTDFCNLYPIDLDLIEQRNRRNKTLAEQNLKDNHNLNEMINHPIRDILDGSSN*
DN9586_c0_g1	.	DN9586_c0_g1_i1	1	K14823	0	0	EBP2_MOUSE^EBP2_MOUSE^Q:76-390,H:65-180^37.069%ID^E:1.35e-16^RecName: Full=Probable rRNA-processing protein EBP2;^Eukaryota; Metazoa; Chordata; Craniata; Vertebrata; Euteleostomi; Mammalia; Eutheria; Euarchontoglires; Glires; Rodentia; Myomorpha; Muroidea; Muridae; Murinae; Mus; Mus	.	634	DN9586_c0_g1::DN9586_c0_g1_i1::g.239::m.239	1-633[+]	internal	212	0	EBP2_MOUSE^EBP2_MOUSE^Q:26-130,H:65-180^37.069%ID^E:1.22e-16^RecName: Full=Probable rRNA-processing protein EBP2;^Eukaryota; Metazoa; Chordata; Craniata; Vertebrata; Euteleostomi; Mammalia; Eutheria; Euarchontoglires; Glires; Rodentia; Myomorpha; Muroidea; Muridae; Murinae; Mus; Mus	XP_002166032.1^XP_002166032.1^Q:1-130,H:23-162^38.571%ID^E:6.02e-20^.^.	PF05890.12^Ebp2^Eukaryotic rRNA processing protein EBP2^7-131^E:7.6e-29	.	.	ENOG410YYHN^EBNA1 binding protein 2	KEGG:mmu:69072`KO:K14823	0	GO:0034399^cellular_component^nuclear periphery`GO:0005730^cellular_component^nucleolus`GO:0005634^cellular_component^nucleus`GO:0030687^cellular_component^preribosome, large subunit precursor`GO:0042273^biological_process^ribosomal large subunit biogenesis`GO:0006364^biological_process^rRNA processing	GO:0034399^cellular_component^nuclear periphery`GO:0005730^cellular_component^nucleolus`GO:0005634^cellular_component^nucleus`GO:0030687^cellular_component^preribosome, large subunit precursor`GO:0042273^biological_process^ribosomal large subunit biogenesis`GO:0006364^biological_process^rRNA processing	.	GGAAAGACTTTAAATAATAAAATTTTCAATAAAGATGCTTTAGAATATGTTTTCGATCAATTATATTTGAAAGAAGAATGGCTTCAAAGACTGGATGTAAAAACTGATTCAATTCCGGATTTATCTACTAATAAAACTTTAATTAATGATGAATTTTCCAGAGAAAAAGCATTCATTGAGCAAGCAAAGAAATCATGCAAACTAGCGATAGAAAAACTTAAGTCTCTCAATATTAAAACAGAAAGACCAAATGATTTTTTTGTAGAAATGGCTAAATCAGATAATCACATGCATAAAATCAGAGAGAAACTTGATAAGTTACATAAAGGTAAAGAAAAAGCAGAGTTAGTAGCCAAAAATAGGAAAACTAAAAGAAACAATAAAGATGTCTTTATAAAA…	GKTLNNKIFNKDALEYVFDQLYLKEEWLQRLDVKTDSIPDLSTNKTLINDEFSREKAFIEQAKKSCKLAIEKLKSLNIKTERPNDFFVEMAKSDNHMHKIREKLDKLHKGKEKAELVAKNRKTKRNNKDVFIKRPNFHENDEENEGRTYNKVNKKRISKNRKYGANTRLKFSKKNTSKSYANNKDSRGDTEFGFKRNSFHTHSKKYKNKRP
DN9580_c0_g1	contig_1765	DN9580_c0_g1_i1	1	K05760	0	0	PAXI_CHICK^PAXI_CHICK^Q:15-920,H:252-559^40.836%ID^E:7.34e-76^RecName: Full=Paxillin;^Eukaryota; Metazoa; Chordata; Craniata; Vertebrata; Euteleostomi; Archelosauria; Archosauria; Dinosauria; Saurischia; Theropoda; Coelurosauria; Aves; Neognathae; Galloanserae; Galliformes; Phasianidae; Phasianinae; Gallus	.	957	DN9580_c0_g1::DN9580_c0_g1_i1::g.250::m.250	3-926[+]	5prime_partial	308	0	PAXI_CHICK^PAXI_CHICK^Q:5-306,H:252-559^40.836%ID^E:5.09e-80^RecName: Full=Paxillin;^Eukaryota; Metazoa; Chordata; Craniata; Vertebrata; Euteleostomi; Archelosauria; Archosauria; Dinosauria; Saurischia; Theropoda; Coelurosauria; Aves; Neognathae; Galloanserae; Galliformes; Phasianidae; Phasianinae; Gallus	XP_002429528.1^XP_002429528.1^Q:14-305,H:216-529^41.905%ID^E:3.18e-82^.^.	PF00412.22^LIM^LIM domain^72-126^E:7.1e-12`PF00412.22^LIM^LIM domain^131-186^E:4.7e-10`PF00412.22^LIM^LIM domain^191-245^E:7.5e-14`PF00412.22^LIM^LIM domain^250-303^E:1.1e-10	.	.	ENOG410XRD4^PDZ and LIM domain	KEGG:gga:395832`KO:K05760	0	GO:0005623^cellular_component^cell`GO:0005829^cellular_component^cytosol`GO:0005925^cellular_component^focal adhesion`GO:0005886^cellular_component^plasma membrane`GO:0001725^cellular_component^stress fiber`GO:0046872^molecular_function^metal ion binding`GO:0003712^molecular_function^transcription coregulator activity`GO:0017166^molecular_function^vinculin binding`GO:0043542^biological_process^en…	GO:0005623^cellular_component^cell`GO:0005829^cellular_component^cytosol`GO:0005925^cellular_component^focal adhesion`GO:0005886^cellular_component^plasma membrane`GO:0001725^cellular_component^stress fiber`GO:0046872^molecular_function^metal ion binding`GO:0003712^molecular_function^transcription coregulator activity`GO:0017166^molecular_function^vinculin binding`GO:0043542^biological_process^en…	.	ATTCTCCTAAAATTTCAGAAAAAGATTTTCAGGCTGAAGAAAGTAGTAAATTTAAAGAACTTGAAGATTTACTATCAGAGTTCAACAATCTTGACTTTGAATCAACAGTTAAATCTGATGAGTCGAAAAGTAAAAACAAAACTATAACAAAAAATTCAAATGAATCTATTAATGATGATTTATGGCCAGAATTACCATTAGATTTAAGTAATAATTGTCCTGGATGTCAAGAGCAAATATACGGAAAAGCTATAAAGGCGATTGGAAAAATGTGGCATCAAGAACATTTTAATTGTAAACATTGTTCGAAATCATTGATTGGTGCTCCCTTTTTTGAAAATAATGGGTTTTGCTACTGTGAAACGGATCATATAAATTTATTTGCAAAGAGATGCTTTC…	SPKISEKDFQAEESSKFKELEDLLSEFNNLDFESTVKSDESKSKNKTITKNSNESINDDLWPELPLDLSNNCPGCQEQIYGKAIKAIGKMWHQEHFNCKHCSKSLIGAPFFENNGFCYCETDHINLFAKRCFQCKEPIIDSCISAMNHHWHQEHFICVECHQNLSDNGVYHESPNGPNCTECYSSRHAKKCTGCDGLLLDSFISAVGGHWHEKCFRCSECGKIFEGGGFYEHEGNVYCELHYHNKRGSSCASCHQPIVGRCVTAMKKKFHPDHFVCFYCQKSLDKCTFKEHNGYPYCTSCHNKLLCA*
DN9580_c0_g1	contig_1765	DN9580_c0_g1_i2	1	K05760	0	0	PAXI_RAT^PAXI_RAT^Q:533-889,H:468-586^56.303%ID^E:5.47e-60^RecName: Full=Paxillin;^Eukaryota; Metazoa; Chordata; Craniata; Vertebrata; Euteleostomi; Mammalia; Eutheria; Euarchontoglires; Glires; Rodentia; Myomorpha; Muroidea; Muridae; Murinae; Rattus`PAXI_RAT^PAXI_RAT^Q:15-518,H:280-452^31.638%ID^E:5.47e-60^RecName: Full=Paxillin;^Eukaryota; Metazoa; Chordata; Craniata; Vertebrata; Euteleostomi; …	.	926	DN9580_c0_g1::DN9580_c0_g1_i2::g.251::m.251	3-581[+]	5prime_partial	193	0	LPXN_RABIT^LPXN_RABIT^Q:13-172,H:86-251^35.882%ID^E:5.47e-30^RecName: Full=Leupaxin;^Eukaryota; Metazoa; Chordata; Craniata; Vertebrata; Euteleostomi; Mammalia; Eutheria; Euarchontoglires; Glires; Lagomorpha; Leporidae; Oryctolagus`LPXN_RABIT^LPXN_RABIT^Q:68-160,H:207-299^35.484%ID^E:8.07e-15^RecName: Full=Leupaxin;^Eukaryota; Metazoa; Chordata; Craniata; Vertebrata; Euteleostomi; Mammalia; Euthe…	XP_019830030.1^XP_019830030.1^Q:11-178,H:44-218^35.028%ID^E:4.14e-31^.^.	PF00412.22^LIM^LIM domain^72-126^E:3.2e-12`PF00412.22^LIM^LIM domain^131-170^E:1.9e-09	.	.	ENOG410XRD4^PDZ and LIM domain	KEGG:ocu:100008712	0	GO:0005938^cellular_component^cell cortex`GO:0005829^cellular_component^cytosol`GO:0005925^cellular_component^focal adhesion`GO:0030027^cellular_component^lamellipodium`GO:0005886^cellular_component^plasma membrane`GO:0001725^cellular_component^stress fiber`GO:0008013^molecular_function^beta-catenin binding`GO:0005178^molecular_function^integrin binding`GO:0046872^molecular_function^metal ion bin…	GO:0042995^cellular_component^cell projection`GO:0005925^cellular_component^focal adhesion`GO:0005634^cellular_component^nucleus`GO:0048471^cellular_component^perinuclear region of cytoplasm`GO:0005886^cellular_component^plasma membrane`GO:0002102^cellular_component^podosome`GO:0046872^molecular_function^metal ion binding`GO:0007155^biological_process^cell adhesion	.	ATTCTCCTAAAATTTCAGAAAAAGATTTTCAGGCTGAAGAAAGTAGTAAATTTAAAGAACTTGAAGATTTACTATCAGAGTTCAACAATCTTGACTTTGAATCAACAGTTAAATCTGATGAGTCGAAAAGTAAAAACAAAACTATAACAAAAAATTCAAATGAATCTATTAATGATGATTTATGGCCAGAATTACCATTAGATTTAAGTAATAATTGTCCTGGATGTCAAGAGCAAATATACGGAAAAGCTATAAAGGCGATTGGAAAAATGTGGCATCAAGAACATTTTAATTGTAAACATTGTTCGAAATCATTGATTGGTGCTCCCTTTTTTGAAAATAATGGGTTTTGCTACTGTGAAACGGATCATATAAATTTATTTGCAAAGAGATGCTTTC…	SPKISEKDFQAEESSKFKELEDLLSEFNNLDFESTVKSDESKSKNKTITKNSNESINDDLWPELPLDLSNNCPGCQEQIYGKAIKAIGKMWHQEHFNCKHCSKSLIGAPFFENNGFCYCETDHINLFAKRCFQCKEPIIDSCISAMNHHWHQEHFICVECHQNLSDNGVYHESPNGMPKSVLDVMDFYLIPS*
DN9527_c0_g2	contig_475	DN9527_c0_g2_i1	1	K20279	0	0	SYNJ1_BOVIN^SYNJ1_BOVIN^Q:1-648,H:734-968^38.397%ID^E:3.06e-41^RecName: Full=Synaptojanin-1;^Eukaryota; Metazoa; Chordata; Craniata; Vertebrata; Euteleostomi; Mammalia; Eutheria; Laurasiatheria; Cetartiodactyla; Ruminantia; Pecora; Bovidae; Bovinae; Bos	.	1116	DN9527_c0_g2::DN9527_c0_g2_i1::g.254::m.254	1-1074[+]	5prime_partial	358	0	SYNJ1_BOVIN^SYNJ1_BOVIN^Q:1-216,H:734-968^38.397%ID^E:1.95e-41^RecName: Full=Synaptojanin-1;^Eukaryota; Metazoa; Chordata; Craniata; Vertebrata; Euteleostomi; Mammalia; Eutheria; Laurasiatheria; Cetartiodactyla; Ruminantia; Pecora; Bovidae; Bovinae; Bos	XP_023717264.1^XP_023717264.1^Q:1-216,H:737-955^41.629%ID^E:1.29e-44^.^.	PF08952.11^DUF1866^Domain of unknown function (DUF1866)^117-231^E:4.5e-06	.	.	COG5329^Phosphatase`COG5411^inositol	.	0	GO:0048471^cellular_component^perinuclear region of cytoplasm`GO:0098793^cellular_component^presynapse`GO:0004439^molecular_function^phosphatidylinositol-4,5-bisphosphate 5-phosphatase activity`GO:0003723^molecular_function^RNA binding`GO:0017124^molecular_function^SH3 domain binding`GO:0007420^biological_process^brain development`GO:0046855^biological_process^inositol phosphate dephosphorylation…	GO:0048471^cellular_component^perinuclear region of cytoplasm`GO:0098793^cellular_component^presynapse`GO:0004439^molecular_function^phosphatidylinositol-4,5-bisphosphate 5-phosphatase activity`GO:0003723^molecular_function^RNA binding`GO:0017124^molecular_function^SH3 domain binding`GO:0007420^biological_process^brain development`GO:0046855^biological_process^inositol phosphate dephosphorylation…	.	CGATTGTCTTCCGATGGTGAAACTGTTCGTGATCTAGTGAATAAAAGTTCTTGGTATGAGCTTCTACCTCAAGATCAATTGAAAATTGCTATATCACAGAAGAAGGTCTTTCATAATTTCTATGAAGGGCCAATTAATTTTGCACCAACTTATAAATACGACCTTTTTTCAGATAGATATGACACTAGTGAAAAAAATCGTACACCTTCATGGACAGATCGTGTTCTTTGGTGGCGTAAATTTACTTCCAGTCAAACAAATAATTTGACATGGAATCCAGGATGTATAATTTATTATGGAAGAGCGGAACTTAAAACATCAGATCATAGACCTGTTATAGCATTAATCGATATTGAAGCATGGTTGGTAGATGAAAATAGATTAGCGGATGCTTATGTA…	RLSSDGETVRDLVNKSSWYELLPQDQLKIAISQKKVFHNFYEGPINFAPTYKYDLFSDRYDTSEKNRTPSWTDRVLWWRKFTSSQTNNLTWNPGCIIYYGRAELKTSDHRPVIALIDIEAWLVDENRLADAYVSASKATGPVNRTIVIKAYDKKLPNEKYTVDFSKIASILDDFIEDVLLIRIFDDRILVTVGSSSTCLTIPPLVTLAGQTVNISILDNKTAADHDQELINSMKKTQPTIYNRKTMMKVSEPSKSNLIDIKIDTEQSNEVYIEMIDESNKDSIKLTSEFDLLGEDYQESDRENENNNQLISGKELSCENIVSNKINVPIRTIPNCNKQSKNEHIKPVSIDSNILKKK*
DN9550_c0_g2	.	DN9550_c0_g2_i1	1	.	0	0	.	.	382	DN9550_c0_g2::DN9550_c0_g2_i1::g.269::m.269	2-382[+]	internal	128	1	.	.	.	.	.	.	.	1	.	.	.	AGTATATTTATTTAAAAAAAATAATCTTAAAAAATTGGTACCTGTTGACACAAATAAAGTAAACTATACTAATTTATGCTCATCTCAATTGGTTATTCATTATGAAAAACAACAATGCACTATAAATGAAATAGTAAATGCTCAAAATAATGAATCATGTAGTCAATATCTCCTTTATGATCAAAAAACTAAAATTATAACATTTAAACTTGCTAAATCCTTTAAATTTATATCTATACAGCCTGATTACTTGATTATCAGCAACTTCCAATCAGCATGCCCGGAGAATTATTTTACTTGCCCAGTTACATCTGTTTGTCTTCCATCAAAAAATGTCCATAATTTAAAACTTCAATGCCATCCATCAATTGATTTTAAAGAA	VYLFKKNNLKKLVPVDTNKVNYTNLCSSQLVIHYEKQQCTINEIVNAQNNESCSQYLLYDQKTKIITFKLAKSFKFISIQPDYLIISNFQSACPENYFTCPVTSVCLPSKNVHNLKLQCHPSIDFKE
DN9550_c0_g3	contig_3551	DN9550_c0_g3_i1	1	.	0	0	.	.	711	DN9550_c0_g3::DN9550_c0_g3_i1::g.270::m.270	1-711[+]	internal	238	1	.	.	.	.	.	.	.	1	.	.	.	GATATATACCATATAAAAACTATGAAAACTGAAAAAGTTAGCATAATATGTTCAGATTTATCTGGTGATGTTGATTTACTTCTAGGAAAATATAAAATTTGTTCTTCAAGTCAATATTCAAAATTTATGACTACATCAAAAGTGTTCACATTCTTGCCAGAATTTATGGACATAACCAAATACACATGCACAAATGGTCAAACATTTAAATCTTTCTACATTGAATCCAATGAGATGATAATAAAAAATAAACCAGTATTAGAAACAGATGAAATTTGTTCTAATGACTATGAGGAAATAAAAATCTTCAACAACAATAATCTACTTTGTGAATACAACAAATTAAATCAACATATGAATGAGAATTTATGTAATGAAAATTTTATCACAAACCAACAA…	DIYHIKTMKTEKVSIICSDLSGDVDLLLGKYKICSSSQYSKFMTTSKVFTFLPEFMDITKYTCTNGQTFKSFYIESNEMIIKNKPVLETDEICSNDYEEIKIFNNNNLLCEYNKLNQHMNENLCNENFITNQQNNLHFMMSGLFLIQCKTPHFANMIPVTFDCSDSLYYNCYNKRCLLKHTIFSLKNQCDEDDLQIEETIIKTNGNDVIIICSNFEKKEDYNLFMGLMNICPINKKC
DN9570_c0_g1	contig_644	DN9570_c0_g1_i1	1	K14966	0	0	HCFC1_HUMAN^HCFC1_HUMAN^Q:50-1177,H:17-397^49.215%ID^E:9.24e-103^RecName: Full=Host cell factor 1;^Eukaryota; Metazoa; Chordata; Craniata; Vertebrata; Euteleostomi; Mammalia; Eutheria; Euarchontoglires; Primates; Haplorrhini; Catarrhini; Hominidae; Homo`HCFC1_HUMAN^HCFC1_HUMAN^Q:1172-1702,H:1796-1974^41.758%ID^E:1.42e-31^RecName: Full=Host cell factor 1;^Eukaryota; Metazoa; Chordata; Craniata; Ve…	.	1705	DN9570_c0_g1::DN9570_c0_g1_i1::g.285::m.285	26-1705[+]	3prime_partial	561	0	HCFC1_HUMAN^HCFC1_HUMAN^Q:9-384,H:17-397^49.215%ID^E:4.66e-123^RecName: Full=Host cell factor 1;^Eukaryota; Metazoa; Chordata; Craniata; Vertebrata; Euteleostomi; Mammalia; Eutheria; Euarchontoglires; Primates; Haplorrhini; Catarrhini; Hominidae; Homo`HCFC1_HUMAN^HCFC1_HUMAN^Q:383-559,H:1796-1974^41.758%ID^E:1.85e-32^RecName: Full=Host cell factor 1;^Eukaryota; Metazoa; Chordata; Craniata; Verteb…	XP_021962423.1^XP_021962423.1^Q:2-394,H:37-435^51.87%ID^E:8.33e-136^.^.`XP_021962423.1^XP_021962423.1^Q:381-559,H:1323-1507^41.176%ID^E:1.04e-23^.^.	PF13418.6^Kelch_4^Galactose oxidase, central domain^128-172^E:0.0004`PF13854.6^Kelch_5^Kelch motif^239-272^E:3.6e-05`PF01344.25^Kelch_1^Kelch motif^242-294^E:3e-09`PF13415.6^Kelch_3^Galactose oxidase, central domain^253-316^E:0.0001	.	.	ENOG410Y5AC^release from viral latency	KEGG:hsa:3054`KO:K14966	0	GO:0030424^cellular_component^axon`GO:0005737^cellular_component^cytoplasm`GO:0030425^cellular_component^dendrite`GO:0000123^cellular_component^histone acetyltransferase complex`GO:0016020^cellular_component^membrane`GO:0071339^cellular_component^MLL1 complex`GO:0043025^cellular_component^neuronal cell body`GO:0005654^cellular_component^nucleoplasm`GO:0005634^cellular_component^nucleus`GO:0032991…	GO:0030424^cellular_component^axon`GO:0005737^cellular_component^cytoplasm`GO:0030425^cellular_component^dendrite`GO:0000123^cellular_component^histone acetyltransferase complex`GO:0016020^cellular_component^membrane`GO:0071339^cellular_component^MLL1 complex`GO:0043025^cellular_component^neuronal cell body`GO:0005654^cellular_component^nucleoplasm`GO:0005634^cellular_component^nucleus`GO:0032991…	GO:0005515^molecular_function^protein binding	GTGAAATATAGTCACGTGATTTACAATGTCTAACGATGAAAAATGTTTTCCAAAATGGAAGAAAATTGAAGATACTGCTTCTAGTCAATTAAGATGTAGACATGGTCACAAATCTGTTGTATACAGAGATCTTCTTATTATATTTGGAGGAGGAAATGATGGAATAATTGATTCCTTATCAGTGTTCAATCTAATAAATAAAAAATGGATATACCCTACAGTTTCTGGGGATATACCTGCTGGGTGTGCTGCATTTGGAATGGCTTTAGATGAACCAAACATAATAATATTTGGTGGAATGTTAGAATATGGGTTTTTATCAAACATGGTTTATTCTTTAAGTGTTAACAATTGGGAATGGACGAAATTAGAACCCACTATATCATCTGGTTGTAATAC…	MSNDEKCFPKWKKIEDTASSQLRCRHGHKSVVYRDLLIIFGGGNDGIIDSLSVFNLINKKWIYPTVSGDIPAGCAAFGMALDEPNIIIFGGMLEYGFLSNMVYSLSVNNWEWTKLEPTISSGCNTPKARLGHSFTYIRNHKFIMFGGLANLTEDPLNNIPCYLDDLYLLDLSCEKPIWSCPPTYGPKPSARESHTCVYSEYTSPKLIYFGGMNGLRLAELYILELNSMTWSQPQMSGIIPQPRSLHSSVIIKNKMYVFGGWIPFDDNKSTGDPENDWRCTNTLFVYDIVSSEWYLIHDNGDTNSIPKARAGHCASVLDSRFYIWSGRDGYRKAWNNQVCCKGLWCLETERPFPPSKLQLVKATTHQIEIIWDYIPNADSYLLELSIPSTNIDLKSNEKW…
DN9592_c0_g1	contig_1280	DN9592_c0_g1_i1	1	K01866	0	0	SYYC_XENTR^SYYC_XENTR^Q:1-318,H:182-281^67.925%ID^E:8.43e-43^RecName: Full=Tyrosine--tRNA ligase, cytoplasmic;^Eukaryota; Metazoa; Chordata; Craniata; Vertebrata; Euteleostomi; Amphibia; Batrachia; Anura; Pipoidea; Pipidae; Xenopodinae; Xenopus; Silurana	.	319	DN9592_c0_g1::DN9592_c0_g1_i1::g.290::m.290	1-318[+]	internal	107	0	SYYC_XENTR^SYYC_XENTR^Q:1-106,H:182-281^67.925%ID^E:7.59e-43^RecName: Full=Tyrosine--tRNA ligase, cytoplasmic;^Eukaryota; Metazoa; Chordata; Craniata; Vertebrata; Euteleostomi; Amphibia; Batrachia; Anura; Pipoidea; Pipidae; Xenopodinae; Xenopus; Silurana	XP_012558409.1^XP_012558409.1^Q:1-106,H:234-338^70.755%ID^E:4.46e-44^.^.	PF00579.25^tRNA-synt_1b^tRNA synthetases class I (W and Y)^1-93^E:3.9e-21	.	.	COG0073^Is required not only for elongation of protein synthesis but also for the initiation of all mRNA translation through initiator tRNA(fMet) aminoacylation (By similarity)`COG0162^Catalyzes the attachment of tyrosine to tRNA(Tyr) in a two-step reaction tyrosine is first activated by ATP to form Tyr- AMP and then transferred to the acceptor end of tRNA(Tyr) (By similarity)	KEGG:xtr:448444`KO:K01866	0	GO:0017101^cellular_component^aminoacyl-tRNA synthetase multienzyme complex`GO:0005737^cellular_component^cytoplasm`GO:0005524^molecular_function^ATP binding`GO:0000049^molecular_function^tRNA binding`GO:0004831^molecular_function^tyrosine-tRNA ligase activity`GO:0006418^biological_process^tRNA aminoacylation for protein translation`GO:0006437^biological_process^tyrosyl-tRNA aminoacylation	GO:0017101^cellular_component^aminoacyl-tRNA synthetase multienzyme complex`GO:0005737^cellular_component^cytoplasm`GO:0005524^molecular_function^ATP binding`GO:0000049^molecular_function^tRNA binding`GO:0004831^molecular_function^tyrosine-tRNA ligase activity`GO:0006418^biological_process^tRNA aminoacylation for protein translation`GO:0006437^biological_process^tyrosyl-tRNA aminoacylation	GO:0000166^molecular_function^nucleotide binding`GO:0004812^molecular_function^aminoacyl-tRNA ligase activity`GO:0005524^molecular_function^ATP binding`GO:0006418^biological_process^tRNA aminoacylation for protein translation	CAATTTGGTGGTGTTGATCAAAGAAAAATCTTTACGTTTGCTGAAAAGTATTTACCCTTACTAAATTATTCTAAAAGAATACATTTAATGAACCCCATGGTGAGTGGCTTAACTGGTAACAAAATGAGTTCCTCTGATGAGGATTCCAAAATTGAGTTGACTGACAGCGAATTATCAGTTAATAAAAAAATCTCAAAAGCATTTTGTGAAGAAGGAAATATTGAAAATAATGGAGTATTATCTATGTGTAAACATGTTGTATTCCCAATTATTGATCACCGAAATGATATAAATGAATTTAATATTATAAGAACTGATG	QFGGVDQRKIFTFAEKYLPLLNYSKRIHLMNPMVSGLTGNKMSSSDEDSKIELTDSELSVNKKISKAFCEEGNIENNGVLSMCKHVVFPIIDHRNDINEFNIIRTD
[truncated: 4,093 more rows]

## Sheet: Table S9
Supplementary table 9: Differentially expressed Tetracapsuloides bryosalmonae genes.
GeneID	In Faber et al. (reciprocal blast)	AvgFPKM	BaseMean	Log2FoldChange	LfcSE	Stat	Pvalue	Padj	Name	Symbol	Annotation source	Further information
DN11511_c0_g1	contig_227	1221.01	56.8095	-4.47188	0.601351	-7.43638	1.03485e-13	2.99383e-10	Uncharacterized gene	novel protein	NA
DN14469_c0_g1	contig_2286	497.36	14.2499	-8.58413	1.43637	-5.97628	2.28287e-09	3.30216e-06	TBNCOL-4 putative minicollagen (MN056862.1)	TBNCOL-4	BLASTP
[truncated: 2,903 more rows]
